# Supplementary material for: Utilizing bioinformatics and machine learning to identify CXCR4 gene-related therapeutic targets in diabetic foot ulcers
Source: Front Endocrinol (Lausanne). 2025 Feb 7;16:1520845. doi: 10.3389/fendo.2025.1520845 (PMC11842251; doi:10.3389/fendo.2025.1520845)
Supplement: Supplementary file 1 [file DataSheet1.zip]

Archive with 124 entries (107 files):
- 1520845Supplementary files/
- 1520845Supplementary files/04差异分析/
- 1520845Supplementary files/04差异分析/GEO_all.xls
- 1520845Supplementary files/04差异分析/GEO_diff.xls
- 1520845Supplementary files/04差异分析/GEO_heatmap.pdf
- 1520845Supplementary files/04差异分析/GEO_vol.pdf
- 1520845Supplementary files/04差异分析/GEOdiff.R
- 1520845Supplementary files/05火山图标注基因名称/
- 1520845Supplementary files/05火山图标注基因名称/08火山图标注基因.R
- 1520845Supplementary files/05火山图标注基因名称/vol.pdf
- 1520845Supplementary files/05火山图标注基因名称/火山图标注基因 - 不覆盖基因.R
- 1520845Supplementary files/06GSEA分析/
- 1520845Supplementary files/06GSEA分析/.Rhistory
- 1520845Supplementary files/06GSEA分析/geneall.txt
- 1520845Supplementary files/06GSEA分析/gsea.csv
- 1520845Supplementary files/06GSEA分析/上调.pdf
- 1520845Supplementary files/06GSEA分析/下调.pdf
- 1520845Supplementary files/06GSEA分析/山峦图.R
- 1520845Supplementary files/07差异基因的GO富集分析/
- 1520845Supplementary files/07差异基因的GO富集分析/go.d3f24d25e5508754/
- 1520845Supplementary files/07差异基因的GO富集分析/go.d3f24d25e5508754/BP.RData
- 1520845Supplementary files/07差异基因的GO富集分析/go.d3f24d25e5508754/BP_Enrichment_Score_barplot.pdf
- 1520845Supplementary files/07差异基因的GO富集分析/go.d3f24d25e5508754/BP_Enrichment_Score_dotplot.pdf
- 1520845Supplementary files/07差异基因的GO富集分析/go.d3f24d25e5508754/BP_cnetplot.pdf
- 1520845Supplementary files/07差异基因的GO富集分析/go.d3f24d25e5508754/BP_emapplot.pdf
- 1520845Supplementary files/07差异基因的GO富集分析/go.d3f24d25e5508754/BP_goplot.pdf
- 1520845Supplementary files/07差异基因的GO富集分析/go.d3f24d25e5508754/CC.RData
- 1520845Supplementary files/07差异基因的GO富集分析/go.d3f24d25e5508754/CC_Enrichment_Score_barplot.pdf
- 1520845Supplementary files/07差异基因的GO富集分析/go.d3f24d25e5508754/CC_Enrichment_Score_dotplot.pdf
- 1520845Supplementary files/07差异基因的GO富集分析/go.d3f24d25e5508754/CC_cnetplot.pdf
- 1520845Supplementary files/07差异基因的GO富集分析/go.d3f24d25e5508754/CC_emapplot.pdf
- 1520845Supplementary files/07差异基因的GO富集分析/go.d3f24d25e5508754/CC_goplot.pdf
- 1520845Supplementary files/07差异基因的GO富集分析/go.d3f24d25e5508754/GO_Three_Ontologies.pdf
- 1520845Supplementary files/07差异基因的GO富集分析/go.d3f24d25e5508754/MF.RData
- 1520845Supplementary files/07差异基因的GO富集分析/go.d3f24d25e5508754/MF_Enrichment_Score_barplot.pdf
- 1520845Supplementary files/07差异基因的GO富集分析/go.d3f24d25e5508754/MF_Enrichment_Score_dotplot.pdf
- 1520845Supplementary files/07差异基因的GO富集分析/go.d3f24d25e5508754/MF_cnetplot.pdf
- 1520845Supplementary files/07差异基因的GO富集分析/go.d3f24d25e5508754/MF_emapplot.pdf
- 1520845Supplementary files/07差异基因的GO富集分析/go.d3f24d25e5508754/MF_goplot.pdf
- 1520845Supplementary files/07差异基因的GO富集分析/go.d3f24d25e5508754/go.BP.all.xlsx
- 1520845Supplementary files/07差异基因的GO富集分析/go.d3f24d25e5508754/go.BP.sig.xlsx
- 1520845Supplementary files/07差异基因的GO富集分析/go.d3f24d25e5508754/go.CC.all.xlsx
- 1520845Supplementary files/07差异基因的GO富集分析/go.d3f24d25e5508754/go.CC.sig.xlsx
- 1520845Supplementary files/07差异基因的GO富集分析/go.d3f24d25e5508754/go.MF.all.xlsx
- 1520845Supplementary files/07差异基因的GO富集分析/go.d3f24d25e5508754/go.MF.sig.xlsx
- 1520845Supplementary files/08差异基因的KEGG富集分析/
- 1520845Supplementary files/08差异基因的KEGG富集分析/pathway.d3f24d25e5508754/
- 1520845Supplementary files/08差异基因的KEGG富集分析/pathway.d3f24d25e5508754/KEGG.RData
- 1520845Supplementary files/08差异基因的KEGG富集分析/pathway.d3f24d25e5508754/Pathway_Enrichment_Score_barplot.pdf
- 1520845Supplementary files/08差异基因的KEGG富集分析/pathway.d3f24d25e5508754/Pathway_Enrichment_Score_dotplot.pdf
- 1520845Supplementary files/08差异基因的KEGG富集分析/pathway.d3f24d25e5508754/Pathway_cnetplot.pdf
- 1520845Supplementary files/08差异基因的KEGG富集分析/pathway.d3f24d25e5508754/Pathway_emapplot.pdf
- 1520845Supplementary files/08差异基因的KEGG富集分析/pathway.d3f24d25e5508754/hsa00020.pathview.png
- 1520845Supplementary files/08差异基因的KEGG富集分析/pathway.d3f24d25e5508754/hsa00100.pathview.png
- 1520845Supplementary files/08差异基因的KEGG富集分析/pathway.d3f24d25e5508754/hsa00190.pathview.png
- 1520845Supplementary files/08差异基因的KEGG富集分析/pathway.d3f24d25e5508754/hsa00270.pathview.png
- 1520845Supplementary files/08差异基因的KEGG富集分析/pathway.d3f24d25e5508754/hsa01210.pathview.png
- 1520845Supplementary files/08差异基因的KEGG富集分析/pathway.d3f24d25e5508754/hsa03050.pathview.png
- 1520845Supplementary files/08差异基因的KEGG富集分析/pathway.d3f24d25e5508754/hsa04080.pathview.png
- 1520845Supplementary files/08差异基因的KEGG富集分析/pathway.d3f24d25e5508754/hsa04145.pathview.png
- 1520845Supplementary files/08差异基因的KEGG富集分析/pathway.d3f24d25e5508754/hsa04148.pathview.png
- 1520845Supplementary files/08差异基因的KEGG富集分析/pathway.d3f24d25e5508754/hsa04330.pathview.png
- 1520845Supplementary files/08差异基因的KEGG富集分析/pathway.d3f24d25e5508754/hsa04350.pathview.png
- 1520845Supplementary files/08差异基因的KEGG富集分析/pathway.d3f24d25e5508754/hsa04530.pathview.png
- 1520845Supplementary files/08差异基因的KEGG富集分析/pathway.d3f24d25e5508754/hsa04540.pathview.png
- 1520845Supplementary files/08差异基因的KEGG富集分析/pathway.d3f24d25e5508754/hsa04550.pathview.png
- 1520845Supplementary files/08差异基因的KEGG富集分析/pathway.d3f24d25e5508754/hsa04720.pathview.png
- 1520845Supplementary files/08差异基因的KEGG富集分析/pathway.d3f24d25e5508754/hsa04721.pathview.png
- 1520845Supplementary files/08差异基因的KEGG富集分析/pathway.d3f24d25e5508754/hsa04723.pathview.png
- 1520845Supplementary files/08差异基因的KEGG富集分析/pathway.d3f24d25e5508754/hsa04727.pathview.png
- 1520845Supplementary files/08差异基因的KEGG富集分析/pathway.d3f24d25e5508754/hsa04966.pathview.png
- 1520845Supplementary files/08差异基因的KEGG富集分析/pathway.d3f24d25e5508754/hsa04971.pathview.png
- 1520845Supplementary files/08差异基因的KEGG富集分析/pathway.d3f24d25e5508754/hsa04978.pathview.png
- 1520845Supplementary files/08差异基因的KEGG富集分析/pathway.d3f24d25e5508754/hsa05010.pathview.png
- 1520845Supplementary files/08差异基因的KEGG富集分析/pathway.d3f24d25e5508754/hsa05012.pathview.png
- 1520845Supplementary files/08差异基因的KEGG富集分析/pathway.d3f24d25e5508754/hsa05014.pathview.png
- 1520845Supplementary files/08差异基因的KEGG富集分析/pathway.d3f24d25e5508754/hsa05016.pathview.png
- 1520845Supplementary files/08差异基因的KEGG富集分析/pathway.d3f24d25e5508754/hsa05017.pathview.png
- 1520845Supplementary files/08差异基因的KEGG富集分析/pathway.d3f24d25e5508754/hsa05020.pathview.png
- 1520845Supplementary files/08差异基因的KEGG富集分析/pathway.d3f24d25e5508754/hsa05022.pathview.png
- 1520845Supplementary files/08差异基因的KEGG富集分析/pathway.d3f24d25e5508754/hsa05031.pathview.png
- 1520845Supplementary files/08差异基因的KEGG富集分析/pathway.d3f24d25e5508754/hsa05033.pathview.png
- 1520845Supplementary files/08差异基因的KEGG富集分析/pathway.d3f24d25e5508754/hsa05110.pathview.png
- 1520845Supplementary files/08差异基因的KEGG富集分析/pathway.d3f24d25e5508754/hsa05120.pathview.png
- 1520845Supplementary files/08差异基因的KEGG富集分析/pathway.d3f24d25e5508754/hsa05130.pathview.png
- 1520845Supplementary files/08差异基因的KEGG富集分析/pathway.d3f24d25e5508754/hsa05132.pathview.png
- 1520845Supplementary files/08差异基因的KEGG富集分析/pathway.d3f24d25e5508754/hsa05165.pathview.png
- 1520845Supplementary files/08差异基因的KEGG富集分析/pathway.d3f24d25e5508754/hsa05323.pathview.png
- 1520845Supplementary files/08差异基因的KEGG富集分析/pathway.d3f24d25e5508754/pathway.all.xlsx
- 1520845Supplementary files/08差异基因的KEGG富集分析/pathway.d3f24d25e5508754/pathway.sig.xlsx
- 1520845Supplementary files/10蛋白互作网络可视化筛选关键基因cytoscape/
- 1520845Supplementary files/10蛋白互作网络可视化筛选关键基因cytoscape/string_interactions_short.tsv_00(1).PDF
- 1520845Supplementary files/11提取关键基因的表达矩阵并标准化/
- 1520845Supplementary files/11提取关键基因的表达矩阵并标准化/1按每一行的第一个单元格提取.pl
- 1520845Supplementary files/11提取关键基因的表达矩阵并标准化/2normalize.R
- 1520845Supplementary files/11提取关键基因的表达矩阵并标准化/gene.txt
- 1520845Supplementary files/12随机森林模型识别基因/
- 1520845Supplementary files/12随机森林模型识别基因/forest.pdf
- 1520845Supplementary files/12随机森林模型识别基因/geneImportance.pdf
- 1520845Supplementary files/12随机森林模型识别基因/随机森林模型识别基因.R
- 1520845Supplementary files/13lasso回归识别关键基因/
- 1520845Supplementary files/13lasso回归识别关键基因/3LASSO回归筛选特征基因.R
- 1520845Supplementary files/13lasso回归识别关键基因/cvfit.pdf
- 1520845Supplementary files/13lasso回归识别关键基因/lasso.pdf
- 1520845Supplementary files/14SVM-RFE筛选特征基因/
- 1520845Supplementary files/14SVM-RFE筛选特征基因/SVM-RFE筛选特征基因.R
- 1520845Supplementary files/14SVM-RFE筛选特征基因/accuracy.pdf
- 1520845Supplementary files/14SVM-RFE筛选特征基因/errors.pdf
- 1520845Supplementary files/15随机森林、SVM-RFE和lasso三者取交集/
- 1520845Supplementary files/15随机森林、SVM-RFE和lasso三者取交集/venn.pdf
- 1520845Supplementary files/15随机森林、SVM-RFE和lasso三者取交集/随机森林、SVM-RFE和lasso三者取交集.R
- 1520845Supplementary files/16识别核心基因的差异分析箱线图及ROC/
- 1520845Supplementary files/16识别核心基因的差异分析箱线图及ROC/GSE199939.pdf
- 1520845Supplementary files/16识别核心基因的差异分析箱线图及ROC/ROC.CXCR4.pdf
- 1520845Supplementary files/16识别核心基因的差异分析箱线图及ROC/ROC1.CXCR4.pdf
- 1520845Supplementary files/16识别核心基因的差异分析箱线图及ROC/boxplot.CXCR4.pdf
- 1520845Supplementary files/16识别核心基因的差异分析箱线图及ROC/testDiff.R
- 1520845Supplementary files/16识别核心基因的差异分析箱线图及ROC/填充ROC曲线.R
- 1520845Supplementary files/17筛选核心基因的GSEA通路分析/
- 1520845Supplementary files/17筛选核心基因的GSEA通路分析/GSEA_Downregulated.pdf
- 1520845Supplementary files/17筛选核心基因的GSEA通路分析/GSEA_Upregulated.pdf
- 1520845Supplementary files/17筛选核心基因的GSEA通路分析/筛选核心基因的GSEA通路分析.R
- 1520845Supplementary files/9差异基因蛋白互作网络string/
- 1520845Supplementary files/9差异基因蛋白互作网络string/string_vector_graphic.pdf
