# Supplementary material for: Utilizing bioinformatics and machine learning to identify CXCR4 gene-related therapeutic targets in diabetic foot ulcers
Source: Front Endocrinol (Lausanne). 2025 Feb 7;16:1520845. doi: 10.3389/fendo.2025.1520845 (PMC11842251; doi:10.3389/fendo.2025.1520845)
Supplement: Supplementary file 1 [file DataSheet1.zip › 1520845Supplementary files/04差异分析/GEO_all.xls]

id	logFC	AveExpr	t	P.Value	adj.P.Val	B
RSF1	0.881219874	9.39419126	9.754534513	1.67E-16	1.77E-12	26.98932256
MALAT1	1.593447746	12.44951748	9.694699101	2.29E-16	1.77E-12	26.68623955
DNAJC1	1.413237887	8.991848822	9.667744415	2.64E-16	1.77E-12	26.54973012
DTNA	1.479625462	9.355396178	9.579452577	4.19E-16	1.77E-12	26.10270459
KLF15	1.632087224	7.81204223	9.563049274	4.56E-16	1.77E-12	26.01967645
ERBB2IP	1.425394814	8.482781628	9.549419872	4.90E-16	1.77E-12	25.95069474
NFKBIA	1.28803558	8.349827793	9.2478596	2.37E-15	5.96E-12	24.42611197
CWC27	1.020154265	9.001519862	9.24201277	2.44E-15	5.96E-12	24.39659047
IGF1R	0.977550223	8.328538637	9.23924738	2.48E-15	5.96E-12	24.3826282
SEMA4C	1.274542082	9.40588439	9.206277734	2.95E-15	6.37E-12	24.21619603
MAFF	2.054579717	8.020388561	9.153599936	3.88E-15	7.62E-12	23.95039341
AMER2	1.367644388	11.04097455	9.099294346	5.15E-15	8.87E-12	23.67653721
IDH3G	-1.45187682	7.717074606	-9.09254311	5.33E-15	8.87E-12	23.64250347
NSUN6	1.676889627	8.363915795	8.955659773	1.09E-14	1.68E-11	22.95307072
NADK2	0.919049031	8.485925671	8.939567222	1.18E-14	1.69E-11	22.87209944
ITPKB	1.350083117	6.614994609	8.900552213	1.45E-14	1.69E-11	22.67586728
EPC1	0.97972429	8.557256954	8.899117766	1.46E-14	1.69E-11	22.66865459
MAP4K4	1.196206702	8.903005192	8.896270965	1.48E-14	1.69E-11	22.65434074
ACBD5	1.056718782	9.250123778	8.891076759	1.52E-14	1.69E-11	22.62822554
MED13L	1.132857848	7.975090917	8.886344862	1.56E-14	1.69E-11	22.60443645
TGS1	0.859146601	7.521767536	8.855228924	1.83E-14	1.79E-11	22.44804598
HSD17B7	1.128931327	8.814410815	8.85074751	1.88E-14	1.79E-11	22.42552816
EZR	1.458035052	6.44249533	8.848269905	1.90E-14	1.79E-11	22.41307956
TUBB	-1.20222947	9.37349005	-8.804658114	2.38E-14	2.15E-11	22.19403229
GAS2L1	1.039648484	9.230987034	8.775037795	2.78E-14	2.40E-11	22.04534558
SOX2	1.20775531	8.328408055	8.726809612	3.57E-14	2.93E-11	21.80340673
RHOQ	0.998177354	8.330216153	8.722158114	3.66E-14	2.93E-11	21.78008267
ZNF704	0.758156164	7.787628734	8.713361022	3.83E-14	2.96E-11	21.7359764
PXDC1	1.33655398	7.342557473	8.69671113	4.17E-14	3.10E-11	21.65251668
CEP104	0.924133236	6.723121612	8.691087185	4.29E-14	3.10E-11	21.62433142
KMT2E	1.191700581	9.48317023	8.683142779	4.48E-14	3.12E-11	21.58452157
SNRNP48	1.108602575	7.394320344	8.655492522	5.16E-14	3.49E-11	21.44600863
NOTCH2	1.354330389	8.08445071	8.625564794	6.03E-14	3.95E-11	21.29616525
MT1M	1.765744164	7.822230202	8.561276618	8.41E-14	5.28E-11	20.9745698
ANP32B	1.423369251	10.11786071	8.55809887	8.55E-14	5.28E-11	20.95868379
LINC00674	0.897372093	7.997304113	8.536692822	9.55E-14	5.74E-11	20.85169798
COL27A1	1.166882425	6.661867479	8.527383109	1.00E-13	5.86E-11	20.80518303
SRRM2	1.792549275	9.673121538	8.504537753	1.13E-13	6.27E-11	20.69107595
BBX	1.142689292	8.317400631	8.501972628	1.14E-13	6.27E-11	20.6782671
ACACB	1.430264412	7.936598042	8.495881717	1.18E-13	6.27E-11	20.64785508
HIPK2	1.41335413	9.012055163	8.494280541	1.19E-13	6.27E-11	20.63986103
NUCKS1	1.114081368	11.55084133	8.450010696	1.49E-13	7.69E-11	20.41894496
PRR34-AS1	1.705917023	8.732506014	8.445541636	1.53E-13	7.69E-11	20.39665494
SEC62	0.840661424	10.66365013	8.380422076	2.14E-13	1.05E-10	20.07210993
PCYOX1L	-1.429145095	8.020551228	-8.358718942	2.39E-13	1.15E-10	19.9640503
ZBED6	1.454264729	6.099543928	8.310440469	3.06E-13	1.44E-10	19.72386717
BCL6	1.235284127	9.20195527	8.270873366	3.75E-13	1.73E-10	19.52722832
TOB1	1.513607355	9.493750291	8.256970096	4.03E-13	1.82E-10	19.4581775
MT1F	1.483879804	9.981023321	8.237587705	4.45E-13	1.97E-10	19.36195427
ESF1	1.240337983	8.60924773	8.228466272	4.67E-13	2.01E-10	19.31668738
ANKRD36	2.15468656	8.741230097	8.222998469	4.80E-13	2.01E-10	19.28955735
TAF3	1.189679804	7.64902887	8.221530477	4.84E-13	2.01E-10	19.28227414
SMAD5	1.011644537	7.600041861	8.211666707	5.09E-13	2.08E-10	19.23334364
LIFR	1.422668382	8.05218176	8.178827059	6.02E-13	2.41E-10	19.07052776
KIF5B	1.295271349	9.817742399	8.165103454	6.46E-13	2.54E-10	19.00252868
HP1BP3	1.056245424	10.24551571	8.138133875	7.42E-13	2.82E-10	18.86896913
MSI2	0.997043192	7.352094576	8.135713956	7.51E-13	2.82E-10	18.85698984
STAG2	0.933883385	8.781812004	8.134472686	7.56E-13	2.82E-10	18.8508455
PSMD1	-0.935618803	9.524187849	-8.091564544	9.41E-13	3.45E-10	18.63857609
SKI	1.255919227	7.852209848	8.075504242	1.02E-12	3.68E-10	18.55918931
SORBS1	0.830128107	8.88273531	8.06681408	1.07E-12	3.79E-10	18.51624834
LOC101929787	1.552614118	8.015033532	8.05139759	1.16E-12	4.03E-10	18.44009629
PLSCR4	1.589522379	8.637055937	7.995707085	1.54E-12	5.27E-10	18.16528572
SAFB2	0.899030695	9.089512779	7.990339564	1.58E-12	5.33E-10	18.13882276
LUC7L3	1.091516794	11.17756696	7.974009134	1.71E-12	5.65E-10	18.05833638
MEGF10	1.224332073	8.787555211	7.970487321	1.75E-12	5.65E-10	18.04098387
SASH1	1.177066181	9.727107177	7.968417838	1.76E-12	5.65E-10	18.03078807
JUND	1.238669601	9.588859442	7.967215688	1.78E-12	5.65E-10	18.02486568
NFIA	1.303400664	8.75337227	7.953683912	1.90E-12	5.90E-10	17.95821625
MT2A	1.610381134	11.28040218	7.951613952	1.92E-12	5.90E-10	17.94802327
LPP	1.124979309	7.869490423	7.949568161	1.94E-12	5.90E-10	17.93794993
CTDSP2	0.936997259	8.751995645	7.947312653	1.96E-12	5.90E-10	17.92684469
GLUL	1.418410381	11.50459588	7.928755113	2.16E-12	6.39E-10	17.83550368
MKNK2	1.545605925	9.983840196	7.926264831	2.19E-12	6.39E-10	17.82325036
IFNAR2	0.870371484	7.621472006	7.915832011	2.31E-12	6.65E-10	17.77192643
ATP5C1	-1.382433936	9.988185649	-7.909099777	2.39E-12	6.78E-10	17.73881623
CSPG5	1.139988958	10.37588302	7.906934269	2.41E-12	6.78E-10	17.7281674
KLHL21	0.890374958	9.128722307	7.891802633	2.61E-12	7.23E-10	17.65377809
PKN2	0.889487509	8.245661926	7.863943272	3.00E-12	8.07E-10	17.51691052
QKI	1.264465605	9.662594689	7.863222676	3.01E-12	8.07E-10	17.51337198
IRF2BP2	0.978744175	8.822021452	7.862680376	3.02E-12	8.07E-10	17.51070904
DPP6	-0.885406024	10.53006101	-7.839896083	3.39E-12	8.92E-10	17.39886965
ZNF423	1.537868525	7.736469609	7.838192962	3.42E-12	8.92E-10	17.390513
KDM2A	0.861826426	9.148440523	7.826606278	3.63E-12	9.34E-10	17.33367331
MXI1	1.33448835	10.27698902	7.81753754	3.80E-12	9.67E-10	17.28920074
FAM63A	1.628367776	8.559185073	7.810675161	3.93E-12	9.84E-10	17.25555687
WAC	0.824110843	9.928671914	7.80846085	3.98E-12	9.84E-10	17.2447025
SMC3	1.000665921	7.427394136	7.807265018	4.00E-12	9.84E-10	17.23884096
PTPN3	-1.452080626	6.286478709	-7.804249273	4.06E-12	9.88E-10	17.2240599
ATP8B1	1.514666874	8.775081533	7.798322992	4.19E-12	1.01E-09	17.19501775
CREBBP	1.014787605	8.214649139	7.778578831	4.63E-12	1.10E-09	17.09830173
NSL1	0.79510983	8.052599409	7.762340571	5.03E-12	1.18E-09	17.01880753
KIAA0485	1.748172029	7.569734815	7.759115971	5.11E-12	1.18E-09	17.00302676
MYO10	1.229690132	7.787636842	7.757497344	5.15E-12	1.18E-09	16.99510608
MT1G	1.459276056	8.647034852	7.75561779	5.20E-12	1.18E-09	16.9859091
CPEB4	0.888800888	9.536928494	7.738482226	5.67E-12	1.28E-09	16.90208927
FMNL2	0.843962721	9.854874228	7.726721523	6.02E-12	1.33E-09	16.84458969
NDUFS7	-1.015433274	7.611259475	-7.725739404	6.05E-12	1.33E-09	16.83978905
ARHGEF40	1.037576917	6.872454935	7.722596982	6.15E-12	1.34E-09	16.82442985
CTD-3092A11.2	1.598078341	8.314193248	7.706489465	6.67E-12	1.44E-09	16.74572776
SLC35E1	1.281091357	9.296468934	7.689875428	7.25E-12	1.55E-09	16.66459762
TNPO1	1.088417974	9.94531204	7.688429326	7.30E-12	1.55E-09	16.65753824
CREBRF	0.680443882	8.466234363	7.68626791	7.38E-12	1.55E-09	16.64698761
ANKRD12	1.056703204	9.139305637	7.683556133	7.49E-12	1.56E-09	16.63375163
SCAF11	0.927429363	8.275284027	7.67904595	7.66E-12	1.58E-09	16.6117406
LOC202181	2.411255592	7.839224926	7.66767002	8.11E-12	1.66E-09	16.55623852
RP11-194N12.2	1.809371131	5.982622063	7.660626497	8.40E-12	1.70E-09	16.52188524
VCAN	1.148610254	7.927875352	7.649428802	8.89E-12	1.78E-09	16.46728893
FBXL17	1.179033152	8.55724147	7.640947618	9.28E-12	1.84E-09	16.42595225
ZFP36L1	1.503163198	6.99657327	7.621941283	1.02E-11	2.01E-09	16.33336347
RAD51C	-1.337282119	6.807959081	-7.608459083	1.09E-11	2.13E-09	16.26772479
FXR1	0.839225163	8.871530775	7.601300422	1.13E-11	2.19E-09	16.23288594
ZNF770	1.137668075	7.969425494	7.593938659	1.18E-11	2.25E-09	16.1970684
ORC5	-0.897033165	7.607232797	-7.592622647	1.18E-11	2.25E-09	16.19066659
NDUFA7	-1.781603163	6.443794014	-7.588332999	1.21E-11	2.28E-09	16.16980156
ME3	-0.952632056	7.481896548	-7.583400413	1.24E-11	2.31E-09	16.14581344
PSMB3	-1.191863634	8.859331294	-7.575936971	1.29E-11	2.38E-09	16.10952578
CWF19L2	0.819702851	6.85213261	7.558229257	1.41E-11	2.58E-09	16.02347118
CHD9	0.929416997	8.805992592	7.547547972	1.49E-11	2.70E-09	15.97159132
SLC35B1	-1.128764003	7.641771496	-7.544255515	1.51E-11	2.72E-09	15.95560389
AFF1	1.138119648	8.20979121	7.537418696	1.56E-11	2.79E-09	15.92241237
ICA1	-0.755070135	6.205460941	-7.533155872	1.60E-11	2.83E-09	15.90172158
SST	-2.498165986	7.389642036	-7.530283092	1.62E-11	2.85E-09	15.8877797
NACC2	1.252761795	9.195141896	7.521849338	1.69E-11	2.94E-09	15.84685887
ID2	1.433441114	9.32913328	7.520928629	1.70E-11	2.94E-09	15.84239238
LRP4	1.634393053	9.326575753	7.516702515	1.73E-11	2.98E-09	15.82189297
DIP2A	0.797205569	7.187530997	7.499734825	1.89E-11	3.22E-09	15.73962294
RFX4	1.168591275	6.973709873	7.484649802	2.04E-11	3.44E-09	15.66652772
MAPK1IP1L	0.691387661	9.18280388	7.483100375	2.05E-11	3.44E-09	15.65902239
SOX5	0.849177387	6.929032617	7.470205696	2.19E-11	3.64E-09	15.5965794
KLHL24	0.981773828	8.207615741	7.461248073	2.29E-11	3.74E-09	15.55322085
CCDC85C	0.784079845	6.928987343	7.46073578	2.30E-11	3.74E-09	15.55074162
ATP6V1G2	-1.274719589	9.635616543	-7.4605103	2.30E-11	3.74E-09	15.54965043
PFKFB3	1.244736653	11.16980653	7.443453037	2.50E-11	4.04E-09	15.46713235
ZC3H7B	1.164280424	7.46760409	7.433999233	2.62E-11	4.21E-09	15.42142235
ITGB5	1.126017932	7.464910089	7.430775922	2.67E-11	4.24E-09	15.4058414
LARP4B	-0.583803734	6.811407878	-7.425189013	2.74E-11	4.33E-09	15.37884012
NUDT18	-1.664063201	6.028431302	-7.416656897	2.86E-11	4.48E-09	15.33761681
ZBTB4	0.8855227	10.79029133	7.415706421	2.88E-11	4.48E-09	15.33302545
SPAG9	0.681981149	8.93375017	7.404663638	3.04E-11	4.70E-09	15.27969553
NHP2	-0.820697155	9.518753151	-7.40106734	3.09E-11	4.75E-09	15.26233291
NEK7	1.366358257	8.539392189	7.393045161	3.22E-11	4.91E-09	15.22361192
VPS13C	0.926185875	8.9649731	7.359232256	3.81E-11	5.76E-09	15.06054984
CEP85L	0.957538043	8.56330704	7.357989938	3.84E-11	5.76E-09	15.05456326
FAM120A	0.807368318	8.462499925	7.345754665	4.08E-11	6.08E-09	14.99561994
DNAH9	-1.047791453	6.072787717	-7.343630899	4.12E-11	6.11E-09	14.98539188
NAV2	0.867083939	7.387924881	7.34067336	4.18E-11	6.15E-09	14.97114993
RBM25	1.175162739	9.84622668	7.339017185	4.22E-11	6.15E-09	14.96317546
TGFBR3	1.132304866	8.278594245	7.338105897	4.24E-11	6.15E-09	14.95878786
GLIS3	1.21593876	6.710201713	7.334134816	4.32E-11	6.23E-09	14.93967021
PCDHGA4	1.140627982	7.494259343	7.332221372	4.36E-11	6.25E-09	14.93045965
FAT1	1.293804758	9.098107165	7.323966869	4.55E-11	6.47E-09	14.89073452
GRAMD3	1.255303119	7.846521767	7.320677123	4.62E-11	6.53E-09	14.87490647
NHS	0.937526352	7.83166778	7.302375361	5.06E-11	7.11E-09	14.7868923
SUZ12	0.851636102	7.839281608	7.286135791	5.49E-11	7.66E-09	14.70885479
CASP6	1.085550856	6.034985679	7.271214707	5.91E-11	8.20E-09	14.63720279
IQCA1	1.190650242	7.383040568	7.269758191	5.95E-11	8.20E-09	14.63021107
N4BP1	0.586182852	8.622901037	7.26826253	6.00E-11	8.21E-09	14.62303192
SAMD4A	1.099267407	7.606093856	7.263575264	6.14E-11	8.35E-09	14.60053624
KTN1	0.943442705	10.11323904	7.260112991	6.25E-11	8.44E-09	14.58392273
KANK1	1.01108314	7.649100609	7.254387406	6.43E-11	8.57E-09	14.55645455
PALLD	1.044445713	7.840564817	7.254008307	6.44E-11	8.57E-09	14.5546361
STK35	1.205114571	9.473585325	7.253375323	6.46E-11	8.57E-09	14.55159987
CDK13	1.14368939	8.863792013	7.248287622	6.62E-11	8.74E-09	14.527199
MT1E	1.233808254	9.971499038	7.238271062	6.96E-11	9.13E-09	14.47917554
RPL22	0.721036497	11.18606014	7.220944173	7.59E-11	9.86E-09	14.39615525
RPS16P5	1.79403221	7.092788038	7.22025109	7.61E-11	9.86E-09	14.39283578
PALD1	1.373048193	6.79729142	7.217453269	7.72E-11	9.94E-09	14.37943688
LDLRAP1	1.165085009	6.822765192	7.212381968	7.92E-11	1.01E-08	14.35515459
MNT	1.195987813	9.818870588	7.210967518	7.97E-11	1.01E-08	14.34838297
PDCD6	1.048930661	9.219764862	7.208783933	8.06E-11	1.02E-08	14.33793001
RBMS1	0.925090661	7.987340583	7.20361508	8.27E-11	1.03E-08	14.31319061
WARS	-1.092902015	8.119374146	-7.203533239	8.27E-11	1.03E-08	14.31279895
TRIM8	0.836876209	8.713267948	7.19844557	8.48E-11	1.05E-08	14.28845401
CLPP	-1.532824717	6.838018551	-7.191647717	8.77E-11	1.08E-08	14.25593469
HIP1R	0.956371769	8.182634341	7.184767286	9.08E-11	1.12E-08	14.22303086
POU3F2	0.993085607	7.4130207	7.171640522	9.69E-11	1.18E-08	14.16028507
EIF3H	-0.820682248	8.917168721	-7.166618709	9.93E-11	1.21E-08	14.13629114
TP53INP1	1.083100335	6.038740406	7.138682659	1.14E-10	1.38E-08	14.00291876
CALM1	-1.988505349	7.532634323	-7.13650378	1.15E-10	1.38E-08	13.99252383
BRE	-0.776883625	8.011558211	-7.13033494	1.19E-10	1.42E-08	13.96309964
UCHL1	-1.495473982	10.08470539	-7.125099805	1.22E-10	1.45E-08	13.93813592
ACOT7	-1.272764658	8.710017862	-7.123838542	1.23E-10	1.45E-08	13.93212253
LYRM9	-0.906741253	7.451579698	-7.12309905	1.23E-10	1.45E-08	13.92859699
NIPBL	0.772654493	8.118032928	7.117372558	1.27E-10	1.48E-08	13.90130011
P4HTM	-0.913704042	9.931907009	-7.11299731	1.29E-10	1.51E-08	13.88044941
RPS21	0.896677595	10.90753899	7.108251293	1.33E-10	1.53E-08	13.85783679
CHERP	0.823670838	8.770489933	7.107864095	1.33E-10	1.53E-08	13.8559922
PCGF2	0.722376065	7.738547247	7.105812194	1.34E-10	1.53E-08	13.84621762
PRR11	1.473973347	10.62402565	7.101411749	1.37E-10	1.56E-08	13.82525867
SERPINE2	1.140844851	9.774350875	7.10078083	1.37E-10	1.56E-08	13.82225403
PMP2	1.617314572	10.02571182	7.099367804	1.38E-10	1.56E-08	13.81552507
PNISR	0.817458488	10.4638875	7.069069315	1.61E-10	1.80E-08	13.67135345
ID4	1.168735128	8.14045679	7.068213913	1.61E-10	1.80E-08	13.66728625
HNRNPUL1	0.766992317	7.699024954	7.066910501	1.62E-10	1.80E-08	13.66108925
FAM107B	1.55287549	8.404835928	7.051969563	1.75E-10	1.93E-08	13.59008204
SEMA3F	1.305857933	7.0998297	7.049225246	1.77E-10	1.94E-08	13.57704538
TROVE2	0.920913427	9.122645066	7.04782535	1.78E-10	1.94E-08	13.57039597
FAR2	-1.230815308	6.838223278	-7.047639224	1.79E-10	1.94E-08	13.56951192
ADD3	0.952634237	10.76260023	7.046931557	1.79E-10	1.94E-08	13.56615076
ZBTB7A	1.095675275	8.525402084	7.042980432	1.83E-10	1.97E-08	13.54738657
RELL1	1.279557161	8.027065918	7.041689081	1.84E-10	1.97E-08	13.54125466
BPTF	0.587240704	8.840011973	7.038138422	1.87E-10	1.99E-08	13.52439659
PPM1E	-1.641353716	9.075519987	-7.034523354	1.91E-10	2.02E-08	13.50723583
NME1	-1.362309034	9.155810747	-7.028042992	1.97E-10	2.08E-08	13.47648135
NOTCH2NL	1.567451654	10.52341167	7.021443755	2.03E-10	2.13E-08	13.44517312
KMT2C	0.701467543	8.250360348	7.018848297	2.06E-10	2.15E-08	13.43286258
JARID2	0.685003479	8.936510287	7.013879258	2.11E-10	2.19E-08	13.40929843
RWDD2B	-1.499754892	7.059620234	-7.009194375	2.16E-10	2.23E-08	13.38708728
NLN	1.216451052	9.080542151	7.004932047	2.20E-10	2.27E-08	13.36688411
PROSC	-0.996109668	7.625933537	-6.997760562	2.28E-10	2.34E-08	13.3329017
PTN	1.373280003	10.2854801	6.993846099	2.33E-10	2.37E-08	13.31435814
GSS	-0.859117742	8.458365433	-6.992004968	2.35E-10	2.38E-08	13.30563764
NUDT2	-1.774773187	5.960327343	-6.988338256	2.39E-10	2.42E-08	13.28827277
GPI	-1.448097066	9.280668181	-6.984388478	2.44E-10	2.45E-08	13.26957105
FAM161B	1.011661122	9.3716609	6.980494496	2.48E-10	2.48E-08	13.25113726
SECISBP2L	1.184467024	9.949414472	6.980373581	2.49E-10	2.48E-08	13.25056492
SLC5A3	1.025471427	8.888254739	6.977572356	2.52E-10	2.50E-08	13.23730654
PPFIA1	0.755557907	8.044955159	6.975552983	2.55E-10	2.51E-08	13.22774992
KAT6A	0.567461084	8.203072348	6.965362138	2.68E-10	2.63E-08	13.17953741
C5orf56	0.973348782	6.853580251	6.952515557	2.85E-10	2.79E-08	13.11879739
CCDC152	1.547639639	9.959583945	6.950688175	2.88E-10	2.80E-08	13.11016067
TJAP1	1.083180495	7.979391951	6.926894915	3.23E-10	3.13E-08	12.99778322
PHF6	1.20075995	8.568642865	6.92527016	3.26E-10	3.14E-08	12.99011455
MGC12488	1.769696994	7.65006012	6.923388612	3.29E-10	3.16E-08	12.98123469
BMPR1B	1.072201072	8.132609096	6.918576224	3.36E-10	3.22E-08	12.95852696
RPS27	0.955422134	10.6217133	6.915414077	3.42E-10	3.26E-08	12.94360923
CALY	-1.78660898	7.302400874	-6.90705845	3.56E-10	3.38E-08	12.90420298
METTL7A	1.116639551	9.250172121	6.902243464	3.64E-10	3.44E-08	12.88150291
CDK19	0.895462418	8.423455826	6.901587233	3.66E-10	3.44E-08	12.8784096
ZNF415	-1.061871444	7.768369853	-6.892962151	3.81E-10	3.57E-08	12.8377632
COG1	-0.960814056	6.662319657	-6.890910275	3.85E-10	3.59E-08	12.82809636
FGD4	0.795192341	7.864166064	6.889415374	3.88E-10	3.60E-08	12.82105423
GPER1	1.419308767	5.976951042	6.884568376	3.97E-10	3.67E-08	12.7982251
ANXA6	-1.136395203	7.282622411	-6.881931656	4.02E-10	3.70E-08	12.78580881
EIF5B	0.86327609	9.304835605	6.877308449	4.12E-10	3.76E-08	12.76404248
YAP1	1.350023341	6.981114189	6.876867087	4.12E-10	3.76E-08	12.76196481
ATP5B	-1.17138124	10.70958859	-6.851736807	4.66E-10	4.23E-08	12.64374934
NFS1	-0.633692703	7.182838938	-6.850476276	4.69E-10	4.23E-08	12.63782398
EPT1	-0.870144506	7.099847055	-6.850372609	4.69E-10	4.23E-08	12.63733669
ERLEC1	-0.81204103	9.24964153	-6.849733334	4.71E-10	4.23E-08	12.63433184
TUBB3	-1.378342514	10.21795475	-6.843352786	4.86E-10	4.34E-08	12.60434649
EMX2OS	0.958199432	7.964795937	6.841089114	4.91E-10	4.37E-08	12.59371094
C1QTNF4	-2.460504985	6.18047501	-6.837492423	5.00E-10	4.43E-08	12.57681512
AP3M2	-1.052366805	9.090237265	-6.831042655	5.16E-10	4.55E-08	12.54652518
RHOBTB3	1.014802099	8.471679479	6.827671383	5.24E-10	4.61E-08	12.53069708
CPNE6	-1.441278651	7.716306638	-6.820687999	5.42E-10	4.75E-08	12.49791963
RAB11FIP3	1.293597918	8.875081495	6.813604773	5.61E-10	4.90E-08	12.46468671
DHCR24	-1.482284791	8.857251486	-6.812507458	5.64E-10	4.90E-08	12.45953954
KAT2B	1.429024718	9.03316763	6.810356883	5.70E-10	4.91E-08	12.44945276
CDC42BPA	0.820762176	9.552328778	6.809938344	5.71E-10	4.91E-08	12.44748984
MIR7-3HG	-1.53820355	6.421999871	-6.80991892	5.72E-10	4.91E-08	12.44739875
PTCH1	0.810867673	7.667249153	6.805537636	5.84E-10	4.99E-08	12.42685365
TUBB4B	-1.314773438	10.59153636	-6.796875644	6.09E-10	5.19E-08	12.38625009
CXCR4	1.441673032	6.131299352	6.794506502	6.16E-10	5.20E-08	12.37514808
LOC100130987	1.420284051	7.488828836	6.79372153	6.18E-10	5.20E-08	12.37146997
RAP1GDS1	-0.951074003	8.933821634	-6.793252515	6.20E-10	5.20E-08	12.3692724
JPX	1.761722865	6.459318922	6.793180963	6.20E-10	5.20E-08	12.36893715
MDM4	0.787697294	7.783884594	6.788784161	6.33E-10	5.29E-08	12.34833887
RP11-403P17.4	1.451757806	10.57458171	6.786159888	6.41E-10	5.34E-08	12.33604706
SEPP1	1.465705051	9.554262663	6.779705226	6.62E-10	5.46E-08	12.30582195
COPG2IT1	-1.042153177	11.3087905	-6.779698848	6.62E-10	5.46E-08	12.30579209
LOC101930415	1.534668629	9.145945074	6.776377066	6.73E-10	5.53E-08	12.29024162
ADAM33	1.388934165	7.623607415	6.77582473	6.74E-10	5.53E-08	12.28765622
POU3F3	1.053809765	8.205816069	6.764539401	7.12E-10	5.81E-08	12.23484932
ZNRF3	1.242817064	8.917729264	6.756387592	7.41E-10	6.03E-08	12.19672633
PPFIBP1	0.940942434	8.263879894	6.747764415	7.73E-10	6.26E-08	12.15641852
KDM5A	0.69429351	7.018108522	6.743427918	7.89E-10	6.37E-08	12.13615582
LIN7C	0.879813485	9.582087599	6.74143197	7.97E-10	6.41E-08	12.12683129
NEDD1	1.095858146	6.45139196	6.739183985	8.06E-10	6.45E-08	12.1163306
C11orf1	-0.933793313	5.920139739	-6.737144348	8.14E-10	6.49E-08	12.10680433
ATXN10	-0.84618526	9.287843207	-6.736302044	8.17E-10	6.50E-08	12.10287062
TM7SF2	-1.473175814	6.368228611	-6.73255112	8.32E-10	6.59E-08	12.08535549
PSMB7	-1.062010483	8.580484414	-6.730476356	8.40E-10	6.63E-08	12.07566893
ITPRIPL2	0.91174269	6.684273299	6.725260624	8.62E-10	6.78E-08	12.05132318
FBXW12	1.315742844	9.612129224	6.721408354	8.78E-10	6.88E-08	12.03334652
PTMA	1.076864534	10.35140018	6.720637104	8.81E-10	6.88E-08	12.02974796
ATP1A2	1.355506984	11.50586498	6.719275513	8.87E-10	6.90E-08	12.02339535
CDK2AP1	1.298192588	11.33188295	6.715195543	9.05E-10	7.01E-08	12.00436297
GKAP1	0.892792705	8.164413672	6.705139242	9.50E-10	7.34E-08	11.95747161
RP11-389C8.2	2.213177203	5.851239234	6.702406321	9.63E-10	7.41E-08	11.94473315
KANSL1	0.956714561	9.138780304	6.699324964	9.77E-10	7.49E-08	11.93037307
PHF21A	0.599321184	7.397398404	6.698500259	9.81E-10	7.50E-08	11.92653013
UBXN2A	1.138668574	9.60386908	6.695484179	9.95E-10	7.57E-08	11.9124775
ALMS1	0.902524126	8.390877786	6.69513481	9.97E-10	7.57E-08	11.91084988
MAML1	0.781840753	8.953943839	6.693612455	1.00E-09	7.60E-08	11.90375797
CMBL	1.287833478	10.19167704	6.690241875	1.02E-09	7.68E-08	11.88805839
SLC12A7	1.348322243	8.214949755	6.689826033	1.02E-09	7.68E-08	11.88612169
PGF	1.486897167	9.973426913	6.68093263	1.07E-09	7.99E-08	11.84471397
SOCS7	0.937307974	9.967938849	6.67613831	1.09E-09	8.15E-08	11.82240076
MPHOSPH8	0.975237044	10.73492512	6.667058406	1.14E-09	8.48E-08	11.78015971
CHCHD6	-1.383551335	7.56670287	-6.66638932	1.15E-09	8.48E-08	11.77704793
ZIC1	1.841915341	7.457135527	6.663464512	1.16E-09	8.58E-08	11.76344678
MTSS1	0.720013065	8.050415999	6.654315023	1.21E-09	8.93E-08	11.7209147
RB1	1.188959641	8.413587355	6.647492823	1.25E-09	9.20E-08	11.68921659
ELK1	0.891113932	7.625397328	6.64610871	1.26E-09	9.23E-08	11.68278717
HDAC7	1.280470232	5.48525093	6.641331014	1.29E-09	9.41E-08	11.6605982
PRMT7	-1.932581623	5.847829105	-6.63559909	1.33E-09	9.64E-08	11.63398608
FBXO32	1.003715683	7.250806965	6.626914424	1.39E-09	1.00E-07	11.59368283
CCAR1	0.868653261	9.395399689	6.625043474	1.40E-09	1.01E-07	11.58500306
BACE2	1.06161866	6.385996058	6.620824488	1.43E-09	1.03E-07	11.56543388
FCHSD2	0.702441518	7.699082011	6.618623931	1.44E-09	1.03E-07	11.55522893
HIF1A	0.683575931	11.47720125	6.613893364	1.48E-09	1.05E-07	11.53329591
FAM101B	0.86609002	8.353204912	6.609724077	1.50E-09	1.07E-07	11.51397056
COPS4	-0.867558323	8.257470635	-6.606570032	1.53E-09	1.08E-07	11.49935435
AKAP10	0.777820206	7.887248452	6.596186997	1.61E-09	1.14E-07	11.45125842
CD99L2	-0.763091828	6.954513225	-6.594655501	1.62E-09	1.14E-07	11.44416691
CBL	0.566134975	7.473122972	6.591391744	1.64E-09	1.15E-07	11.42905653
DAAM1	0.631764151	9.090494662	6.588319963	1.67E-09	1.17E-07	11.41483777
SAMM50	-0.779716474	8.076578178	-6.585994798	1.69E-09	1.18E-07	11.4040768
YJEFN3	-1.516226609	7.33178242	-6.57988782	1.74E-09	1.21E-07	11.37582089
ARL6IP6	0.753541	6.96598216	6.567847491	1.84E-09	1.28E-07	11.32014424
SRGAP1	0.940974357	6.228527772	6.563897816	1.88E-09	1.30E-07	11.30188946
AF520793	0.985605159	8.866572817	6.558842854	1.92E-09	1.32E-07	11.27853288
TJP1	1.093254821	10.14833821	6.558151872	1.93E-09	1.32E-07	11.27534076
SFXN4	-0.583905938	7.284758526	-6.553059568	1.98E-09	1.35E-07	11.25182027
BRAF	-0.65073513	7.644057779	-6.55234532	1.98E-09	1.35E-07	11.24852189
GALNT15	0.958309044	7.347440278	6.55139046	1.99E-09	1.35E-07	11.2441126
TBL1X	1.044673272	6.970615625	6.549488243	2.01E-09	1.36E-07	11.23532947
METTL3	-0.848048462	8.050867772	-6.548514557	2.02E-09	1.36E-07	11.23083407
PTPRZ1	1.036632364	10.89714298	6.543973774	2.06E-09	1.39E-07	11.20987348
C1orf123	-0.954456442	8.314878234	-6.542802374	2.07E-09	1.39E-07	11.20446719
RAI1	0.662184877	8.77212782	6.541644823	2.09E-09	1.40E-07	11.19912522
POM121C	0.935605907	7.978471821	6.540659228	2.10E-09	1.40E-07	11.19457712
ABHD17B	0.948086858	9.197863315	6.539818753	2.10E-09	1.40E-07	11.19069892
KAT6B	0.644050309	7.683275109	6.536722218	2.14E-09	1.42E-07	11.17641238
XPO5	-0.783936352	6.35728788	-6.535700082	2.15E-09	1.42E-07	11.17169715
ASH1L	0.794922052	10.49034884	6.534964052	2.15E-09	1.42E-07	11.16830196
CHD1	0.815714449	7.972580926	6.533682986	2.17E-09	1.42E-07	11.16239298
KDELR1	0.806079278	8.454684578	6.530471787	2.20E-09	1.44E-07	11.1475833
EP300	0.892782556	7.490151709	6.528406695	2.22E-09	1.45E-07	11.13806096
HSP90B1	1.399602576	8.098420076	6.524761221	2.26E-09	1.47E-07	11.1212544
RTN3	-1.28199191	10.87295982	-6.521036032	2.30E-09	1.50E-07	11.10408443
DDX10	-0.851079084	7.386829075	-6.519755854	2.32E-09	1.50E-07	11.09818484
KIF13A	0.905664853	7.138604483	6.517632235	2.34E-09	1.51E-07	11.08839941
SCN2B	-1.508757381	7.698274754	-6.515097878	2.37E-09	1.53E-07	11.07672311
KNOP1	0.706751201	7.421026786	6.513855311	2.38E-09	1.53E-07	11.07099904
ELOVL5	0.790995877	8.407508518	6.503821864	2.50E-09	1.60E-07	11.02479545
CDC37	-1.800680644	5.904251543	-6.503256469	2.51E-09	1.60E-07	11.02219273
LOC100272216	1.389511906	8.727592373	6.502130902	2.52E-09	1.60E-07	11.01701162
DLG3	-0.736406286	7.443425227	-6.500099768	2.55E-09	1.61E-07	11.00766304
SREK1IP1	0.693651	7.76886721	6.497513143	2.58E-09	1.63E-07	10.99575953
SVOP	-1.085311135	8.285780574	-6.495929725	2.60E-09	1.64E-07	10.98847371
SF3B5	-1.115393045	8.055159798	-6.494647593	2.61E-09	1.64E-07	10.98257477
ACTR1A	-0.918740541	8.429303748	-6.49224029	2.64E-09	1.66E-07	10.97150037
C14orf79	-1.601821625	6.177731913	-6.487421062	2.70E-09	1.69E-07	10.94933556
SYMPK	1.035431072	7.114481951	6.484609787	2.74E-09	1.70E-07	10.93640906
MAPKBP1	1.105331808	8.60335013	6.484605311	2.74E-09	1.70E-07	10.93638848
FAM71E1	-1.811082164	5.062298148	-6.483788689	2.75E-09	1.71E-07	10.93263402
BCAS2	-0.775454547	9.249855671	-6.479074824	2.81E-09	1.74E-07	10.91096577
HIF3A	0.863952579	5.481760159	6.474498944	2.88E-09	1.77E-07	10.88993823
CRCP	0.746136146	7.580485201	6.471532629	2.92E-09	1.79E-07	10.87631052
GOLIM4	1.098176169	8.057855237	6.470886913	2.93E-09	1.79E-07	10.87334435
SMAD1	0.831181918	8.265899793	6.470338278	2.93E-09	1.79E-07	10.87082424
FNBP1	0.807537644	8.768854515	6.469749781	2.94E-09	1.79E-07	10.86812112
RRAGB	-2.003685121	5.074454874	-6.467967912	2.97E-09	1.80E-07	10.85993719
SDCCAG3	0.729070124	6.869261595	6.465868968	3.00E-09	1.82E-07	10.85029821
DHFR	0.661476274	7.272138426	6.463523082	3.03E-09	1.83E-07	10.83952678
ATP6V1H	-1.105528277	9.091185995	-6.460708288	3.07E-09	1.85E-07	10.82660451
AMOTL2	1.24605341	8.685573559	6.459910224	3.08E-09	1.85E-07	10.82294117
PSMA5	-1.071685452	9.108967362	-6.459301	3.09E-09	1.85E-07	10.82014479
NHP2L1	-1.098869163	8.307932482	-6.455370581	3.15E-09	1.88E-07	10.8021066
BDH1	-0.799204184	6.668950117	-6.454551712	3.16E-09	1.88E-07	10.7983491
RRAGA	-0.937950925	9.797404289	-6.447988182	3.26E-09	1.94E-07	10.76823874
MTCH2	-0.720297241	7.968892163	-6.445438019	3.30E-09	1.96E-07	10.75654337
NUDT7	-0.899060673	5.867820727	-6.44502439	3.31E-09	1.96E-07	10.7546466
IDH3A	-0.848614294	7.897117292	-6.437783037	3.43E-09	2.02E-07	10.72144864
ATF7IP	0.857123429	9.177139716	6.430604788	3.54E-09	2.08E-07	10.68855591
DAZAP1	0.85899511	9.530948092	6.426967792	3.61E-09	2.11E-07	10.67189625
FHL2	-1.009906432	7.728563573	-6.422326461	3.69E-09	2.16E-07	10.65064206
PHB	-0.971817738	7.374476147	-6.41517661	3.81E-09	2.22E-07	10.61791359
P2RX7	1.001115692	8.357104655	6.413303879	3.85E-09	2.24E-07	10.60934377
IMPAD1	-0.746178681	7.415264348	-6.405956237	3.99E-09	2.31E-07	10.57573073
MVK	0.662349983	6.873510235	6.404911786	4.01E-09	2.32E-07	10.57095408
YWHAZ	-0.883116675	10.49961775	-6.402829177	4.05E-09	2.33E-07	10.56143056
SAMHD1	0.870663452	8.152464417	6.400372719	4.09E-09	2.35E-07	10.55019923
ANKRD13A	0.751445024	8.411432281	6.394447296	4.21E-09	2.41E-07	10.52311495
WNK1	0.724401952	8.050386644	6.389473178	4.31E-09	2.47E-07	10.50038744
MT1H	1.520057789	9.858795511	6.381200994	4.48E-09	2.56E-07	10.46260774
SLC25A4	-1.005435676	8.299975679	-6.379525359	4.52E-09	2.57E-07	10.45495761
USP34	0.712747281	9.383016402	6.378656739	4.54E-09	2.58E-07	10.45099226
TCF7L2	0.892774462	8.493431428	6.378043745	4.55E-09	2.58E-07	10.44819402
EMC4	-0.945827351	8.74455936	-6.377386737	4.56E-09	2.58E-07	10.44519498
MAPRE2	-0.677515616	9.002040486	-6.370464908	4.72E-09	2.66E-07	10.41360732
CALD1	0.784328917	7.131304714	6.363964438	4.86E-09	2.73E-07	10.38395631
PPP4R2	0.801841493	8.701403678	6.359946227	4.96E-09	2.78E-07	10.36563447
SALL3	0.807532859	6.655528159	6.357425334	5.02E-09	2.80E-07	10.35414256
LOC285812	0.913768881	10.58203698	6.35673693	5.03E-09	2.81E-07	10.35100471
MICU1	-0.845022501	8.696837546	-6.354076208	5.10E-09	2.83E-07	10.33887814
PON2	1.219489542	9.502929141	6.353655534	5.11E-09	2.83E-07	10.33696107
DTX3L	1.219411559	6.851272409	6.353306454	5.12E-09	2.83E-07	10.33537031
GLS2	-0.954257591	6.721069086	-6.352594458	5.13E-09	2.83E-07	10.33212586
IPO7	0.713567774	9.599252749	6.350889332	5.17E-09	2.85E-07	10.32435653
RALGAPA2	0.838641399	8.024417309	6.349162484	5.22E-09	2.86E-07	10.31648916
VPS39	-1.180248522	7.321329635	-6.348925482	5.22E-09	2.86E-07	10.31540947
PSD2	0.983735077	9.700557341	6.346715677	5.28E-09	2.88E-07	10.30534335
RBM17	0.605097443	8.901375792	6.346234547	5.29E-09	2.88E-07	10.3031519
AAGAB	-0.967766753	6.352117758	-6.346212329	5.29E-09	2.88E-07	10.30305071
SRD5A3	-0.766821305	6.521253243	-6.341933411	5.40E-09	2.93E-07	10.28356445
WDR70	-1.023002758	6.757405139	-6.340753189	5.43E-09	2.94E-07	10.27819073
MLLT11	-0.93697111	12.67374402	-6.338606682	5.48E-09	2.95E-07	10.26841852
ANAPC16	0.823356292	9.407617176	6.33858569	5.48E-09	2.95E-07	10.26832295
IDH3B	-0.833510504	8.614564677	-6.3378936	5.50E-09	2.95E-07	10.26517246
CHGB	-1.912204009	9.576204129	-6.336848689	5.53E-09	2.96E-07	10.26041615
OTUD7B	0.743088636	6.791061649	6.334814695	5.58E-09	2.98E-07	10.25115867
NDUFV1	-1.033038527	8.19331738	-6.326988227	5.79E-09	3.09E-07	10.21554978
IL17RB	1.088305469	7.851862676	6.32569311	5.83E-09	3.09E-07	10.20965915
GGA3	0.843668829	8.067958368	6.325432844	5.84E-09	3.09E-07	10.20847544
RHBDD2	-0.804389176	8.679120375	-6.32314261	5.90E-09	3.12E-07	10.19806019
LOC101060510	1.402710755	6.861813586	6.322576133	5.92E-09	3.12E-07	10.19548429
CHRM1	-1.726494894	8.155070408	-6.321893603	5.94E-09	3.12E-07	10.19238082
DDIT4	1.294892252	8.807066815	6.321311105	5.95E-09	3.12E-07	10.1897323
CEP350	0.755066194	9.233621342	6.320735087	5.97E-09	3.13E-07	10.18711336
ZCCHC24	1.25652736	9.363725021	6.318361758	6.03E-09	3.15E-07	10.17632384
NSDHL	-0.762615161	7.118224019	-6.316937623	6.08E-09	3.17E-07	10.16985037
EFHD1	1.257166591	9.60253342	6.314298287	6.15E-09	3.20E-07	10.15785488
C12orf29	0.662782908	9.223480941	6.313729582	6.17E-09	3.20E-07	10.15527048
H2AFV	0.773136338	9.373117981	6.310723354	6.26E-09	3.24E-07	10.14161079
SLIRP	-1.127607177	9.174672698	-6.306663413	6.38E-09	3.29E-07	10.12316789
KIAA1731	0.934206557	7.443040512	6.303013776	6.49E-09	3.34E-07	10.10659341
SAT1	0.867952633	10.77679372	6.301514325	6.53E-09	3.36E-07	10.09978504
TCEA2	-0.96849775	7.585121685	-6.300785303	6.56E-09	3.36E-07	10.09647513
ABCD3	0.704965473	9.141035012	6.29732895	6.66E-09	3.41E-07	10.0807849
RPS28	0.854037723	11.21242186	6.295099411	6.74E-09	3.44E-07	10.07066589
TAB2	0.755795849	7.914753327	6.294563242	6.75E-09	3.44E-07	10.06823267
SLC38A2	1.113084865	10.50120786	6.293458942	6.79E-09	3.45E-07	10.06322148
NBPF1	0.648647506	9.781319824	6.291382127	6.85E-09	3.47E-07	10.05379819
PIM3	0.682159047	8.787489708	6.291058204	6.86E-09	3.47E-07	10.05232855
MAP2K5	-0.742841063	6.304868132	-6.287897103	6.97E-09	3.51E-07	10.03798848
ADRB1	0.920338678	7.991888658	6.283819447	7.10E-09	3.57E-07	10.01949533
SLC1A3	1.077759567	11.1274563	6.282011346	7.16E-09	3.59E-07	10.0112969
BTBD7	0.616162201	7.336764031	6.27840258	7.29E-09	3.65E-07	9.994936933
CNOT10	-1.49741795	5.59985526	-6.273124922	7.47E-09	3.73E-07	9.971018895
SUSD4	-1.087482266	7.495423404	-6.268733082	7.63E-09	3.80E-07	9.951122283
SOX9	1.245364471	8.989489013	6.264966968	7.76E-09	3.86E-07	9.934065478
WWTR1	1.100978615	6.447544061	6.261937337	7.87E-09	3.91E-07	9.920347604
LOC283484	-1.281605592	5.409193708	-6.260605041	7.92E-09	3.92E-07	9.914316051
PARP9	0.984345269	6.163233207	6.260394697	7.93E-09	3.92E-07	9.913363838
CSPP1	0.649097434	7.815126089	6.259094749	7.98E-09	3.93E-07	9.907479385
VEZF1	0.692709712	7.698939362	6.254166755	8.17E-09	4.01E-07	9.885176968
SEC11A	0.736245711	9.360287731	6.250606402	8.30E-09	4.07E-07	9.869069015
KCNJ10	1.17611914	7.925039877	6.247881448	8.41E-09	4.12E-07	9.856743446
IMPDH2	-1.212820277	8.495329955	-6.247001515	8.45E-09	4.12E-07	9.852763842
PTP4A2	0.855903979	10.14229422	6.244666411	8.54E-09	4.15E-07	9.842204285
PACS2	0.796651025	8.413614015	6.244200576	8.56E-09	4.15E-07	9.840097952
GRIN1	-1.164252738	6.579587338	-6.244119152	8.56E-09	4.15E-07	9.839729793
TMEM35	-0.920361653	7.808185251	-6.241706168	8.66E-09	4.19E-07	9.828820391
AGAP4	1.419081414	6.681198305	6.239580428	8.75E-09	4.22E-07	9.81921125
CSNK2B	-0.874005663	9.037255098	-6.23357517	9.00E-09	4.33E-07	9.792073349
ZFHX3	0.871092724	6.002135737	6.228473103	9.21E-09	4.43E-07	9.769026403
SSPN	0.800974246	7.056683685	6.220547386	9.56E-09	4.59E-07	9.73324173
ARHGAP5	0.709825277	8.841903138	6.219596261	9.61E-09	4.60E-07	9.728948799
RASGRF1	-0.825170863	5.311201979	-6.216593095	9.74E-09	4.65E-07	9.715395916
CHSY1	0.937658114	9.664860833	6.210901795	1.00E-08	4.76E-07	9.689720122
ZNF721	1.142924936	10.73987671	6.210756745	1.00E-08	4.76E-07	9.689065882
NMRAL1	-0.868775145	8.490265673	-6.209857974	1.01E-08	4.77E-07	9.685012191
FUCA1	-0.993726906	6.426536546	-6.206876952	1.02E-08	4.83E-07	9.671568951
PTBP1	0.585312093	6.724934035	6.204073937	1.03E-08	4.88E-07	9.658931171
RHPN2	1.352690455	7.355245708	6.199791544	1.05E-08	4.96E-07	9.639628516
PRPF4	-1.061034755	6.541528326	-6.199681162	1.05E-08	4.96E-07	9.639131054
NDUFA10	-0.893441585	6.960738322	-6.194892166	1.08E-08	5.06E-07	9.617552401
RTN4IP1	-1.644971949	5.876523886	-6.194024059	1.08E-08	5.07E-07	9.613641642
ZIC2	1.438202563	8.304089601	6.191757893	1.09E-08	5.11E-07	9.603433918
PAIP2B	1.338201757	7.392368483	6.191441401	1.10E-08	5.11E-07	9.602008448
RIOK3	0.748327465	8.284983091	6.188574205	1.11E-08	5.17E-07	9.58909624
RUVBL1	-1.325328864	5.584705703	-6.185565205	1.13E-08	5.23E-07	9.575548413
TUSC3	-0.982279352	6.655828708	-6.178967164	1.16E-08	5.38E-07	9.545851891
ATP6V1B2	-1.320025345	9.41120507	-6.176382537	1.18E-08	5.44E-07	9.534223
MTHFR	0.684162829	7.033441461	6.175153902	1.18E-08	5.46E-07	9.528695856
G3BP1	0.510523995	7.551770387	6.172729223	1.20E-08	5.51E-07	9.517789683
SLC1A6	-1.29188528	5.997797173	-6.171902714	1.20E-08	5.52E-07	9.514072514
PSEN2	-0.723394069	6.851860935	-6.169321503	1.22E-08	5.57E-07	9.502465188
DDX59	1.097575923	8.553304297	6.16724939	1.23E-08	5.61E-07	9.493148838
CAPNS1	-1.490824202	8.028328253	-6.164528723	1.24E-08	5.67E-07	9.480918772
SERTM1	-1.553163106	7.171446565	-6.163597936	1.25E-08	5.69E-07	9.476735235
MAP2K4	-1.094358878	8.703542701	-6.160185271	1.27E-08	5.77E-07	9.46139912
LRRC41	-0.685481266	6.151795004	-6.154735818	1.30E-08	5.90E-07	9.436918165
PSAT1	1.077528783	9.118131896	6.153376853	1.31E-08	5.93E-07	9.430814773
RNPC3	0.951144624	8.976890757	6.152773335	1.31E-08	5.93E-07	9.428104452
ANKDD1A	0.878724492	8.301549377	6.143242157	1.37E-08	6.19E-07	9.385317727
SRP54	-0.990450512	8.160993741	-6.141052553	1.39E-08	6.24E-07	9.375492708
MRPL55	-0.918876363	6.706138706	-6.134305344	1.43E-08	6.42E-07	9.345227531
ZCCHC12	-1.149883961	7.904488415	-6.132592698	1.44E-08	6.46E-07	9.337547808
CCNT1	1.084186392	7.856933537	6.127366975	1.48E-08	6.61E-07	9.314121254
APP	0.824184913	11.20547442	6.125651514	1.49E-08	6.65E-07	9.306433015
CMSS1	-0.845139284	7.921605509	-6.123746205	1.50E-08	6.69E-07	9.297895125
FIBP	-1.086440085	8.448891215	-6.121935506	1.52E-08	6.74E-07	9.289782351
HCG18	0.705975112	6.949509872	6.11554348	1.56E-08	6.93E-07	9.261152192
ALDH6A1	0.920783249	8.784784963	6.11378716	1.58E-08	6.97E-07	9.253288042
AP2A2	-0.772798005	8.023617651	-6.111447746	1.59E-08	7.03E-07	9.242814671
ARPC1A	-2.134417045	6.99571099	-6.111155445	1.59E-08	7.03E-07	9.2415062
TNS1	1.155693469	7.944845002	6.11071891	1.60E-08	7.03E-07	9.23955212
ANAPC13	-0.615386151	9.479638117	-6.109145297	1.61E-08	7.06E-07	9.23250865
ANKRD13D	1.092987033	7.665247999	6.106026396	1.63E-08	7.15E-07	9.218551039
KCNE4	1.06982335	5.416815302	6.102064777	1.66E-08	7.27E-07	9.200827004
ELAVL3	1.447597254	9.49171807	6.100658929	1.67E-08	7.30E-07	9.194538644
COL5A3	1.071466453	7.302591325	6.093688979	1.73E-08	7.53E-07	9.163372231
LRRFIP1	0.885010771	9.458445609	6.091218223	1.75E-08	7.60E-07	9.15232822
FAM198B	1.294591382	8.333580445	6.088220745	1.77E-08	7.69E-07	9.138932689
GRAMD1C	1.326750796	8.222718614	6.086326685	1.79E-08	7.74E-07	9.130469885
TBL1XR1	0.582838239	9.464670316	6.085241219	1.80E-08	7.77E-07	9.125620505
THEM6	-1.660538561	5.239460322	-6.083276303	1.82E-08	7.82E-07	9.116843186
XRCC2	1.247387507	7.831831963	6.081133552	1.83E-08	7.89E-07	9.107273021
SPP1	1.305562009	8.689272411	6.077793999	1.86E-08	7.99E-07	9.092360793
AKIRIN2	-0.823101042	6.767259376	-6.075417206	1.88E-08	8.07E-07	9.081750006
TPD52L1	0.956961577	9.371732744	6.072096163	1.91E-08	8.17E-07	9.066927098
MT1X	1.32951744	10.15101917	6.070926448	1.92E-08	8.20E-07	9.061707204
ZNF160	1.232770992	9.077335649	6.067555329	1.95E-08	8.32E-07	9.046666156
CCDC85B	-0.728369106	7.356161776	-6.065423404	1.97E-08	8.38E-07	9.037156139
BC022892	1.743845085	4.454926249	6.062438623	2.00E-08	8.48E-07	9.023844428
XAF1	1.157497172	7.354879618	6.05752873	2.05E-08	8.66E-07	9.001953838
CDKN2C	0.8504868	6.684173177	6.053576086	2.08E-08	8.80E-07	8.984337314
CLIP1	0.587439912	8.37825425	6.052787998	2.09E-08	8.80E-07	8.980825548
MPV17	-1.581264221	6.514668554	-6.05273394	2.09E-08	8.80E-07	8.980584672
MORC2	0.624779317	8.374470838	6.049565275	2.12E-08	8.92E-07	8.966467205
SMURF2	0.719873125	8.080692307	6.04875671	2.13E-08	8.93E-07	8.962865349
PECAM1	1.006676122	6.748169296	6.047834576	2.14E-08	8.94E-07	8.95875787
VPS8	-0.664984129	7.12663565	-6.047711086	2.14E-08	8.94E-07	8.958207827
AJAP1	0.838647179	7.80985105	6.044971349	2.17E-08	9.02E-07	8.946006063
RRP36	-0.616771087	7.131873316	-6.044488306	2.17E-08	9.02E-07	8.943855048
LARGE	-1.247467067	7.336341714	-6.044229986	2.18E-08	9.02E-07	8.942704768
EPS8	1.118232346	7.561648811	6.044134601	2.18E-08	9.02E-07	8.942280031
C9orf64	1.171818615	9.701547387	6.043421581	2.18E-08	9.03E-07	8.939105156
AQP4	1.112840206	9.394200957	6.038464576	2.24E-08	9.23E-07	8.917038031
COL26A1	-0.95750065	5.589149607	-6.033706777	2.28E-08	9.41E-07	8.895865956
RARS2	-0.651965525	6.437377486	-6.032333423	2.30E-08	9.46E-07	8.889756069
LRRC32	1.497748763	5.609072845	6.028100723	2.34E-08	9.62E-07	8.870929542
TNS3	1.304063932	9.38865162	6.02770692	2.35E-08	9.62E-07	8.869178283
PPP2CA	-0.919316843	8.555688418	-6.025613528	2.37E-08	9.70E-07	8.859869797
RIMS1	-0.794690365	7.860650658	-6.023686167	2.39E-08	9.75E-07	8.851300974
CASD1	-1.117265115	6.855419404	-6.023666567	2.39E-08	9.75E-07	8.851213841
SSBP3-AS1	1.314162438	7.596386241	6.021932469	2.41E-08	9.81E-07	8.843505393
CRLF3	0.812494122	8.014082636	6.021447483	2.42E-08	9.81E-07	8.841349713
KLF2	1.061524399	6.78496866	6.020566298	2.43E-08	9.83E-07	8.837433218
NXN	1.012305715	8.037073436	6.016961328	2.47E-08	9.98E-07	8.821413552
ATRX	0.63460856	9.495218446	6.012108789	2.52E-08	1.02E-06	8.799857346
SON	0.597472955	9.758137872	6.011646995	2.53E-08	1.02E-06	8.797806384
CEBPD	1.00445488	8.673827819	6.011314011	2.53E-08	1.02E-06	8.79632755
POLR1B	0.666923043	7.582306337	6.010961708	2.54E-08	1.02E-06	8.794762961
MED13	0.572557002	9.351431901	6.010292553	2.55E-08	1.02E-06	8.791791348
SPEN	0.66506833	8.555672299	6.009224417	2.56E-08	1.02E-06	8.78704825
ENTPD6	-0.752960308	8.973914099	-6.006110197	2.60E-08	1.04E-06	8.7732218
MIB2	-0.612729702	6.803377011	-6.004571686	2.61E-08	1.04E-06	8.766392439
SDHB	-1.126761648	6.454206509	-6.001939923	2.65E-08	1.05E-06	8.754712173
ELTD1	1.550779831	5.375412253	6.0013815	2.65E-08	1.05E-06	8.752234111
TTC28	0.765280175	7.804670765	6.001013917	2.66E-08	1.05E-06	8.750602978
PPP2R1A	-1.074389993	7.843910885	-5.999081492	2.68E-08	1.06E-06	8.742028751
GATA6-AS1	1.215484224	6.249114335	5.998185575	2.69E-08	1.06E-06	8.738054
KIAA1033	0.625937279	8.019258236	5.997165198	2.71E-08	1.07E-06	8.733527428
LCOR	0.717873772	8.524716071	5.992339532	2.77E-08	1.09E-06	8.712125047
CNTRL	1.032164003	6.989072031	5.987570587	2.83E-08	1.11E-06	8.690982516
DLGAP4	0.86577741	7.732056076	5.986062229	2.85E-08	1.12E-06	8.684297119
HVCN1	1.433589888	6.670219926	5.983745421	2.88E-08	1.13E-06	8.67403008
FIGN	0.803008483	7.756484811	5.981225248	2.91E-08	1.14E-06	8.662864043
FAM162A	-0.80838101	8.854262167	-5.979600336	2.93E-08	1.14E-06	8.655665828
PRRC2C	0.618951641	10.18110088	5.975941757	2.98E-08	1.16E-06	8.639462171
BLVRA	-0.633573286	7.844760358	-5.97251086	3.03E-08	1.18E-06	8.62427134
MAX	0.600488505	8.452548108	5.972281419	3.03E-08	1.18E-06	8.623255607
BAG3	1.376295683	8.537278762	5.971169597	3.05E-08	1.18E-06	8.618333853
GOT1	-1.689590598	8.035968909	-5.970925694	3.05E-08	1.18E-06	8.617254218
TNRC6B	0.660840301	9.250084741	5.969390138	3.08E-08	1.19E-06	8.610457586
CPM	0.694741102	5.629063861	5.964145072	3.15E-08	1.21E-06	8.587248519
ZNF785	0.857189986	6.075506931	5.962165972	3.18E-08	1.22E-06	8.57849375
CDK7	-1.791093195	6.902452886	-5.962148402	3.18E-08	1.22E-06	8.578416033
CMTM6	0.740265828	7.002907171	5.961308925	3.19E-08	1.22E-06	8.574702952
LAMB2	1.033527179	6.999499084	5.947228434	3.41E-08	1.30E-06	8.51246222
SLC22A3	1.1928013	8.059543129	5.941868384	3.49E-08	1.33E-06	8.488788069
SEC22C	0.514636878	7.630685041	5.939263702	3.53E-08	1.35E-06	8.477287591
PRPF40A	0.60996214	8.55463225	5.936918668	3.57E-08	1.36E-06	8.466935683
FAM208A	0.73296309	8.83979471	5.935508781	3.59E-08	1.36E-06	8.46071286
AGK	-0.736515224	7.939062269	-5.933040232	3.63E-08	1.38E-06	8.44981919
DNTTIP1	-1.407374373	5.612283746	-5.929282973	3.70E-08	1.40E-06	8.433242784
RASEF	1.410847543	10.2084719	5.928790984	3.71E-08	1.40E-06	8.431072594
RAB3GAP1	0.774559368	9.869961636	5.925852646	3.76E-08	1.42E-06	8.418113314
PRR3	-1.626992648	5.117436244	-5.924215689	3.79E-08	1.42E-06	8.410895046
SNAP23	0.650788388	6.535325378	5.923484898	3.80E-08	1.42E-06	8.407672897
ALAS1	-1.18842436	7.994392327	-5.923373693	3.80E-08	1.42E-06	8.407182598
AGAP9	1.619385	5.393420073	5.922498429	3.82E-08	1.43E-06	8.403323746
SULT4A1	-1.190230925	9.74805681	-5.914210983	3.96E-08	1.48E-06	8.36680028
SP4	0.685180319	8.234015799	5.910414226	4.03E-08	1.50E-06	8.350076188
ARHGEF10L	0.632512589	7.437073693	5.908524427	4.07E-08	1.51E-06	8.341753935
RP11-416I2.1	-1.214807601	6.730006595	-5.907275711	4.09E-08	1.52E-06	8.336255601
ITSN1	0.549876479	7.90521802	5.907011552	4.10E-08	1.52E-06	8.335092535
ZNF204P	-0.84469733	8.630809107	-5.901848382	4.19E-08	1.55E-06	8.312364802
NDUFAF3	-0.80388777	7.749447823	-5.900838004	4.21E-08	1.56E-06	8.307918389
CSRNP1	1.138335791	7.334211991	5.894250495	4.34E-08	1.60E-06	8.27893783
FOXN3	0.553860588	7.279509488	5.894150193	4.34E-08	1.60E-06	8.278496694
TFEB	1.005061394	6.358551935	5.893805523	4.35E-08	1.60E-06	8.276980845
ND2	0.624057373	14.83112456	5.890917869	4.41E-08	1.62E-06	8.264282739
C11orf73	-1.315823369	7.008497356	-5.889606883	4.44E-08	1.63E-06	8.25851887
NPAS3	0.728713105	7.174077715	5.888223828	4.46E-08	1.63E-06	8.252438843
EEF1A2	-1.337255919	8.864923764	-5.887625604	4.48E-08	1.64E-06	8.249809222
C5orf24	0.535650351	8.367282473	5.887198627	4.49E-08	1.64E-06	8.247932434
CTB-12A17.3	1.256317079	9.633075425	5.886002938	4.51E-08	1.64E-06	8.242677127
OXLD1	-0.749159806	8.082574614	-5.877377392	4.69E-08	1.71E-06	8.20478193
SLC4A4	0.776049369	7.8971455	5.871819768	4.81E-08	1.75E-06	8.180380098
KIAA1551	0.682517284	7.680880799	5.871588368	4.82E-08	1.75E-06	8.179364345
GFAP	1.569104004	10.97640629	5.871006171	4.83E-08	1.75E-06	8.176808821
DPCD	-0.80637231	8.12741948	-5.867465615	4.91E-08	1.77E-06	8.161270489
HAUS2	0.936051141	8.517304533	5.866870496	4.92E-08	1.77E-06	8.158659174
DNASE1	0.572946727	6.000814846	5.866372415	4.93E-08	1.77E-06	8.156473753
UQCRC2	-0.757476915	9.356034502	-5.866188167	4.94E-08	1.77E-06	8.155665354
PTCHD1	1.020969845	8.022346081	5.863845516	4.99E-08	1.79E-06	8.145387972
RNFT2	-0.866718878	7.835273768	-5.863135537	5.01E-08	1.79E-06	8.14227365
NUMBL	1.121485715	9.773726831	5.857223532	5.14E-08	1.84E-06	8.116348083
BRI3	0.624148211	7.849928276	5.856150264	5.17E-08	1.84E-06	8.11164297
LSM7	-1.238370964	7.300081546	-5.855444331	5.19E-08	1.84E-06	8.108548454
SPSB3	0.85763393	9.362704782	5.855001812	5.20E-08	1.84E-06	8.106608734
NR3C1	1.02555368	9.887045909	5.854609368	5.21E-08	1.84E-06	8.104888573
NFIB	0.607991582	8.947947653	5.854541587	5.21E-08	1.84E-06	8.104591482
AMPD2	0.80040604	9.773716422	5.854399028	5.21E-08	1.84E-06	8.103966635
SRGN	1.207519245	7.49971356	5.852840981	5.25E-08	1.85E-06	8.097138105
ANLN	1.051152465	7.398161162	5.852657914	5.25E-08	1.85E-06	8.096335825
GPRC5B	0.878716779	9.181825077	5.849181664	5.34E-08	1.88E-06	8.081103856
DHRS7B	-1.846031975	5.875470312	-5.84396352	5.47E-08	1.92E-06	8.058248023
ADI1	0.536278664	8.508145652	5.839106177	5.59E-08	1.96E-06	8.036981853
GCNT7	0.986207697	6.662815727	5.838726811	5.60E-08	1.96E-06	8.035321309
EXT2	-0.57026374	7.542138945	-5.836580924	5.65E-08	1.98E-06	8.025929477
PLOD2	1.062211827	7.851041597	5.836319599	5.66E-08	1.98E-06	8.024785864
PITRM1	-0.755157667	7.724047424	-5.835218991	5.69E-08	1.98E-06	8.019969664
N4BP2L2	0.685780715	8.757434967	5.833662241	5.73E-08	2.00E-06	8.013158201
UBR5	0.577446319	8.805236052	5.832837166	5.75E-08	2.00E-06	8.009548509
CHORDC1	0.992001311	8.673617491	5.83229296	5.76E-08	2.00E-06	8.00716776
LAMP5	-1.365100585	8.985993766	-5.82803587	5.88E-08	2.04E-06	7.988548092
ZWINT	-1.01379797	7.47185274	-5.827353994	5.90E-08	2.04E-06	7.985566347
ABCA1	0.94234589	6.7830805	5.826422083	5.92E-08	2.05E-06	7.981491523
ENGASE	0.67335605	8.559992376	5.825246097	5.95E-08	2.05E-06	7.976349945
TUBA1C	-0.981236276	11.89159425	-5.824417879	5.97E-08	2.05E-06	7.972729179
ZBTB40	0.601649851	7.272360953	5.824255287	5.98E-08	2.05E-06	7.972018395
C12orf10	-1.039924981	8.143559326	-5.824179226	5.98E-08	2.05E-06	7.971685891
TOP1	1.065321141	9.523661231	5.821657635	6.05E-08	2.07E-06	7.960663959
EFNA1	1.119686168	7.577363363	5.821564137	6.05E-08	2.07E-06	7.960255324
PAQR8	0.87708812	9.663950181	5.819061752	6.12E-08	2.09E-06	7.949319849
CUX1	1.248916204	8.645940974	5.81901994	6.12E-08	2.09E-06	7.949137149
SLIT3	-0.825164299	6.554508131	-5.817580687	6.16E-08	2.10E-06	7.942848694
ZNF488	-1.615390852	5.226924212	-5.813871761	6.27E-08	2.13E-06	7.92664715
LOC286367	-1.602284896	6.223711636	-5.809970674	6.38E-08	2.16E-06	7.909611914
UBN1	0.759694657	8.641992987	5.80995745	6.38E-08	2.16E-06	7.909554176
RNF187	-0.649721565	8.108886698	-5.809522025	6.39E-08	2.16E-06	7.907653131
HSPA2	1.218792072	9.040587854	5.809270597	6.40E-08	2.16E-06	7.906555442
MITF	0.822362749	7.245275006	5.809163158	6.40E-08	2.16E-06	7.906086389
SRSF12	-0.685332505	6.370282968	-5.809031565	6.41E-08	2.16E-06	7.905511895
KANK2	0.891132333	6.632824489	5.807491146	6.45E-08	2.17E-06	7.898787379
SYPL1	0.894444499	7.384640257	5.802048663	6.62E-08	2.22E-06	7.875036203
EP400	0.659279707	7.965485328	5.801863074	6.62E-08	2.22E-06	7.874226488
CEP97	0.921224826	7.104717766	5.795507932	6.81E-08	2.28E-06	7.846507389
RP11-73M18.8	0.999660717	7.42264355	5.795338318	6.82E-08	2.28E-06	7.8457678
CRAMP1L	0.575849374	6.853954264	5.795186258	6.82E-08	2.28E-06	7.845104765
TSPAN31	0.954622608	8.866376282	5.794589991	6.84E-08	2.28E-06	7.842504917
ADSL	-0.733639355	8.522612202	-5.794237193	6.85E-08	2.28E-06	7.840966711
NIT2	-1.228946847	7.482140369	-5.793490921	6.88E-08	2.28E-06	7.837713105
GLTSCR1	0.956726355	7.714999935	5.793169409	6.89E-08	2.28E-06	7.836311437
DBT	1.017906951	9.103316155	5.791182495	6.95E-08	2.30E-06	7.827650168
SMARCC1	0.690742265	7.00524827	5.789192421	7.01E-08	2.32E-06	7.818976655
COMMD4	-0.78261127	6.235596369	-5.785451579	7.13E-08	2.36E-06	7.802676786
SETD1B	0.781575185	8.971022425	5.783744961	7.19E-08	2.37E-06	7.795242393
LOC100506282	0.80430428	5.429983416	5.783519511	7.20E-08	2.37E-06	7.794260366
UBE2T	-1.631695663	5.458366207	-5.782844667	7.22E-08	2.37E-06	7.791320975
AHCYL1	0.929406746	10.14194071	5.782659165	7.22E-08	2.37E-06	7.790513022
GABARAPL1	-0.994938684	8.711610967	-5.782075178	7.24E-08	2.37E-06	7.787969556
GPS1	-1.38770777	6.139722507	-5.780940605	7.28E-08	2.38E-06	7.783028477
SLC27A4	-1.248852927	6.408134871	-5.780607303	7.29E-08	2.38E-06	7.781577039
MSX1	0.93035364	6.938752692	5.779038745	7.34E-08	2.40E-06	7.774746979
ARSG	-0.954258374	5.679999524	-5.778318989	7.37E-08	2.40E-06	7.771613226
UNG	0.81886484	7.813356874	5.774245813	7.51E-08	2.44E-06	7.753882791
PRPF38B	0.826438741	7.571647996	5.77391658	7.52E-08	2.44E-06	7.752449928
NRXN3	-1.151429358	9.296123459	-5.773195461	7.54E-08	2.45E-06	7.749311684
UROS	-0.739785514	7.032793444	-5.771950381	7.58E-08	2.46E-06	7.74389368
STAT2	0.678860894	8.401895347	5.769961731	7.65E-08	2.47E-06	7.735241271
MAP2K1	-1.205220748	9.513719708	-5.769681124	7.66E-08	2.47E-06	7.734020504
PRKAR2A	0.455261423	8.995385107	5.769543712	7.67E-08	2.47E-06	7.73342271
CRMP1	-1.102845288	9.23171194	-5.768088612	7.72E-08	2.48E-06	7.727092935
GABRG1	1.13147006	7.551301946	5.766615055	7.77E-08	2.49E-06	7.720683719
RP11-690I21.2	1.279839266	9.109833257	5.766587671	7.77E-08	2.49E-06	7.720564621
HMGB1	0.583221198	11.43883783	5.763790871	7.87E-08	2.52E-06	7.70840234
DCTN2	-0.619642276	7.582321829	-5.759954099	8.01E-08	2.56E-06	7.69172258
RPS6	1.001481081	10.6912161	5.753220938	8.26E-08	2.64E-06	7.66246518
PAPSS2	1.011915577	7.022289199	5.752858877	8.27E-08	2.64E-06	7.66089243
LOC100126784	-0.951466744	5.148396745	-5.752031719	8.30E-08	2.64E-06	7.657299551
ZFR	0.614998982	9.537345746	5.749643451	8.39E-08	2.67E-06	7.64692728
MRTO4	-1.026336562	6.410797707	-5.746424682	8.51E-08	2.70E-06	7.632951682
GRIK2	-0.662808963	7.076775252	-5.74583261	8.54E-08	2.71E-06	7.630381408
ATOX1	-1.307580886	7.476308341	-5.74539698	8.55E-08	2.71E-06	7.628490356
DYNC1I1	-1.211800409	9.633126021	-5.743964265	8.61E-08	2.72E-06	7.622271532
CEBPB	1.065124789	9.26173899	5.742882386	8.65E-08	2.73E-06	7.617576077
DYRK4	-1.034574695	7.286519932	-5.741425705	8.71E-08	2.75E-06	7.611254679
SYN2	-1.0946425	9.519141281	-5.736288918	8.91E-08	2.81E-06	7.588969814
BUD31	-0.761402901	6.925882739	-5.735104063	8.96E-08	2.81E-06	7.583831048
FYCO1	1.021481644	6.623193892	5.734995112	8.97E-08	2.81E-06	7.583358552
DNAJA4	-0.751494829	7.684296379	-5.734988417	8.97E-08	2.81E-06	7.583329518
ZNF573	0.991404138	8.122282957	5.731525301	9.11E-08	2.85E-06	7.568313182
GAK	0.626880274	9.922120549	5.731263149	9.12E-08	2.85E-06	7.567176664
DBI	0.722245353	10.09627688	5.731052879	9.13E-08	2.85E-06	7.566265092
PBX1	0.658526773	9.748145984	5.729859656	9.18E-08	2.86E-06	7.561092511
ACTR1B	-0.704564447	8.402719422	-5.728474601	9.23E-08	2.87E-06	7.55508905
CCAR2	-0.659162328	7.10358081	-5.728258505	9.24E-08	2.87E-06	7.554152459
UBL7	-1.648449112	6.461701976	-5.725601746	9.35E-08	2.90E-06	7.542639206
CLDN15	0.96229772	5.809287776	5.723934991	9.43E-08	2.92E-06	7.535417634
RP11-157P1.4	1.260480668	6.190122551	5.723256833	9.45E-08	2.93E-06	7.532479686
MZT2B	1.288950127	9.045871693	5.718105649	9.68E-08	2.99E-06	7.510169441
RAI2	0.842933225	7.861342296	5.717610835	9.70E-08	2.99E-06	7.50802691
NOP14	0.661415904	8.068137313	5.710401111	1.00E-07	3.09E-06	7.476820078
PTPRN2	-0.848051539	8.909604296	-5.708117876	1.01E-07	3.11E-06	7.466941555
RAB13	1.209918114	9.155469862	5.707930144	1.01E-07	3.11E-06	7.46612942
TMX1	0.88020756	7.379081157	5.707646676	1.01E-07	3.11E-06	7.464903148
KIFAP3	-1.590348346	8.070078823	-5.707270584	1.02E-07	3.11E-06	7.463276237
COL6A1	0.646882854	6.380323056	5.706257905	1.02E-07	3.12E-06	7.458895845
TBC1D7	-1.136425872	6.441842101	-5.704563306	1.03E-07	3.14E-06	7.451566685
ABCC10	0.937269296	9.005946288	5.702592671	1.04E-07	3.17E-06	7.443045111
NFKBIZ	1.034854015	7.419585768	5.701793075	1.04E-07	3.17E-06	7.439587878
RABEP1	-0.579446967	7.963754651	-5.701429532	1.04E-07	3.17E-06	7.438016102
GALNT18	-0.713284583	7.669822478	-5.697525942	1.06E-07	3.22E-06	7.421142291
RALBP1	0.654758552	8.832944982	5.69739581	1.06E-07	3.22E-06	7.420579885
LOC439911	1.193012032	7.393757806	5.693213237	1.08E-07	3.28E-06	7.402507114
RYBP	0.548155212	8.877383858	5.69066363	1.10E-07	3.31E-06	7.39149378
ITGB8	0.969627074	6.881967104	5.688769784	1.10E-07	3.34E-06	7.383314772
LGALS8	-0.507609812	8.205644657	-5.68828206	1.11E-07	3.34E-06	7.381208657
C14orf37	1.209767852	7.234954261	5.682985646	1.13E-07	3.42E-06	7.358343567
CAPRIN2	-0.874169635	8.407646909	-5.682388231	1.14E-07	3.42E-06	7.355765177
CD200	-1.10343294	8.236674057	-5.680176045	1.15E-07	3.45E-06	7.346218845
PIDD1	1.072328616	6.961987868	5.679806051	1.15E-07	3.45E-06	7.344622387
AGO3	0.6163932	7.797535669	5.678077645	1.16E-07	3.47E-06	7.337165356
YY1	0.466259915	9.578393989	5.676661205	1.17E-07	3.49E-06	7.331055165
RECQL	0.576252472	7.245997414	5.67569883	1.17E-07	3.50E-06	7.326904168
SLC39A12	1.383854579	7.827756329	5.675304638	1.17E-07	3.50E-06	7.325204013
RP11-182L21.5	0.812646108	7.117964347	5.674664844	1.18E-07	3.51E-06	7.322444707
AP2S1	-0.836812281	8.520296007	-5.673202059	1.18E-07	3.52E-06	7.316136624
MAPRE3	-0.755096636	5.285170853	-5.672124237	1.19E-07	3.54E-06	7.311489199
NR2F1	0.860848059	10.10506218	5.67151845	1.19E-07	3.54E-06	7.308877332
OSMR	0.924881004	6.255690669	5.670412151	1.20E-07	3.55E-06	7.304107873
UACA	0.871345415	7.310547018	5.66989186	1.20E-07	3.56E-06	7.301864974
LOC646014	1.268197128	7.988280758	5.668211392	1.21E-07	3.58E-06	7.29462147
WBP1L	0.577093172	9.170313851	5.666159486	1.22E-07	3.61E-06	7.285778464
RP11-69I8.2	1.297427558	5.742000574	5.661996428	1.25E-07	3.67E-06	7.26784235
VASP	1.252225449	5.996157041	5.65930559	1.26E-07	3.71E-06	7.25625288
MYBPC1	1.112294805	8.649164872	5.655656733	1.28E-07	3.77E-06	7.240541901
TNRC6C-AS1	0.836158638	6.745532716	5.654744863	1.29E-07	3.78E-06	7.236616482
POR	-1.530901312	6.035263017	-5.654233418	1.29E-07	3.78E-06	7.23441496
SBF2	0.781867099	8.013344649	5.65279384	1.30E-07	3.80E-06	7.228218847
KMT2A	0.538448384	7.938697879	5.651253057	1.31E-07	3.82E-06	7.221588072
MARVELD2	0.949084244	5.815788095	5.650541176	1.31E-07	3.83E-06	7.218524811
GPHN	-0.784106068	7.855091708	-5.647513951	1.33E-07	3.87E-06	7.205500796
SUGT1	0.492562308	9.282140488	5.64748855	1.33E-07	3.87E-06	7.205391532
TMEM170A	0.83936316	7.800134148	5.639377143	1.38E-07	4.01E-06	7.170512341
CHDH	0.548131223	6.731333275	5.636523337	1.40E-07	4.05E-06	7.158247308
MEG3	1.100330008	11.29894168	5.636375941	1.40E-07	4.05E-06	7.15761392
LZTS2	0.691481362	6.976617556	5.631716328	1.43E-07	4.13E-06	7.137595347
THOC2	0.471566678	8.512817801	5.628773549	1.45E-07	4.18E-06	7.124957188
SLAIN1	1.186874138	8.842794027	5.625821328	1.47E-07	4.23E-06	7.112282036
UVSSA	0.860890893	7.180001553	5.622606844	1.49E-07	4.28E-06	7.098484941
SARS	-0.957178691	8.478869787	-5.622590312	1.49E-07	4.28E-06	7.098413997
ST6GALNAC5	-1.158777092	7.906928051	-5.621826564	1.49E-07	4.29E-06	7.095136491
MKNK1	0.740650441	8.926316151	5.621794888	1.49E-07	4.29E-06	7.095000564
AK021977	1.569089319	7.827998904	5.62102916	1.50E-07	4.29E-06	7.091714812
RUNX1T1	0.573015187	8.565152552	5.619276777	1.51E-07	4.32E-06	7.084196212
PCAT19	1.505324186	5.819420902	5.616888989	1.53E-07	4.36E-06	7.073953439
BNIP1	-0.655761145	6.049053879	-5.615773117	1.53E-07	4.38E-06	7.069167544
GALNT1	0.500093243	8.61964344	5.615202158	1.54E-07	4.39E-06	7.066718936
FABP3	-0.972814747	7.230658715	-5.612946525	1.55E-07	4.42E-06	7.057046777
FAF1	-0.704225454	7.036957445	-5.606526516	1.60E-07	4.54E-06	7.029529222
EIF3G	-1.246075117	8.639117734	-5.606356491	1.60E-07	4.54E-06	7.02880069
VPS54	0.548740069	8.672800111	5.606121401	1.60E-07	4.54E-06	7.027793379
TMEM191A	-1.425142244	5.884818387	-5.606111296	1.60E-07	4.54E-06	7.027750086
LEF1	0.950985718	5.617993809	5.604636531	1.61E-07	4.55E-06	7.021431569
TMEM141	-1.206058942	6.675166239	-5.604338848	1.61E-07	4.55E-06	7.020156279
ZDHHC23	-0.866446631	7.637514127	-5.604277493	1.61E-07	4.55E-06	7.019893439
AC091133.1	0.722428907	8.560580747	5.60410906	1.61E-07	4.55E-06	7.019171882
AKAP6	-0.607112167	7.060119289	-5.603749209	1.62E-07	4.56E-06	7.017630342
TCF4	0.766030395	11.23375397	5.603036784	1.62E-07	4.56E-06	7.014578596
FAM168A	0.694682251	9.447502482	5.601856058	1.63E-07	4.58E-06	7.009521295
TSC22D1-AS1	-0.881421619	6.347971437	-5.601659091	1.63E-07	4.58E-06	7.0086777
AHSA2	0.620548341	7.85672531	5.595961901	1.67E-07	4.69E-06	6.98428398
USP53	0.732908206	6.73971998	5.595779886	1.68E-07	4.69E-06	6.983504864
CECR6	-1.264046228	6.745442766	-5.593934437	1.69E-07	4.72E-06	6.975606203
CAMK1G	-1.220621349	6.636297203	-5.592142204	1.70E-07	4.75E-06	6.967936656
MID1IP1	0.915890145	7.258901181	5.591793943	1.71E-07	4.76E-06	6.966446491
PREX1	0.797255146	8.079692874	5.590562479	1.72E-07	4.78E-06	6.961177606
PLP1	1.179962114	11.28555765	5.587090431	1.74E-07	4.84E-06	6.946325645
LOC101927166	1.516611878	8.359286559	5.586169892	1.75E-07	4.86E-06	6.942388804
EXO5	-0.838858837	5.699307995	-5.585964032	1.75E-07	4.86E-06	6.941508457
TMEM47	0.794442016	9.286107977	5.584289016	1.76E-07	4.89E-06	6.934346015
CDC40	-0.81768283	8.23210542	-5.583587992	1.77E-07	4.90E-06	6.93134875
UNC5B	0.880926598	7.76850603	5.580433105	1.80E-07	4.95E-06	6.917862392
KCTD4	-1.33284075	7.138699232	-5.580416073	1.80E-07	4.95E-06	6.917789599
PDGFRA	0.761941715	7.171980719	5.580350467	1.80E-07	4.95E-06	6.917509193
NR1D2	0.71540144	8.919244115	5.579425802	1.80E-07	4.96E-06	6.913557293
LAMC1	0.577470495	7.551225863	5.579044007	1.81E-07	4.96E-06	6.911925657
EMC9	-1.535192236	6.479540563	-5.57884456	1.81E-07	4.96E-06	6.911073325
NAV3	-0.856514864	7.800594133	-5.577514061	1.82E-07	4.99E-06	6.905387892
PDCL	0.781446379	7.527666744	5.57644484	1.83E-07	5.00E-06	6.900819476
PREP	-0.83303294	7.114380363	-5.576040572	1.83E-07	5.01E-06	6.899092299
DOPEY1	-0.49683582	7.89442178	-5.575520559	1.83E-07	5.01E-06	6.89687072
KCNF1	-0.821350695	7.558144718	-5.574265701	1.85E-07	5.03E-06	6.891510227
LOC100129447	1.230758424	7.771713038	5.567197268	1.90E-07	5.19E-06	6.861327616
MFHAS1	0.816898498	8.248718616	5.561205075	1.96E-07	5.31E-06	6.835756942
RP11-1114A5.4	1.213020069	6.160625894	5.561193647	1.96E-07	5.31E-06	6.83570819
CARD6	1.393078967	5.092816506	5.561111084	1.96E-07	5.31E-06	6.835355969
BCCIP	-0.543089224	7.472172103	-5.560784291	1.96E-07	5.31E-06	6.833961882
SLC2A1	0.932372989	7.561643847	5.559072435	1.97E-07	5.34E-06	6.826659882
ASAH2B	-0.944707159	6.51409061	-5.556614184	2.00E-07	5.40E-06	6.816176245
GATAD2B	0.748455456	8.839160177	5.555765523	2.00E-07	5.41E-06	6.812557568
C16orf45	-0.686567223	9.251607712	-5.555345447	2.01E-07	5.41E-06	6.810766487
RP11-334C17.5	1.787519173	6.016915772	5.555092846	2.01E-07	5.41E-06	6.809689502
PKD1P1	1.461182409	5.514122573	5.552194556	2.04E-07	5.48E-06	6.797334339
RAD21	0.596828089	9.167330457	5.550927939	2.05E-07	5.50E-06	6.791935969
ZNF566	1.50672253	5.833878202	5.546355491	2.09E-07	5.61E-06	6.772453607
ZNF462	0.803047832	7.876351709	5.544004337	2.11E-07	5.66E-06	6.762439193
LMBR1	-0.606841439	6.190966526	-5.543615065	2.12E-07	5.66E-06	6.760781369
SMYD5	-1.431671551	6.242445425	-5.543508082	2.12E-07	5.66E-06	6.76032576
MAP2K2	-0.738188432	7.400063326	-5.542240471	2.13E-07	5.68E-06	6.754927775
SLC15A2	0.623320781	7.297012446	5.541343696	2.14E-07	5.70E-06	6.751109366
DNAJC8	-0.62577647	8.63096873	-5.538065944	2.17E-07	5.77E-06	6.737155783
AGAP2	-0.719358823	6.280427122	-5.533518052	2.21E-07	5.89E-06	6.717802637
ADAMTS9-AS2	0.768476164	5.334683945	5.532904681	2.22E-07	5.89E-06	6.715193159
CNPPD1	0.635487562	7.789871211	5.52821189	2.26E-07	6.01E-06	6.695233769
MECR	-1.467963961	6.087868601	-5.522621011	2.32E-07	6.15E-06	6.67146678
MAST4	0.558865646	8.981942099	5.516848936	2.38E-07	6.31E-06	6.646943396
BLVRB	-1.404889153	7.006986434	-5.515803066	2.39E-07	6.33E-06	6.642501398
C1orf216	-0.971639948	9.845809883	-5.515479905	2.40E-07	6.33E-06	6.641128972
HMP19	-1.110500556	10.00183057	-5.513590153	2.42E-07	6.37E-06	6.63310429
DLG5	0.601497883	9.232481773	5.509801311	2.46E-07	6.47E-06	6.617019844
C4orf3	0.624683292	10.0619665	5.509311931	2.46E-07	6.48E-06	6.614942763
TMEM123	1.092575895	8.149533342	5.509081093	2.47E-07	6.48E-06	6.613963052
COPS3	-1.171534692	7.881585546	-5.507920296	2.48E-07	6.51E-06	6.609036798
LPIN1	0.513984903	9.118239851	5.507045721	2.49E-07	6.52E-06	6.605325604
CDC42EP4	0.701175995	7.323474743	5.50641112	2.49E-07	6.53E-06	6.602632925
PRDX6	0.855662472	10.12487711	5.504268034	2.52E-07	6.59E-06	6.593540857
BICD2	0.754829595	7.944356179	5.501346259	2.55E-07	6.66E-06	6.581148343
ZNF611	0.875789722	8.383642802	5.498131728	2.59E-07	6.75E-06	6.567518324
ITPR2	0.824683169	6.303862948	5.497795549	2.59E-07	6.75E-06	6.566093136
U2AF2	0.706544937	6.817080605	5.496398405	2.61E-07	6.79E-06	6.560170642
COX20	0.520874897	8.708006419	5.494781889	2.63E-07	6.82E-06	6.553319273
GGA1	0.623230505	9.378897152	5.494701215	2.63E-07	6.82E-06	6.552977375
MID1	0.65337867	8.308606313	5.494248456	2.63E-07	6.83E-06	6.551058635
RP11-271C24.3	1.071332571	7.746653321	5.489690423	2.69E-07	6.96E-06	6.531747115
RPS6KA5	0.825071141	8.002168878	5.487949946	2.71E-07	7.00E-06	6.524375387
SIVA1	-0.81113425	5.830514052	-5.487151311	2.72E-07	7.01E-06	6.520993233
SLC26A6	1.179952989	7.177254561	5.486999496	2.72E-07	7.01E-06	6.520350338
SOS2	0.51728865	6.784159425	5.48691587	2.72E-07	7.01E-06	6.519996212
SOAT1	0.619538953	7.169245102	5.483839747	2.76E-07	7.10E-06	6.506971935
DNMT3B	1.083861679	6.608230274	5.481670716	2.78E-07	7.16E-06	6.497790714
SURF2	-1.3593477	5.15761482	-5.479264062	2.81E-07	7.23E-06	6.48760603
INA	-1.113861682	10.83477942	-5.47901154	2.82E-07	7.23E-06	6.486537527
BAX	-0.928858187	4.922159597	-5.476173867	2.85E-07	7.30E-06	6.474532319
KIF1C	0.965826769	6.371656224	5.476090104	2.85E-07	7.30E-06	6.474178001
PSMD8	-1.809411559	7.325456458	-5.475758006	2.86E-07	7.30E-06	6.472773247
RITA1	-0.885190448	7.127564281	-5.475584718	2.86E-07	7.30E-06	6.472040266
ACSS3	0.805478099	6.738106579	5.472749331	2.90E-07	7.38E-06	6.460048901
GNA13	0.676090911	8.433387209	5.472668514	2.90E-07	7.38E-06	6.459707161
LOC389765	0.999192487	8.263986959	5.471922829	2.91E-07	7.40E-06	6.456554125
TIAL1	0.376112001	8.354298935	5.470210796	2.93E-07	7.44E-06	6.449315909
IDS	0.653705908	10.28522688	5.468470093	2.95E-07	7.49E-06	6.441957773
ING5	0.697370088	7.506123211	5.466445424	2.98E-07	7.55E-06	6.433400925
BCAS1	1.553015491	8.04766667	5.461342634	3.05E-07	7.71E-06	6.411842862
SLC12A2	0.659533324	8.228575023	5.459450246	3.07E-07	7.77E-06	6.403850832
GTSE1	0.761779054	6.620435274	5.456740908	3.11E-07	7.85E-06	6.39241131
MAGED1	-0.996972875	10.91064336	-5.456282457	3.11E-07	7.86E-06	6.390475924
XRCC5	-0.549035911	7.898971438	-5.454170661	3.14E-07	7.92E-06	6.381561996
DDX52	0.459102329	7.191417104	5.452766348	3.16E-07	7.96E-06	6.375635431
ANGPT2	0.844575944	5.416621369	5.452151885	3.17E-07	7.97E-06	6.37304251
RAB30	0.508939087	8.28254802	5.451820864	3.18E-07	7.97E-06	6.371645727
SDC4	0.977531398	9.006566266	5.451755569	3.18E-07	7.97E-06	6.371370213
ACP1	-0.727362759	7.477672727	-5.451025668	3.19E-07	7.99E-06	6.368290497
CCDC53	-1.093831459	7.062064152	-5.448018354	3.23E-07	8.08E-06	6.355603993
PSPH	0.658827455	6.51003418	5.447871136	3.23E-07	8.08E-06	6.354983048
UBE2D2	-0.421819907	8.836240053	-5.447411864	3.24E-07	8.09E-06	6.353045957
UBE2N	-0.704901607	8.34959798	-5.446368752	3.25E-07	8.12E-06	6.348646727
RUSC1-AS1	0.999207204	6.458689367	5.445801105	3.26E-07	8.13E-06	6.346252924
ADAM23	-0.675748477	8.154239338	-5.445034832	3.27E-07	8.14E-06	6.343021728
HIST1H2AC	0.977673944	7.593750729	5.444085246	3.29E-07	8.17E-06	6.339017892
TSC22D1	0.687362851	11.63060444	5.443312303	3.30E-07	8.19E-06	6.335759147
ETS1	0.97197356	7.169020292	5.441858664	3.32E-07	8.23E-06	6.329631267
SNHG19	1.006706242	8.300258477	5.439485819	3.35E-07	8.31E-06	6.319630404
EIF2B3	-1.089661083	7.155286631	-5.439259076	3.36E-07	8.31E-06	6.318674877
SSSCA1	-1.721172657	4.576079941	-5.438813437	3.36E-07	8.31E-06	6.316796954
TSG101	-0.736454777	9.236053478	-5.437935193	3.38E-07	8.34E-06	6.313096286
PRO1804	1.703512313	6.657244021	5.436272485	3.40E-07	8.39E-06	6.306091023
KCNJ16	1.216086708	6.862581132	5.4349624	3.42E-07	8.43E-06	6.300572272
NDUFAB1	-0.760761081	10.14594005	-5.434470775	3.43E-07	8.44E-06	6.298501486
BEND5	-0.647963286	7.588772377	-5.433417518	3.44E-07	8.46E-06	6.294065389
TUBA1B	-0.869944182	12.24116686	-5.428510514	3.52E-07	8.64E-06	6.273404491
NIF3L1	-0.969794021	7.670294883	-5.426973333	3.54E-07	8.68E-06	6.266934363
PPAP2B	0.864405094	9.166910277	5.42688125	3.54E-07	8.68E-06	6.266546812
OR7E47P	-1.373263611	4.767950178	-5.425515295	3.57E-07	8.72E-06	6.260798306
RARRES1	-1.034862389	4.276297941	-5.422934537	3.61E-07	8.81E-06	6.249939632
NAA16	0.775271986	7.533611784	5.422804752	3.61E-07	8.81E-06	6.24939363
GOT2	-0.978425786	10.02093901	-5.415830565	3.72E-07	9.07E-06	6.220064315
TRAM1L1	-0.769663917	7.854039113	-5.413457887	3.76E-07	9.16E-06	6.210091081
PSMB2	-0.62999767	7.780618551	-5.412507824	3.78E-07	9.18E-06	6.206098311
JAZF1	-0.856839335	7.878821109	-5.41236849	3.78E-07	9.18E-06	6.205512773
CMTM7	0.917449504	6.273715069	5.411957742	3.78E-07	9.19E-06	6.203786693
ZNF281	0.479874692	9.224634638	5.410332508	3.81E-07	9.24E-06	6.19695773
PPIG	0.731060305	9.043133264	5.410062924	3.82E-07	9.24E-06	6.195825096
SCRIB	1.072629221	8.320021619	5.41001773	3.82E-07	9.24E-06	6.195635219
DNM3	-0.800195651	8.744355518	-5.40837887	3.84E-07	9.29E-06	6.188750401
NAPA	-0.964703409	6.986919962	-5.406072112	3.88E-07	9.38E-06	6.179061751
SV2B	-1.062472626	10.27310869	-5.404864964	3.90E-07	9.41E-06	6.173992524
SLC25A29	0.71628827	8.25981393	5.404725046	3.91E-07	9.41E-06	6.173404999
RNF114	0.548466725	8.745037293	5.403879859	3.92E-07	9.43E-06	6.169856204
LOC284219	1.167416635	7.479881065	5.403816228	3.92E-07	9.43E-06	6.16958904
SOX6	0.527244832	7.05380463	5.403530529	3.93E-07	9.43E-06	6.168389516
NBAS	-0.498440561	7.359514446	-5.40184558	3.96E-07	9.49E-06	6.161315891
REPS1	-0.743443412	8.208127206	-5.400303333	3.98E-07	9.54E-06	6.154842443
ATP6V1E1	-1.206214589	10.72471379	-5.398843473	4.01E-07	9.59E-06	6.14871577
NFASC	0.713325687	9.020742635	5.398526631	4.01E-07	9.59E-06	6.147386186
LOC100289333	1.038946209	10.00344387	5.395628532	4.07E-07	9.71E-06	6.135226755
GABRA5	-1.021197121	6.100333483	-5.391873739	4.13E-07	9.86E-06	6.119478433
SNRPA	-1.127608224	7.084273211	-5.391375034	4.14E-07	9.87E-06	6.117387238
ARHGEF26	0.843762962	7.124174073	5.391116882	4.15E-07	9.87E-06	6.116304782
DAGLB	-0.611357574	6.079313793	-5.389422338	4.18E-07	9.92E-06	6.109200142
TRAF5	-0.611908797	7.179164818	-5.389196418	4.18E-07	9.92E-06	6.108253033
SIPA1L1	-0.659149855	8.611913196	-5.389069106	4.18E-07	9.92E-06	6.107719318
PPAP2A	0.665962188	9.144807052	5.383766778	4.28E-07	1.01E-05	6.085497488
SPHKAP	-1.724365635	8.914590536	-5.383611763	4.29E-07	1.01E-05	6.08484801
UQCRFS1	-0.9669704	9.231806698	-5.382423026	4.31E-07	1.02E-05	6.07986785
EPHA5	-0.796842503	7.100863712	-5.381367928	4.33E-07	1.02E-05	6.075448088
TBC1D19	-1.601421614	5.356050825	-5.378505443	4.38E-07	1.03E-05	6.06345973
PPIB	-1.004020875	8.401242966	-5.376883694	4.41E-07	1.04E-05	6.056669303
TMX2	-0.656650288	8.911859809	-5.374394968	4.46E-07	1.05E-05	6.046251018
PPARD	0.887836349	8.24958597	5.374084145	4.47E-07	1.05E-05	6.04495005
MRPS12	-0.738194443	5.081441274	-5.367968655	4.59E-07	1.08E-05	6.019361942
SLC25A11	-0.664601073	7.894528192	-5.364818368	4.65E-07	1.09E-05	6.006187155
P4HB	-0.758895345	7.244746144	-5.36364863	4.68E-07	1.10E-05	6.001296329
LGALS3	0.85112371	8.35364032	5.362046939	4.71E-07	1.10E-05	5.994600434
PPP1R7	-0.865836746	8.627963097	-5.361869158	4.71E-07	1.10E-05	5.99385729
WDR82	0.846680618	11.50207367	5.358717361	4.78E-07	1.12E-05	5.980684738
MROH6	1.395144523	6.910061038	5.356829513	4.82E-07	1.12E-05	5.972796823
NPDC1	-0.899049821	8.612328522	-5.354464854	4.87E-07	1.13E-05	5.962918909
CACFD1	0.923723884	7.051013342	5.353711338	4.88E-07	1.14E-05	5.959771765
PCF11	0.487657526	8.067687168	5.353444679	4.89E-07	1.14E-05	5.958658094
TEAD1	0.690104027	7.307840152	5.351363373	4.94E-07	1.15E-05	5.949966843
PPP1R11	-0.748925076	7.727660923	-5.349643349	4.97E-07	1.15E-05	5.942785718
IFIT2	0.698398525	7.168840615	5.344958258	5.08E-07	1.18E-05	5.92323209
NEMF	0.700688219	9.350367163	5.344723001	5.08E-07	1.18E-05	5.922250484
MBD3	0.613551335	7.858594404	5.34356313	5.11E-07	1.18E-05	5.917411303
HSP90AB1	-1.14642472	9.139077887	-5.342090624	5.14E-07	1.19E-05	5.911268617
ZC4H2	-0.709164068	5.795056901	-5.341591961	5.15E-07	1.19E-05	5.909188624
MIF	-1.232769629	9.664379145	-5.34143186	5.15E-07	1.19E-05	5.908520843
HAUS3	0.971723716	7.382711746	5.339763514	5.19E-07	1.20E-05	5.901562857
NECAP1	-1.05909344	9.114332193	-5.338973679	5.21E-07	1.20E-05	5.898269218
INO80D	0.476754795	7.311838712	5.3386747	5.22E-07	1.20E-05	5.897022535
HIVEP3	0.67016956	7.603655206	5.337928888	5.23E-07	1.20E-05	5.89391283
AASDH	0.633892894	8.064631613	5.336619853	5.26E-07	1.21E-05	5.88845533
OLIG1	1.261459777	10.46890561	5.336607714	5.26E-07	1.21E-05	5.888404727
NANS	-0.571304756	7.588598894	-5.336386817	5.27E-07	1.21E-05	5.887483864
ERBB4	0.692970235	8.650967696	5.333861311	5.33E-07	1.22E-05	5.876957214
IFI6	-1.24825195	7.356918816	-5.333130128	5.34E-07	1.22E-05	5.873910077
ZNF7	-0.539168677	5.756402763	-5.329368921	5.43E-07	1.24E-05	5.858239395
LOC100134445	1.144730512	8.393824931	5.328942777	5.44E-07	1.24E-05	5.85646431
ATOH8	0.798153098	6.700950066	5.328669797	5.45E-07	1.24E-05	5.855327267
COL11A1	0.993250062	7.783326924	5.328577493	5.45E-07	1.24E-05	5.854942803
SGCB	0.388161355	8.23407037	5.32732145	5.48E-07	1.25E-05	5.849711491
PFKM	-0.96618415	10.35087577	-5.326191134	5.51E-07	1.25E-05	5.845004425
DMAP1	-1.708744285	6.359585583	-5.322655707	5.59E-07	1.27E-05	5.83028528
LINC00478	0.625123241	6.954271901	5.322233786	5.60E-07	1.27E-05	5.828529058
KCNIP4	-0.80326387	9.166684568	-5.320908269	5.64E-07	1.27E-05	5.823012199
ITPK1-AS1	1.001381308	6.324136551	5.320814834	5.64E-07	1.27E-05	5.822623348
ATOH7	-1.138240241	5.847419761	-5.32046393	5.65E-07	1.27E-05	5.821163016
GLTSCR1L	0.663776164	8.432599288	5.320062766	5.66E-07	1.28E-05	5.81949359
DUSP4	-1.452228241	5.532890421	-5.319295506	5.68E-07	1.28E-05	5.816300873
KDM6B	0.760682613	6.295580212	5.317701322	5.72E-07	1.29E-05	5.80966801
EWSR1	0.494274016	7.832408807	5.316744642	5.74E-07	1.29E-05	5.805688142
TBC1D9	-0.899284763	8.509280372	-5.316227024	5.75E-07	1.29E-05	5.803534976
B2M	0.960052847	10.28434626	5.316166858	5.75E-07	1.29E-05	5.80328471
DHX16	-0.696019925	7.750004427	-5.314717635	5.79E-07	1.30E-05	5.797256978
FLT1	0.821367327	6.61439061	5.313603191	5.82E-07	1.30E-05	5.792622334
GLOD4	-0.974316094	8.201541276	-5.311860876	5.86E-07	1.31E-05	5.785377683
LOC100289019	1.082891675	7.581221955	5.309441746	5.92E-07	1.32E-05	5.775321068
RP11-373D23.2	1.241953014	6.264486718	5.309006625	5.94E-07	1.32E-05	5.773512496
SGSM3	0.462143085	7.405283709	5.308160702	5.96E-07	1.33E-05	5.769996681
ASPH	0.566912001	7.313134966	5.30672855	5.99E-07	1.34E-05	5.764045128
CRYM	-0.893761576	10.0786631	-5.306181509	6.01E-07	1.34E-05	5.761772053
RNF34	-0.504487219	8.018476747	-5.303990559	6.07E-07	1.35E-05	5.75266952
ZNF562	0.634874197	7.558503794	5.303178744	6.09E-07	1.35E-05	5.749297299
SERPINB6	0.96758406	7.102885711	5.302959897	6.09E-07	1.35E-05	5.748388276
YES1	0.773431651	6.844641275	5.301327723	6.14E-07	1.36E-05	5.741609414
CXorf40B	-0.96895337	8.038098576	-5.300608426	6.16E-07	1.36E-05	5.738622357
FBRSL1	0.577604351	7.302776153	5.299080604	6.20E-07	1.37E-05	5.732278486
GJA1	1.35832565	12.08233983	5.297467155	6.24E-07	1.38E-05	5.725580223
SSH3	0.716036625	6.814128083	5.293008458	6.36E-07	1.40E-05	5.707075997
STAG1	0.519201197	7.139907847	5.29272564	6.37E-07	1.40E-05	5.705902563
PPME1	-0.791974765	9.262928111	-5.292351562	6.38E-07	1.41E-05	5.704350546
ADARB1	-0.722145478	7.239382028	-5.292158105	6.39E-07	1.41E-05	5.703547932
MRPS15	-0.664218446	8.374615454	-5.291776166	6.40E-07	1.41E-05	5.7019634
IQGAP1	0.634191347	7.371073712	5.291260167	6.41E-07	1.41E-05	5.699822802
UQCRC1	-1.550679238	9.065561167	-5.290516523	6.43E-07	1.41E-05	5.696738041
GLTP	0.781266639	8.655367263	5.289708118	6.46E-07	1.41E-05	5.693384926
EEF1D	0.808167728	10.24492075	5.288645713	6.48E-07	1.42E-05	5.68897872
EIF3K	-0.782973301	8.737710469	-5.287817119	6.51E-07	1.42E-05	5.685542574
APOLD1	1.028375135	8.886588912	5.285808941	6.57E-07	1.43E-05	5.677216038
CCT4	-0.963043717	8.802407858	-5.282199643	6.67E-07	1.46E-05	5.662255366
WDR54	-0.731647612	8.856094905	-5.281761265	6.68E-07	1.46E-05	5.660438679
NFIC	1.277054294	9.018034141	5.276568959	6.83E-07	1.49E-05	5.63892783
AX747507	1.430063932	6.414266815	5.276528806	6.83E-07	1.49E-05	5.638761534
EFR3B	-0.616633641	7.72352921	-5.271806634	6.98E-07	1.52E-05	5.619209139
SH3GL3	-0.840538073	8.13935521	-5.271187021	6.99E-07	1.52E-05	5.616644357
C8orf34	-1.100874471	5.748153418	-5.27092372	7.00E-07	1.52E-05	5.61555452
KIF9	-0.726421285	6.889006208	-5.269636995	7.04E-07	1.53E-05	5.610229057
ZAK	0.710827165	7.240406394	5.269181781	7.06E-07	1.53E-05	5.60834521
PHYKPL	0.757959909	6.793911763	5.267760812	7.10E-07	1.54E-05	5.602465314
PARP1	-0.637106779	8.014208516	-5.267060377	7.12E-07	1.54E-05	5.599567293
ARHGEF26-AS1	1.012236074	8.429338342	5.26628571	7.15E-07	1.54E-05	5.596362397
ACTL6B	-1.489190022	7.289910508	-5.265568593	7.17E-07	1.55E-05	5.59339584
ATP6AP1	-1.394351284	8.815868864	-5.26451534	7.20E-07	1.55E-05	5.589039188
LPAR1	1.020040684	8.347025727	5.264030623	7.22E-07	1.55E-05	5.587034385
PNMAL2	-1.50548835	7.989442035	-5.259115672	7.37E-07	1.58E-05	5.566712102
MARCKS	0.573237803	8.464487842	5.257826549	7.41E-07	1.59E-05	5.561383685
MKKS	-0.88813254	8.807259969	-5.256988134	7.44E-07	1.60E-05	5.55791862
RAB3C	-1.251875141	7.218208245	-5.256632868	7.45E-07	1.60E-05	5.556450448
RHOT1	0.642068723	9.940358567	5.256439298	7.46E-07	1.60E-05	5.555650523
FKBP1B	-0.813152344	10.71953681	-5.25629755	7.46E-07	1.60E-05	5.555064763
KIAA1715	-0.60322766	6.891548645	-5.255386486	7.49E-07	1.60E-05	5.551300102
RPL23AP32	0.878027109	8.97505216	5.25450969	7.52E-07	1.60E-05	5.5476774
FGFR3	1.176499329	10.21577138	5.254474068	7.52E-07	1.60E-05	5.547530226
NRN1	-0.911999667	9.869737779	-5.254037194	7.53E-07	1.61E-05	5.54572531
LY86-AS1	-0.740143859	6.390209214	-5.25281369	7.57E-07	1.61E-05	5.540670958
FOXC1	1.454686739	7.670217731	5.252294836	7.59E-07	1.61E-05	5.538527752
REEP1	-0.779224846	10.30428844	-5.251285423	7.62E-07	1.62E-05	5.534358578
BRD9	-0.905309429	7.843903474	-5.249438578	7.69E-07	1.63E-05	5.52673177
RAB3D	-0.850425697	6.492291381	-5.24848764	7.72E-07	1.64E-05	5.52280535
KIAA0907	0.566063457	9.139736683	5.246072763	7.80E-07	1.65E-05	5.512836197
TTC9C	-0.885730922	6.860539643	-5.240907573	7.97E-07	1.69E-05	5.491522158
TRIM17	-1.260429181	4.434536775	-5.240507208	7.99E-07	1.69E-05	5.489870574
EPAS1	1.16769236	8.515626682	5.240229719	8.00E-07	1.69E-05	5.488725921
ZNF148	0.458987979	8.614563621	5.240193774	8.00E-07	1.69E-05	5.488577651
LOC100507557	-0.937658209	7.401828483	-5.237854515	8.08E-07	1.70E-05	5.478929566
CUL1	-0.981434085	7.000930083	-5.235319146	8.17E-07	1.72E-05	5.468475499
MAL2	-1.403570598	8.834042175	-5.234265362	8.21E-07	1.73E-05	5.464131313
USP7	0.530235189	9.990273181	5.233673792	8.23E-07	1.73E-05	5.461692812
ZFP36L2	0.870742782	6.72456876	5.233080526	8.25E-07	1.73E-05	5.459247482
SERPINF1	-1.379921807	7.162377759	-5.230106173	8.35E-07	1.75E-05	5.446990217
IL6R	0.837005943	6.009974916	5.230101673	8.35E-07	1.75E-05	5.446971675
PM20D2	0.786214053	7.389198271	5.22917541	8.39E-07	1.76E-05	5.443155394
SEMA4F	-0.67764269	7.598492738	-5.228073349	8.43E-07	1.76E-05	5.438615333
CTDP1	-1.289779089	5.8233736	-5.227737844	8.44E-07	1.76E-05	5.437233295
PRO2852	1.212253687	6.406785027	5.227008435	8.47E-07	1.77E-05	5.434228832
NVL	-1.763892509	5.427922877	-5.224705297	8.55E-07	1.78E-05	5.424743749
TPRG1L	-0.711987368	9.679655636	-5.223791216	8.59E-07	1.79E-05	5.420979942
GJC1	0.884775558	5.779459964	5.222035294	8.65E-07	1.80E-05	5.413750873
FOXO1	0.724010045	7.158730492	5.220032378	8.73E-07	1.81E-05	5.405506682
PARD3	0.842510295	7.296054321	5.219355431	8.75E-07	1.82E-05	5.402720724
PSMD13	-0.727670171	7.80118476	-5.218301979	8.79E-07	1.82E-05	5.398385692
EMX2	1.163858201	8.209377619	5.217867527	8.81E-07	1.83E-05	5.396598042
SEPT7P2	0.975249439	7.846403107	5.216351508	8.87E-07	1.84E-05	5.390360728
C14orf119	-1.129434711	7.120423845	-5.215677774	8.89E-07	1.84E-05	5.387589143
GPAM	0.97117048	8.094673194	5.213372253	8.98E-07	1.86E-05	5.378106369
FAM174B	-0.776183633	8.110441018	-5.21228663	9.02E-07	1.86E-05	5.373641977
TUB	-0.72946711	7.502232255	-5.209971348	9.11E-07	1.88E-05	5.364122713
TOR1A	-0.672652549	7.184361653	-5.207624017	9.20E-07	1.90E-05	5.354474226
C21orf91	1.152288375	7.904991887	5.20747206	9.21E-07	1.90E-05	5.353849708
BDNF	-1.188155938	6.468232179	-5.207210078	9.22E-07	1.90E-05	5.352773033
ASCL1	0.90739523	7.291439593	5.205851105	9.28E-07	1.91E-05	5.347188533
MOB3C	0.809116392	6.114774848	5.205813399	9.28E-07	1.91E-05	5.347033598
NDUFAF5	-0.655194235	6.644828713	-5.202276609	9.42E-07	1.93E-05	5.332503779
PPP1R16B	0.755741	9.266777253	5.200978472	9.47E-07	1.94E-05	5.327172244
FRYL	0.504845886	7.56341504	5.198364818	9.58E-07	1.96E-05	5.316440179
GPATCH2	-0.643853099	5.950527578	-5.198204102	9.59E-07	1.96E-05	5.31578036
AP2M1	-1.249212007	9.578279866	-5.196765195	9.64E-07	1.97E-05	5.309873453
ENO1	-0.766986427	8.62476435	-5.19190529	9.85E-07	2.01E-05	5.289930052
FASTK	0.693757126	8.036063931	5.190965704	9.89E-07	2.02E-05	5.286075585
MOB3B	0.594961615	7.6115919	5.18900655	9.97E-07	2.03E-05	5.278039871
NPTX2	-1.213741711	8.32887372	-5.187306353	1.00E-06	2.05E-05	5.271067754
RPL37A	0.825211302	12.50309643	5.186030441	1.01E-06	2.06E-05	5.26583642
CDK5	-1.480881818	7.950938197	-5.185668505	1.01E-06	2.06E-05	5.264352598
PYGB	-0.995431621	7.353112044	-5.184964623	1.01E-06	2.06E-05	5.261467076
PSMD4	-0.6459103	9.170784878	-5.18480002	1.02E-06	2.06E-05	5.260792331
DVL1	0.816065007	8.843584721	5.184484993	1.02E-06	2.06E-05	5.259500997
ORC3	-0.769441665	8.018655327	-5.180872842	1.03E-06	2.09E-05	5.244697674
C11orf54	0.617343853	6.996775684	5.180313686	1.04E-06	2.09E-05	5.242406687
VPS45	-0.527436645	8.250539424	-5.1795289	1.04E-06	2.10E-05	5.239191487
RPAIN	-0.548153456	6.700834016	-5.178795206	1.04E-06	2.10E-05	5.236185875
PEF1	-0.53623622	8.339578459	-5.17818418	1.04E-06	2.11E-05	5.233682966
RAB31	1.01038029	9.717237818	5.17583405	1.06E-06	2.13E-05	5.224057918
APOO	-1.258241214	8.226348459	-5.174530588	1.06E-06	2.14E-05	5.218720656
GABRG2	-1.007652237	9.776703224	-5.173272816	1.07E-06	2.15E-05	5.213571239
FGF12	-0.928955867	7.408089297	-5.172443589	1.07E-06	2.15E-05	5.210176724
MPPE1	-0.729292755	7.641874034	-5.172178283	1.07E-06	2.15E-05	5.209090739
FAM149B1	-0.669580571	6.266701341	-5.171726846	1.07E-06	2.15E-05	5.207242937
IGFBP7	1.052590577	9.428124586	5.171211449	1.08E-06	2.16E-05	5.20513345
MIR34A	1.38789041	6.922267017	5.169143387	1.09E-06	2.17E-05	5.196670266
CITED1	-1.070207217	6.83824404	-5.16795566	1.09E-06	2.18E-05	5.191810609
COA3	-0.52999847	8.960352513	-5.166549755	1.10E-06	2.19E-05	5.186059125
DTD1	-0.614406175	8.513961593	-5.166472611	1.10E-06	2.19E-05	5.185743558
SMYD3	-1.229381932	7.508966219	-5.165538622	1.10E-06	2.20E-05	5.181923209
NCBP2-AS2	-0.974535217	7.630266499	-5.164856422	1.11E-06	2.20E-05	5.179133023
CCDC113	-0.872140818	8.193554706	-5.164562814	1.11E-06	2.21E-05	5.17793224
PRSS2	-0.710124101	6.684060977	-5.162392662	1.12E-06	2.22E-05	5.169058122
RBMS3	0.675400666	6.715725274	5.162073775	1.12E-06	2.23E-05	5.167754327
DIAPH1	0.54336712	7.197807481	5.160160018	1.13E-06	2.24E-05	5.159930783
COPS7A	-0.709805755	8.132597758	-5.160062101	1.13E-06	2.24E-05	5.15953054
ZNHIT6	0.634777175	7.780663954	5.159748237	1.13E-06	2.24E-05	5.158247627
GRIK3	0.959080532	6.501719472	5.1596259	1.13E-06	2.24E-05	5.157747588
HIC2	0.667069861	7.615968367	5.159204062	1.13E-06	2.24E-05	5.15602343
MRPL4	-0.861995714	6.192650892	-5.153949673	1.16E-06	2.29E-05	5.134554471
LINC00889	-1.547339019	6.340424737	-5.153557436	1.16E-06	2.29E-05	5.132952352
NSUN2	0.652941006	8.689294964	5.153349566	1.16E-06	2.29E-05	5.132103319
ZWILCH	-0.770924344	7.495833875	-5.153282422	1.16E-06	2.29E-05	5.131829077
RPS25	0.735694891	11.19612004	5.152963384	1.16E-06	2.29E-05	5.130526038
DVL2	0.668783832	7.691012192	5.152143279	1.17E-06	2.30E-05	5.127176726
ZNF652	0.482790282	7.392966785	5.149190588	1.18E-06	2.32E-05	5.115120552
GPM6B	0.849189458	12.32371691	5.149130836	1.18E-06	2.32E-05	5.11487662
PAN3	0.596041769	9.917582458	5.148073726	1.19E-06	2.33E-05	5.110561352
CCT5	-0.887607763	6.7071069	-5.147696899	1.19E-06	2.33E-05	5.109023224
REEP3	0.908307916	7.318447832	5.147013856	1.19E-06	2.34E-05	5.10623535
ACO2	-1.106815799	7.885590047	-5.144507086	1.21E-06	2.36E-05	5.096005751
CSRNP2	-0.574731894	8.26031702	-5.142404152	1.22E-06	2.38E-05	5.087426421
ZBTB41	1.087153329	9.518650553	5.141972234	1.22E-06	2.38E-05	5.085664588
SLC45A4	0.585583781	8.76720478	5.140168397	1.23E-06	2.40E-05	5.078307522
SLC17A7	-0.984798338	10.34881563	-5.139719521	1.23E-06	2.40E-05	5.076476995
IARS2	-0.959571042	7.997078705	-5.139551901	1.23E-06	2.40E-05	5.075793459
EFCAB14	0.45448777	8.019792018	5.139106471	1.23E-06	2.40E-05	5.073977113
TRAPPC10	0.799019704	6.910692516	5.138861302	1.24E-06	2.40E-05	5.072977421
MAFK	0.817165006	7.228782224	5.134346433	1.26E-06	2.45E-05	5.054572823
CTBP2	0.631716655	9.427669715	5.130919258	1.28E-06	2.48E-05	5.04060862
CPEB2	0.528913291	9.043904568	5.130012583	1.28E-06	2.49E-05	5.036915257
MLLT6	0.494633388	7.813735528	5.127119366	1.30E-06	2.52E-05	5.0251323
CD47	0.565752319	9.665950362	5.124939266	1.31E-06	2.54E-05	5.016256226
PDLIM5	0.70007187	6.561724745	5.124016224	1.32E-06	2.55E-05	5.012498833
LOC100130429	1.558109328	6.790710352	5.123191425	1.32E-06	2.55E-05	5.009141693
RAB27A	0.568220026	6.135048518	5.122490517	1.33E-06	2.56E-05	5.006289078
UBQLN4	0.581399216	7.960820452	5.120045746	1.34E-06	2.58E-05	4.996340979
FAM65C	1.203480554	4.650804885	5.119074715	1.35E-06	2.59E-05	4.992390514
ENOSF1	-0.871348814	6.284505293	-5.117288351	1.36E-06	2.61E-05	4.985124194
ATRNL1	-0.941583698	7.734514223	-5.116364615	1.36E-06	2.62E-05	4.981367352
TNFRSF10B	0.851336218	6.266776727	5.114855576	1.37E-06	2.63E-05	4.975230948
STK11	0.697037537	7.238577137	5.112753321	1.38E-06	2.65E-05	4.966684095
TMEM97	-0.691085728	7.97642919	-5.112732249	1.38E-06	2.65E-05	4.966598433
EGFR	0.763002765	6.435098196	5.112063542	1.39E-06	2.66E-05	4.963880213
LLGL1	0.719471302	6.796046635	5.108622573	1.41E-06	2.69E-05	4.94989643
SPPL2A	0.718268447	6.837653551	5.108244977	1.41E-06	2.70E-05	4.948362257
SMPD1	-0.553650574	6.218378261	-5.107205716	1.42E-06	2.71E-05	4.944140102
DDR2	0.628187794	6.857544925	5.106358579	1.42E-06	2.71E-05	4.940698861
SERGEF	-0.557891049	7.144100434	-5.105950916	1.42E-06	2.72E-05	4.939042975
CLEC2L	-1.070821149	7.16226601	-5.105156262	1.43E-06	2.72E-05	4.935815398
TCF12	0.744826795	7.901072982	5.105139051	1.43E-06	2.72E-05	4.935745497
CCKBR	-0.805585793	6.864887569	-5.101670273	1.45E-06	2.76E-05	4.921660242
TSTA3	-0.891423114	7.180724752	-5.098844636	1.47E-06	2.79E-05	4.910190783
USP39	-1.262994153	5.589288033	-5.098665246	1.47E-06	2.79E-05	4.909462754
MRPS5	0.587988324	8.018069639	5.097621284	1.47E-06	2.80E-05	4.9052263
PAPD5	0.387162383	8.861048803	5.094142044	1.50E-06	2.84E-05	4.89111114
CARTPT	-1.081924829	7.872694447	-5.092606855	1.51E-06	2.85E-05	4.884884783
FGD5-AS1	0.594767366	9.174190346	5.09083519	1.52E-06	2.87E-05	4.877700745
NDRG4	-0.887372111	9.404702329	-5.0890206	1.53E-06	2.89E-05	4.870344216
SCARNA17	1.089542877	5.908167757	5.088429272	1.53E-06	2.90E-05	4.867947256
ERCC5	0.780855423	9.516559446	5.087631078	1.54E-06	2.91E-05	4.864712027
GBAP1	-0.924780918	8.459430353	-5.080408976	1.59E-06	2.99E-05	4.835453481
DYM	-0.586874213	6.815987713	-5.077040461	1.61E-06	3.03E-05	4.8218154
STX8	-0.784334238	8.024834758	-5.076277571	1.61E-06	3.04E-05	4.818727452
GNA12	0.627580588	8.444601383	5.075810873	1.62E-06	3.04E-05	4.816838541
F11R	0.592642915	6.512590622	5.074625869	1.63E-06	3.06E-05	4.812042832
ARHGEF9	-0.892718894	7.539371638	-5.073162453	1.64E-06	3.07E-05	4.806121331
SLC25A15	-0.942225523	4.956340625	-5.073040208	1.64E-06	3.07E-05	4.805626732
EEF1E1	-0.765584712	6.797816784	-5.072092335	1.64E-06	3.08E-05	4.801791908
PPP1CA	-1.321896454	6.278367404	-5.071886941	1.64E-06	3.08E-05	4.800961
ASMTL	-0.664597969	8.200217414	-5.071224828	1.65E-06	3.09E-05	4.798282602
UBASH3B	-0.78738089	5.414913891	-5.070972067	1.65E-06	3.09E-05	4.797260186
EIF3D	-0.93009746	8.462042544	-5.070311998	1.66E-06	3.09E-05	4.794590352
PQBP1	-0.632672136	6.966381881	-5.070029016	1.66E-06	3.10E-05	4.793445814
PHF1	0.929433433	9.290788971	5.068797281	1.67E-06	3.11E-05	4.788464448
MAN1B1	-0.762474633	7.531007945	-5.068494795	1.67E-06	3.11E-05	4.787241252
LOC286437	1.224157151	8.386388406	5.065392378	1.69E-06	3.15E-05	4.774698215
IRF2BPL	0.970646611	11.33430533	5.065117167	1.69E-06	3.15E-05	4.773585765
KLF9	0.656957612	7.478011499	5.065099573	1.69E-06	3.15E-05	4.773514648
GRIA1	-1.160535634	8.449672597	-5.06413914	1.70E-06	3.16E-05	4.769632714
VASN	1.049183232	6.446843439	5.063568736	1.70E-06	3.16E-05	4.767327432
SLC7A5	0.63273908	8.8017827	5.062144055	1.71E-06	3.18E-05	4.761570288
USP4	0.761360923	10.27070194	5.061753834	1.72E-06	3.18E-05	4.759993573
CLMN	0.762106341	6.810187539	5.060204791	1.73E-06	3.20E-05	4.753735296
EBF1	0.950337253	5.496435394	5.060134294	1.73E-06	3.20E-05	4.753450508
ACKR3	1.168360931	6.800153326	5.05876899	1.74E-06	3.21E-05	4.747935565
MANEAL	-0.892903478	7.183271527	-5.058467178	1.74E-06	3.21E-05	4.746716563
MEIS2	1.088529399	10.21127305	5.057194529	1.75E-06	3.23E-05	4.741576892
ZXDC	0.476326799	6.676706558	5.056792131	1.75E-06	3.23E-05	4.739951945
TASP1	-0.852621221	6.776836835	-5.055490034	1.76E-06	3.24E-05	4.734694415
EMC3	-0.656284232	7.547008924	-5.055472409	1.76E-06	3.24E-05	4.734623255
POLR3A	-0.747848638	7.602292351	-5.054547385	1.77E-06	3.25E-05	4.730888756
DHPS	-0.979474234	7.023663112	-5.054102934	1.77E-06	3.26E-05	4.72909457
WDR27	0.525302148	7.094048745	5.053986821	1.77E-06	3.26E-05	4.728625856
CLEC4G	-1.17869207	5.001575805	-5.053232172	1.78E-06	3.26E-05	4.725579709
DTYMK	0.570859508	6.353609199	5.051909683	1.79E-06	3.28E-05	4.72024214
QSER1	0.536252112	7.853005721	5.051752042	1.79E-06	3.28E-05	4.719605957
ND6	1.231006522	11.31625098	5.051468498	1.79E-06	3.28E-05	4.718461706
ATG12	0.495475064	8.376981539	5.051096221	1.80E-06	3.28E-05	4.716959426
UNC13A	-0.6455509	7.914510341	-5.050908607	1.80E-06	3.28E-05	4.71620236
WDR74	-0.711207047	6.383130646	-5.049534531	1.81E-06	3.30E-05	4.710658158
ARRDC2	0.825155944	8.098817517	5.04711104	1.83E-06	3.33E-05	4.700881955
ACACA	-0.745694591	7.946122454	-5.044970803	1.84E-06	3.36E-05	4.692250765
LOC646214	0.860220071	7.178788949	5.04078544	1.88E-06	3.42E-05	4.675378409
CORO7	-0.944928082	5.997921391	-5.040071327	1.88E-06	3.42E-05	4.672500478
GPR39	-0.825376129	4.523174891	-5.037487814	1.90E-06	3.46E-05	4.662090795
PSENEN	-1.007782989	6.742649494	-5.03678631	1.91E-06	3.46E-05	4.659264806
PLD3	-1.09826649	8.075115835	-5.036064995	1.91E-06	3.47E-05	4.656359263
AF289551	1.435956239	5.091193703	5.034828576	1.92E-06	3.49E-05	4.651379406
C3orf38	0.544388729	6.779983284	5.033528395	1.93E-06	3.50E-05	4.646143548
MEIS3P1	0.832138913	7.696062486	5.033075478	1.94E-06	3.51E-05	4.644319834
KHK	-0.823991298	6.041270257	-5.032433188	1.94E-06	3.51E-05	4.641733767
CABYR	-0.69304562	6.728010636	-5.031375787	1.95E-06	3.53E-05	4.637476765
ICAM5	-1.016664193	7.493187043	-5.030095123	1.96E-06	3.54E-05	4.632321661
LOC728061	1.123973234	7.527215265	5.029714619	1.97E-06	3.54E-05	4.630790161
KDM1A	-1.154132422	7.300051107	-5.029628525	1.97E-06	3.54E-05	4.630443646
CACNG3	-0.966528981	7.608527363	-5.02915784	1.97E-06	3.55E-05	4.628549292
RPARP-AS1	-0.816924238	5.563400642	-5.028986664	1.97E-06	3.55E-05	4.627860389
RPS15A	0.510771265	9.171306226	5.026189874	2.00E-06	3.59E-05	4.616606686
CCK	-1.326460173	9.808232241	-5.025867821	2.00E-06	3.59E-05	4.615311054
TADA3	-0.851806824	5.917758586	-5.024368836	2.01E-06	3.61E-05	4.609281267
EXOSC4	-0.751336685	6.407797918	-5.02198375	2.03E-06	3.64E-05	4.599689335
ZBTB44	0.608947257	8.536834116	5.020442164	2.04E-06	3.66E-05	4.593491137
C5orf22	-0.676846115	7.073035721	-5.020410866	2.04E-06	3.66E-05	4.593365309
ENO2	-0.867860068	10.84703837	-5.020067874	2.05E-06	3.66E-05	4.59198642
LOH12CR1	0.846219453	6.71161097	5.01981494	2.05E-06	3.66E-05	4.590969612
USP47	0.498180496	8.997363451	5.019566637	2.05E-06	3.66E-05	4.589971458
PARP2	-0.571239941	8.753317261	-5.017004848	2.07E-06	3.70E-05	4.579675051
TAF4	0.650349396	7.191653581	5.016409777	2.08E-06	3.71E-05	4.577283787
CCNG1	0.83348211	8.73250055	5.015798043	2.08E-06	3.71E-05	4.574825747
LSM4	-0.607665313	7.946893965	-5.01505441	2.09E-06	3.72E-05	4.571837963
COL1A2	1.026542878	5.908085217	5.012761062	2.11E-06	3.76E-05	4.562625424
LIMCH1	0.396301822	10.07384276	5.011945325	2.12E-06	3.77E-05	4.559349171
KIAA1324	-0.573674982	6.658107168	-5.005566191	2.18E-06	3.86E-05	4.533739929
BC045805	1.145012983	7.176517387	5.001492191	2.21E-06	3.93E-05	4.517395231
UNKL	0.591915664	7.9437302	5.000343361	2.22E-06	3.94E-05	4.512787658
MSRB3	0.645839066	6.467710247	5.000226204	2.23E-06	3.94E-05	4.512317819
TRA2A	0.851393941	8.206076564	4.999480624	2.23E-06	3.95E-05	4.509327941
JMJD6	0.576381392	7.310765671	4.998962129	2.24E-06	3.96E-05	4.507248865
TFPT	-0.99542941	7.018071944	-4.997996469	2.25E-06	3.97E-05	4.503377092
SNX31	1.816789531	5.381592336	4.997287723	2.25E-06	3.98E-05	4.500535699
WDR7	-1.031756732	9.314152414	-4.992689959	2.30E-06	4.05E-05	4.482109095
DGKI	-0.868159009	6.496633268	-4.990689946	2.32E-06	4.08E-05	4.474096846
IMMT	-0.861866589	8.869390944	-4.990480606	2.32E-06	4.08E-05	4.473258323
CALCOCO2	0.487841526	7.256849303	4.989565224	2.33E-06	4.10E-05	4.469591967
P2RY14	1.49788619	6.487326863	4.986753797	2.36E-06	4.14E-05	4.458334033
ADK	-0.614172424	6.517636769	-4.986232161	2.36E-06	4.15E-05	4.456245653
MDH1	-1.269771427	11.91372252	-4.986104094	2.36E-06	4.15E-05	4.455732955
AIDA	0.467148342	10.37516554	4.985518294	2.37E-06	4.15E-05	4.45338789
WDR11	0.717129326	9.00045505	4.981115525	2.41E-06	4.23E-05	4.435768249
RNF25	-1.292042743	4.90111451	-4.978766684	2.44E-06	4.27E-05	4.426372258
ANKRD10-IT1	0.821085359	8.177825728	4.978262539	2.44E-06	4.27E-05	4.424355899
CIRH1A	-0.719678318	8.598163913	-4.976259917	2.46E-06	4.30E-05	4.416347542
EHMT1	0.774744235	6.811558109	4.975706949	2.47E-06	4.31E-05	4.41413661
LEAP2	1.263303446	6.169085603	4.975157276	2.47E-06	4.32E-05	4.411939005
TMEM138	-0.972337924	6.350429257	-4.974800583	2.48E-06	4.32E-05	4.410513016
TAGLN3	-0.682509733	10.68794704	-4.974488998	2.48E-06	4.32E-05	4.409267414
JAK1	-0.662770165	7.780986287	-4.971977161	2.51E-06	4.37E-05	4.399227776
CYP2R1	-0.603517641	6.064797769	-4.969688728	2.53E-06	4.40E-05	4.390083803
TSPYL5	-0.784364985	8.605701521	-4.966107906	2.57E-06	4.47E-05	4.375781022
ANO6	0.751161116	7.391969616	4.964719336	2.58E-06	4.49E-05	4.370236418
COPS5	-0.96234746	8.521825859	-4.964084821	2.59E-06	4.50E-05	4.3677031
LOC728392	-0.625831201	11.79991665	-4.962833327	2.60E-06	4.52E-05	4.362707062
MTFR1L	-1.302290046	7.567726292	-4.960265127	2.63E-06	4.56E-05	4.352457114
ANKRD40	0.756564537	8.199130457	4.958380309	2.65E-06	4.59E-05	4.344936706
TTC17	0.446636716	8.321048487	4.958336357	2.65E-06	4.59E-05	4.344761361
LOC100131043	1.035612971	7.179651175	4.958091108	2.66E-06	4.59E-05	4.343782953
SDR16C5	-1.234301875	6.435500596	-4.957600699	2.66E-06	4.60E-05	4.341826588
TUFM	-0.774217851	7.944970872	-4.957240432	2.67E-06	4.60E-05	4.34038947
PLIN5	0.481478883	5.731016696	4.954655592	2.70E-06	4.65E-05	4.330080345
CYB5D1	-0.510925051	7.9114304	-4.953752668	2.71E-06	4.66E-05	4.326479998
RP3-327A19.5	1.255971543	5.072882501	4.951839822	2.73E-06	4.70E-05	4.31885401
CHMP1B	-0.6664309	6.368974935	-4.951019118	2.74E-06	4.71E-05	4.315582652
RUNDC1	-0.624204678	7.861932901	-4.949223413	2.76E-06	4.74E-05	4.308426075
CRY1	1.062926568	8.178222114	4.948731511	2.76E-06	4.74E-05	4.306465937
FASTKD1	0.607016177	9.338607073	4.948503407	2.77E-06	4.74E-05	4.305557028
PWWP2B	-0.664366748	6.679061293	-4.948493407	2.77E-06	4.74E-05	4.305517181
LTBP1	0.76052483	7.12938082	4.948377433	2.77E-06	4.74E-05	4.30505508
DYNC1H1	-0.62980843	8.364307407	-4.947878861	2.77E-06	4.75E-05	4.303068575
CACNA2D2	1.028843981	7.448642264	4.947718132	2.77E-06	4.75E-05	4.302428195
GBP1	0.957471468	5.653653239	4.94717422	2.78E-06	4.76E-05	4.300261225
HTT	-0.537037654	8.456105773	-4.946312918	2.79E-06	4.77E-05	4.296830066
C21orf59	-0.602257168	7.164977791	-4.945066315	2.81E-06	4.79E-05	4.291864642
ZMAT2	-0.631471368	9.012550691	-4.94469842	2.81E-06	4.79E-05	4.290399408
ID3	1.640615892	5.853927857	4.943422726	2.83E-06	4.82E-05	4.285319154
MRPL37	-1.34593676	6.193407504	-4.942200234	2.84E-06	4.84E-05	4.280451535
AMPH	-1.324855189	9.539972948	-4.9417178	2.85E-06	4.84E-05	4.278530826
STAR	-1.345718008	5.829074535	-4.938451652	2.88E-06	4.90E-05	4.265530422
KCNJ2	0.947019524	8.377944507	4.937511874	2.90E-06	4.91E-05	4.26179077
TPI1	-0.727525356	10.05319818	-4.937488748	2.90E-06	4.91E-05	4.261698751
VPS16	-0.843050695	8.154824526	-4.937441584	2.90E-06	4.91E-05	4.261511084
ANKRD36B	1.521542966	11.33924355	4.933146385	2.95E-06	5.00E-05	4.24442505
WDR46	-1.464827907	5.681758851	-4.931817295	2.97E-06	5.02E-05	4.239139892
PWP2	-0.6728144	6.252112038	-4.930599824	2.98E-06	5.04E-05	4.234299373
IGFBPL1	-1.093799181	6.172201506	-4.9302566	2.99E-06	5.05E-05	4.232934888
TM2D2	-0.690843206	8.475223267	-4.928205685	3.01E-06	5.08E-05	4.224782736
TXNDC9	-0.702332603	7.395471557	-4.9280516	3.01E-06	5.08E-05	4.224170352
DDX27	0.776634436	9.463545003	4.927971276	3.01E-06	5.08E-05	4.223851122
TARBP1	-1.286185794	8.336230779	-4.927729534	3.02E-06	5.09E-05	4.222890395
ZNF416	-0.996590864	5.284709502	-4.924192374	3.06E-06	5.16E-05	4.208836425
CYFIP1	0.888060006	10.37614278	4.9221598	3.09E-06	5.20E-05	4.200763388
LOC102724356	1.154052676	9.088757019	4.921717354	3.09E-06	5.20E-05	4.199006342
MAML2	0.916754825	7.112756335	4.919253394	3.13E-06	5.25E-05	4.189223262
CSRP2	0.873072208	8.539826536	4.918211384	3.14E-06	5.27E-05	4.185086913
AK090844	1.075074832	8.955857621	4.914120586	3.19E-06	5.36E-05	4.168853453
CORO2A	-0.893526339	5.727831837	-4.913105946	3.21E-06	5.38E-05	4.164828382
FAM181B	0.670907485	6.20958261	4.91115874	3.23E-06	5.42E-05	4.157105282
PLEKHA6	0.579392233	8.78288425	4.91030365	3.24E-06	5.43E-05	4.153714393
HMGCS1	-0.75930654	8.429612969	-4.909671172	3.25E-06	5.44E-05	4.151206517
ZZZ3	0.478832287	8.008010341	4.909436348	3.26E-06	5.44E-05	4.150275454
LOC284023	0.674329999	7.49350345	4.907904808	3.28E-06	5.47E-05	4.144203679
CHP1	-0.862594658	7.77112301	-4.90666416	3.29E-06	5.50E-05	4.139286011
APEX1	-0.941241467	8.637413954	-4.905295904	3.31E-06	5.52E-05	4.133863439
XRN2	-0.817458318	5.539933737	-4.905174833	3.31E-06	5.52E-05	4.133383667
CAPN3	0.87163224	8.225168708	4.904884062	3.32E-06	5.53E-05	4.132231442
RBM27	0.597211797	8.178535413	4.903709143	3.33E-06	5.55E-05	4.127576093
BCL2	0.664556162	7.228345854	4.902705301	3.35E-06	5.56E-05	4.123599156
C10orf35	-0.756782447	8.688594008	-4.902649019	3.35E-06	5.56E-05	4.123376196
DTNB	-1.039520204	6.190065332	-4.902497606	3.35E-06	5.56E-05	4.12277639
ZNF653	-1.042732141	4.370817986	-4.902158594	3.36E-06	5.57E-05	4.121433468
ZNF678	0.666868046	5.835638696	4.898336002	3.41E-06	5.65E-05	4.10629518
KIAA1377	0.83553063	10.02155356	4.898168398	3.41E-06	5.65E-05	4.105631598
PLEKHG3	0.671046593	6.201544786	4.895821127	3.45E-06	5.70E-05	4.096339781
RP11-395B7.7	0.967712814	5.7014564	4.895326314	3.45E-06	5.71E-05	4.094381388
HRAS	-0.800539397	7.802025062	-4.895202382	3.45E-06	5.71E-05	4.093890907
CLDN11	1.022631666	7.951369703	4.894696419	3.46E-06	5.72E-05	4.091888547
SNX14	-0.778192898	6.846483926	-4.892792213	3.49E-06	5.75E-05	4.084353776
CXCL1	1.329925274	5.566849186	4.892627482	3.49E-06	5.75E-05	4.083702037
SENP8	-0.938649716	5.216343575	-4.892549066	3.49E-06	5.75E-05	4.083391798
PTTG1IP	0.665340169	10.16660858	4.892380346	3.50E-06	5.75E-05	4.082724299
PODNL1	1.061693098	7.422935389	4.890097953	3.53E-06	5.80E-05	4.073695988
ATP6V0B	-0.942136504	8.870457749	-4.889608444	3.54E-06	5.80E-05	4.071760016
TTYH2	0.848343609	8.546509315	4.889573609	3.54E-06	5.80E-05	4.071622249
PLCL2	-0.869107113	7.442383655	-4.889553663	3.54E-06	5.80E-05	4.07154337
RIN2	0.931165094	7.828312608	4.888690254	3.55E-06	5.82E-05	4.068128968
RGCC	0.912485154	8.539091544	4.887863452	3.56E-06	5.83E-05	4.064859694
APOPT1	0.784328382	8.779531454	4.887739868	3.56E-06	5.83E-05	4.064371055
PARP11	0.624605535	7.042504843	4.886963857	3.58E-06	5.85E-05	4.061302978
MECOM	0.902221614	5.483216953	4.886467507	3.58E-06	5.86E-05	4.059340744
BC039319	0.959644617	6.350790952	4.886050067	3.59E-06	5.86E-05	4.057690565
SPG11	-0.483361119	7.021627266	-4.884838722	3.61E-06	5.89E-05	4.052902504
RORA	0.755098752	7.940194559	4.883094521	3.63E-06	5.93E-05	4.046009553
ACTRT3	-1.263969294	4.878833818	-4.879999924	3.68E-06	5.99E-05	4.033783756
ICT1	-0.795500786	7.074211094	-4.879968832	3.68E-06	5.99E-05	4.033660948
BEX4	-0.968821241	9.796307183	-4.878773755	3.70E-06	6.02E-05	4.028940896
HUNK	-0.778131688	6.357435172	-4.877839956	3.71E-06	6.04E-05	4.025253293
ZDHHC2	0.616229173	7.095824309	4.876447078	3.73E-06	6.07E-05	4.019753599
RBBP6	0.515795562	8.447177711	4.876148776	3.74E-06	6.07E-05	4.0185759
HERPUD2	0.593782798	7.638093903	4.874840127	3.76E-06	6.10E-05	4.01340988
CYC1	-1.161493678	8.44669444	-4.874777533	3.76E-06	6.10E-05	4.013162807
NR4A3	-1.100715056	5.78269809	-4.874581769	3.76E-06	6.10E-05	4.01239009
CELF1	0.446019109	9.234775747	4.873359653	3.78E-06	6.12E-05	4.007566624
MYO1C	0.747661584	7.432950091	4.873141557	3.79E-06	6.13E-05	4.006705921
OPTN	-0.495298495	9.699868236	-4.872559042	3.80E-06	6.13E-05	4.004407173
IFITM1	1.019649371	8.81049951	4.872517622	3.80E-06	6.13E-05	4.004243724
USP54	0.840686934	9.111227934	4.872071046	3.80E-06	6.14E-05	4.002481554
MPP1	-0.649826835	8.583062952	-4.871503055	3.81E-06	6.15E-05	4.000240433
LOC100506563	-1.101758088	6.094462688	-4.86907968	3.85E-06	6.20E-05	3.990680382
MIB1	0.433332219	8.174091218	4.868978338	3.85E-06	6.20E-05	3.99028066
NACAP1	0.753612109	10.60758446	4.868796604	3.86E-06	6.20E-05	3.989563861
HNRNPA3	0.59679111	10.47181601	4.868760472	3.86E-06	6.20E-05	3.989421351
CCT7	-1.218729371	8.859402753	-4.868244862	3.86E-06	6.21E-05	3.987387777
KPNB1	0.463620018	10.29181133	4.867486405	3.88E-06	6.22E-05	3.98439666
CENPBD1P1	0.578456742	8.235698762	4.866431765	3.89E-06	6.25E-05	3.980237975
F3	1.192694614	8.682190164	4.866022457	3.90E-06	6.25E-05	3.978624135
CCNG2	0.772659426	8.602414112	4.863509864	3.94E-06	6.31E-05	3.968719244
TCFL5	0.518958093	8.053387462	4.862636362	3.95E-06	6.33E-05	3.965276569
RPS29	0.715589919	11.39482091	4.862252055	3.96E-06	6.33E-05	3.963762048
ATP6V0D1	-1.042322177	8.478627101	-4.862126612	3.96E-06	6.33E-05	3.963267707
FAM127A	-0.924386523	10.46722549	-4.862076167	3.96E-06	6.33E-05	3.963068916
TOLLIP	-0.702847218	7.508579817	-4.859448831	4.01E-06	6.40E-05	3.952717093
TGFB2	0.583213992	6.149362767	4.858888829	4.02E-06	6.41E-05	3.95051112
LAMA5	0.934477521	7.719086076	4.858011735	4.03E-06	6.43E-05	3.947056373
LETMD1	-0.988252596	8.622521316	-4.855258323	4.08E-06	6.49E-05	3.936213645
CALB1	-1.122232456	7.900349891	-4.855098805	4.08E-06	6.49E-05	3.935585592
CRYBG3	0.552290011	8.335591775	4.852968651	4.12E-06	6.55E-05	3.927200057
ROMO1	-1.040670209	7.779413558	-4.852602691	4.12E-06	6.55E-05	3.92575966
CTNNA3	0.812525274	5.874875464	4.851639355	4.14E-06	6.57E-05	3.921968352
LHFP	0.622652528	8.283058225	4.844318301	4.27E-06	6.76E-05	3.893171225
HIBADH	-0.51157004	6.217039397	-4.844316554	4.27E-06	6.76E-05	3.893164357
TIMM50	-0.849469213	6.251032214	-4.844178052	4.27E-06	6.76E-05	3.892619831
STS	-0.664881266	7.426892928	-4.842515588	4.30E-06	6.81E-05	3.886084553
LINC00662	0.462952456	6.451777833	4.839102465	4.36E-06	6.90E-05	3.872671768
CKAP5	-0.662423298	8.474453587	-4.837713464	4.38E-06	6.93E-05	3.867215035
FLJ33534	1.06731666	6.30523575	4.833488241	4.46E-06	7.05E-05	3.850622256
CUL2	-0.676717093	7.133592386	-4.832811751	4.47E-06	7.06E-05	3.847966487
CAMKK1	-0.684647114	8.089157935	-4.830912604	4.51E-06	7.11E-05	3.84051206
NEURL3	1.087342399	5.895444134	4.830409689	4.52E-06	7.12E-05	3.838538363
MIR302B	0.950866852	6.448004161	4.830140351	4.52E-06	7.13E-05	3.837481393
MRPS28	-1.122396047	6.952788855	-4.829284058	4.54E-06	7.14E-05	3.834121273
DGKG	0.857296595	7.352541068	4.829144602	4.54E-06	7.14E-05	3.833574081
WDTC1	0.570043513	7.677309978	4.829014846	4.54E-06	7.14E-05	3.833064955
EFNB3	-0.924562626	7.993848518	-4.827814889	4.57E-06	7.17E-05	3.828357092
CBX4	0.599068816	8.699772768	4.827151631	4.58E-06	7.18E-05	3.825755216
SMIM19	-0.645865065	8.313500108	-4.826945209	4.58E-06	7.18E-05	3.824945496
CDKN2D	-0.925683852	5.189965506	-4.826837919	4.59E-06	7.18E-05	3.824524644
EXOSC5	-1.206409547	6.140645193	-4.826788414	4.59E-06	7.18E-05	3.824330459
ANO4	-0.726009459	6.345302259	-4.824815566	4.62E-06	7.24E-05	3.816592939
KDSR	0.530572244	7.839150989	4.823225785	4.65E-06	7.28E-05	3.81035928
ZNF57	-1.153120202	6.517737387	-4.823089785	4.66E-06	7.28E-05	3.809826075
PSMC3	-1.288991333	6.134766463	-4.822951546	4.66E-06	7.28E-05	3.8092841
PIEZO2	0.620553638	5.544293089	4.820985607	4.70E-06	7.33E-05	3.801577589
USP36	0.463921664	6.977292673	4.820619536	4.71E-06	7.34E-05	3.800142807
LOC647070	0.949634592	8.156272959	4.82038951	4.71E-06	7.34E-05	3.799241279
AHCTF1	0.547259913	8.960717938	4.820041142	4.72E-06	7.34E-05	3.797875985
PLA2G12A	0.444420573	8.56655269	4.817498008	4.77E-06	7.42E-05	3.787911086
ADCYAP1	-1.16955289	5.963792753	-4.814614656	4.82E-06	7.50E-05	3.776617159
ASAP1-IT2	1.258172744	5.366291754	4.814501357	4.83E-06	7.50E-05	3.77617346
DDX26B	-0.671596219	7.459432461	-4.813670275	4.84E-06	7.52E-05	3.77291901
SUMO4	0.611083181	8.732023722	4.812282061	4.87E-06	7.56E-05	3.767483678
COG7	-1.308902195	5.363747624	-4.810448258	4.91E-06	7.61E-05	3.760305249
PCMTD1	0.386346904	8.764373561	4.80989284	4.92E-06	7.62E-05	3.758131406
ZNF207	0.324699066	8.011966259	4.80928195	4.93E-06	7.63E-05	3.75574064
PLEKHA1	0.759470152	10.28817561	4.807454899	4.97E-06	7.68E-05	3.748591493
LAMP1	0.666232642	11.56053572	4.807362744	4.97E-06	7.68E-05	3.748230943
ZNF793	0.599948557	7.47915031	4.80724719	4.97E-06	7.68E-05	3.747778848
RLTPR	-0.849360526	5.79076738	-4.807105791	4.97E-06	7.68E-05	3.747225654
PSMC4	-1.055029935	7.028199013	-4.806722104	4.98E-06	7.69E-05	3.745724599
IER2	0.683580954	8.419319498	4.804157588	5.04E-06	7.76E-05	3.735693704
GTPBP8	0.522095935	7.894782765	4.803993817	5.04E-06	7.76E-05	3.735053246
PIGC	-0.627792281	6.969403568	-4.803992304	5.04E-06	7.76E-05	3.73504733
REPIN1	0.557085925	8.880513188	4.802496425	5.07E-06	7.80E-05	3.729198034
HOPX	-0.755212127	9.149323478	-4.801862669	5.08E-06	7.81E-05	3.726720228
RPA1	-0.53629	7.794345109	-4.800948295	5.10E-06	7.83E-05	3.723145651
HMGCLL1	-0.740258792	6.00565922	-4.800931169	5.10E-06	7.83E-05	3.723078705
NAT6	-1.301025565	5.182666927	-4.800591919	5.11E-06	7.84E-05	3.721752587
ZNF26	-0.556541337	7.335398163	-4.796109386	5.20E-06	7.98E-05	3.704236109
ORMDL1	-0.484400796	7.713773585	-4.789374899	5.35E-06	8.20E-05	3.67793938
FAM122A	-0.469027276	6.931595403	-4.789111705	5.36E-06	8.20E-05	3.676912147
SETD2	0.601669565	8.447452678	4.787514002	5.39E-06	8.25E-05	3.670677162
WSB1	0.691253484	8.966240184	4.787389845	5.39E-06	8.25E-05	3.670192696
SCD	0.815663493	8.860781529	4.786881051	5.41E-06	8.26E-05	3.668207458
FERMT2	0.782849853	8.519569557	4.78647582	5.41E-06	8.27E-05	3.666626405
PITPNM3	0.935208623	8.596458814	4.783307623	5.49E-06	8.37E-05	3.654268299
PYCR1	0.723606723	7.189250068	4.780545143	5.55E-06	8.46E-05	3.643497054
GATM	0.621025268	7.063008281	4.778415027	5.60E-06	8.53E-05	3.635194212
LOC284837	1.16378365	5.345730438	4.777995371	5.61E-06	8.53E-05	3.63355874
CAPN2	0.651555561	9.280927491	4.775723842	5.66E-06	8.60E-05	3.624707819
ARPC4	-0.949073219	7.883425145	-4.775572779	5.66E-06	8.60E-05	3.624119305
GBP2	1.025703696	6.33014348	4.775487667	5.66E-06	8.60E-05	3.623787727
AFF4	0.530345174	7.536909179	4.774611267	5.69E-06	8.62E-05	3.620373702
ALMS1P	0.996859294	6.766790528	4.77459488	5.69E-06	8.62E-05	3.620309873
ZHX1	0.49367035	8.773749832	4.77417498	5.70E-06	8.63E-05	3.618674295
NDE1	0.570413706	6.089134093	4.7732794	5.72E-06	8.66E-05	3.615186175
RP11-357G3.2	1.813522452	5.236068642	4.772310208	5.74E-06	8.69E-05	3.61141183
GTF3C6	0.644783952	9.270350067	4.771963826	5.75E-06	8.69E-05	3.610063025
FIGNL1	-0.587853343	7.246547489	-4.771944511	5.75E-06	8.69E-05	3.609987815
MCM3AP-AS1	0.574074875	5.821152547	4.771793178	5.75E-06	8.69E-05	3.609398549
ARHGEF1	1.007914619	7.637640614	4.771241037	5.76E-06	8.70E-05	3.607248704
LOC100133089	1.413328018	6.851918697	4.769577353	5.80E-06	8.75E-05	3.600771866
MRPS11	-0.679435665	6.69284823	-4.768194323	5.84E-06	8.80E-05	3.595388746
SMIM7	-0.324228515	7.541577629	-4.768085125	5.84E-06	8.80E-05	3.594963761
WDR48	0.352799739	8.485913218	4.767640535	5.85E-06	8.81E-05	3.593233535
PLEKHG2	0.632468263	5.794683503	4.766812422	5.87E-06	8.83E-05	3.590011024
MKRN3	1.052008379	4.955768144	4.765625179	5.90E-06	8.87E-05	3.585391626
LOC645513	-0.60030056	5.754996392	-4.76088284	6.01E-06	9.03E-05	3.566947247
MAPK10	-0.494575213	9.578182866	-4.760706664	6.02E-06	9.03E-05	3.566262273
TOB2	0.798938384	7.88175323	4.76054576	6.02E-06	9.03E-05	3.565636691
PSMD12	-0.622713527	8.422174881	-4.760364999	6.03E-06	9.03E-05	3.564933925
SEC22A	-0.618348143	6.9938177	-4.758571031	6.07E-06	9.09E-05	3.557960226
PCDHAC2	-1.325000218	3.71474175	-4.758211253	6.08E-06	9.10E-05	3.556561866
AIF1L	0.936033151	7.145876453	4.757523464	6.10E-06	9.12E-05	3.553888803
C11orf96	1.214046839	9.850626562	4.756950425	6.11E-06	9.14E-05	3.551661901
RTFDC1	-0.446184848	7.501299852	-4.756266366	6.13E-06	9.15E-05	3.549003791
TTC19	-0.735699757	9.635334938	-4.756154428	6.13E-06	9.15E-05	3.548568846
UBXN4	0.517087462	8.703354882	4.755655234	6.14E-06	9.17E-05	3.546629266
PPFIA4	-1.438735251	8.289010934	-4.755471771	6.15E-06	9.17E-05	3.545916469
HPRT1	-0.989739247	9.305653737	-4.754784186	6.17E-06	9.19E-05	3.543245193
CSNK1G2	0.651539311	8.680058313	4.752880379	6.21E-06	9.25E-05	3.535850187
GAREM	0.513465413	7.760458763	4.752364075	6.23E-06	9.26E-05	3.533845022
PTPRO	1.030464116	12.04060475	4.752215505	6.23E-06	9.26E-05	3.533268049
ZNF503	0.70435633	6.672598413	4.751596196	6.25E-06	9.28E-05	3.530863081
COBL	0.601169802	8.884735406	4.751532773	6.25E-06	9.28E-05	3.530616801
MOCS2	-0.647503174	6.896041442	-4.749316666	6.31E-06	9.35E-05	3.522012714
DOLK	-1.298771142	6.365970147	-4.747060188	6.36E-06	9.43E-05	3.513254551
EIF6	-0.623956182	7.851814456	-4.746611518	6.38E-06	9.45E-05	3.511513433
HSPB8	0.580286922	8.912053208	4.744013924	6.44E-06	9.54E-05	3.50143524
CRIM1	0.86552047	9.600375532	4.74161539	6.51E-06	9.63E-05	3.49213254
TMEM261	-0.540406732	8.018792654	-4.740150962	6.55E-06	9.68E-05	3.486454263
NKX2-2	1.151246428	6.253142639	4.73971473	6.56E-06	9.69E-05	3.484763005
VDAC1	-0.884082434	7.330903178	-4.739524856	6.56E-06	9.69E-05	3.484026904
MIR3682	0.631561658	9.101797819	4.738440501	6.59E-06	9.73E-05	3.47982344
RBL2	0.770976863	8.423281039	4.736475942	6.65E-06	9.79E-05	3.472209495
SUPT3H	-0.530246473	6.942559933	-4.736422938	6.65E-06	9.79E-05	3.472004095
TULP3	0.705799985	7.427269457	4.736400971	6.65E-06	9.79E-05	3.471918972
PURA	0.441191521	9.701020373	4.73540543	6.67E-06	9.82E-05	3.468061424
MRPL33	0.766235233	9.227766837	4.735158221	6.68E-06	9.82E-05	3.467103614
DHFRL1	0.675753123	7.477531772	4.734744471	6.69E-06	9.83E-05	3.465500613
SAV1	0.428330932	6.313372031	4.733384043	6.73E-06	9.88E-05	3.460230517
DOCK9-AS2	-0.648024588	6.101131235	-4.732464287	6.75E-06	9.91E-05	3.456668076
ATP1A1	-0.9504451	10.79388977	-4.732342397	6.76E-06	9.91E-05	3.456196
POLB	-0.682382243	7.954111631	-4.730855336	6.80E-06	9.96E-05	3.450437298
PTAR1	0.588587844	8.423900812	4.730694707	6.80E-06	9.96E-05	3.449815325
VPS26B	-0.57842033	7.411601777	-4.727665022	6.89E-06	0.000100804	3.438086646
PITHD1	-0.86653327	8.386694998	-4.727011568	6.91E-06	0.000101005	3.435557603
FERMT3	1.176540673	4.99031737	4.726459791	6.92E-06	0.000101164	3.43342225
ARHGEF18	0.713441298	10.10244501	4.724813167	6.97E-06	0.000101776	3.427050855
RSRC2	0.462022831	9.46969177	4.724138313	6.99E-06	0.000101903	3.424440015
RASSF8	0.67591083	6.418061626	4.72404022	6.99E-06	0.000101903	3.424060539
DNPH1	-0.610999606	6.720398593	-4.724011232	6.99E-06	0.000101903	3.423948399
FLJ11292	0.662601574	5.588316442	4.723287906	7.01E-06	0.000102135	3.421150348
SGSM2	0.692993015	10.1002904	4.722597175	7.03E-06	0.000102336	3.418478649
TIPRL	0.481675723	8.914640359	4.722474815	7.04E-06	0.000102336	3.418005397
SLC7A2	1.116538852	6.09653785	4.722105235	7.05E-06	0.000102411	3.416576012
DGCR2	0.747447266	9.87369864	4.721965639	7.05E-06	0.000102411	3.416036134
EBP	-0.528383785	6.948298953	-4.718492396	7.15E-06	0.000103801	3.402606886
SUPT4H1	-0.673594619	7.049662668	-4.717818462	7.17E-06	0.000104016	3.400001878
PBXIP1	0.865661837	7.91820008	4.717359545	7.18E-06	0.000104078	3.398228127
C2CD3	0.409370997	7.595409251	4.717342699	7.18E-06	0.000104078	3.398163018
RANBP1	-0.819271903	6.186236391	-4.716926344	7.20E-06	0.000104185	3.396553875
ZMYM5	0.610334634	6.076731738	4.716286539	7.22E-06	0.000104381	3.394081314
DICER1	0.820485158	9.26023838	4.716100437	7.22E-06	0.000104381	3.393362153
PKIB	-1.031406032	5.5587136	-4.715972532	7.22E-06	0.000104381	3.392867896
IFRD1	0.8746315	8.728695273	4.715406793	7.24E-06	0.000104552	3.390681847
PTPLB	0.480026146	9.1038586	4.714321152	7.27E-06	0.000104945	3.386487337
SLC39A9	-0.418117473	7.114262184	-4.71179597	7.35E-06	0.000105958	3.376733422
SLCO4A1	0.919216376	6.718125867	4.709983643	7.40E-06	0.000106671	3.36973512
SMAP2	-0.63249082	8.773147779	-4.708157178	7.46E-06	0.000107372	3.362684006
ELOVL7	1.080280431	8.145629409	4.708047802	7.46E-06	0.000107372	3.362261814
EMC1	-0.549744739	6.510435207	-4.707853425	7.47E-06	0.000107385	3.361511532
INHBA-AS1	-0.947797177	4.373988442	-4.706764272	7.50E-06	0.00010779	3.357307854
NOTCH1	0.643246993	6.461042954	4.706183405	7.52E-06	0.000107973	3.355066209
PRSS3	-0.57125611	7.99008914	-4.705435731	7.54E-06	0.00010823	3.352181098
EIF1AX	0.583147787	9.472182141	4.70435708	7.57E-06	0.000108634	3.348019344
UBTD2	0.671222095	8.107226086	4.702468869	7.63E-06	0.000109344	3.340735573
SLC16A6	-0.738146033	7.488830141	-4.702428056	7.63E-06	0.000109344	3.340578159
PHF20L1	-0.371613134	7.38327726	-4.699620352	7.72E-06	0.000110526	3.329751035
VPS35	-0.671038067	10.24448239	-4.698359553	7.76E-06	0.000110975	3.324890494
TRUB2	-1.045456628	7.73838596	-4.698286705	7.76E-06	0.000110975	3.324609684
LOC100506990	0.536827782	9.326240353	4.698073952	7.77E-06	0.000110975	3.323789585
MRVI1	0.850163093	8.466287921	4.697970673	7.77E-06	0.000110975	3.323391484
GPR22	-0.810319903	6.929571444	-4.696934007	7.81E-06	0.00011137	3.319395858
TKT	-0.609449392	7.612950628	-4.695961547	7.84E-06	0.000111737	3.315648229
SALL1	0.809469035	6.744918709	4.694685878	7.88E-06	0.000112243	3.310732867
TMEM59L	-1.300984279	6.421158588	-4.693202878	7.93E-06	0.000112847	3.305019728
ARHGEF10	0.548586428	7.15320981	4.692448474	7.95E-06	0.000113119	3.302113901
TMTC2	0.646581365	6.659231228	4.691870134	7.97E-06	0.00011331	3.299886447
CALN1	-0.813639577	8.101964697	-4.691228093	7.99E-06	0.000113531	3.29741386
ATP8A2	-0.6294434	9.189070871	-4.690233465	8.02E-06	0.000113915	3.293583851
ERCC3	-0.995702439	7.746380283	-4.688886262	8.07E-06	0.000114465	3.28839703
DUT	0.575259495	9.975293459	4.68802723	8.09E-06	0.000114789	3.28509021
SHANK3	0.857919132	9.357221601	4.683223868	8.25E-06	0.000116971	3.26660712
SCFD2	-0.528679249	7.667719367	-4.681378347	8.31E-06	0.000117772	3.259508952
RP11-846E15.4	0.711453763	7.773535148	4.679451762	8.38E-06	0.000118618	3.252100955
SEC61A1	-1.010393657	6.43715459	-4.678562641	8.41E-06	0.000118927	3.248682834
PHIP	0.475262414	8.472611308	4.678486623	8.41E-06	0.000118927	3.248390609
LDHA	-1.156373455	11.10246545	-4.67771808	8.44E-06	0.00011922	3.245436412
IMP3	-0.729713736	7.061888025	-4.676682774	8.47E-06	0.000119643	3.241457304
SLC40A1	0.694990832	7.029247804	4.676004774	8.50E-06	0.000119894	3.238851785
PLCB4	1.152216207	6.781591714	4.675017101	8.53E-06	0.000120296	3.235056655
CD320	-0.849654454	6.900336998	-4.674023793	8.57E-06	0.000120702	3.231240397
ORAI3	0.843737782	7.127865939	4.673805589	8.57E-06	0.000120731	3.230402139
BMS1P6	1.038516556	7.813760985	4.671142259	8.67E-06	0.00012196	3.220172661
HEPH	0.948041503	7.608032611	4.670629143	8.68E-06	0.000122134	3.218202293
TRPS1	0.627120816	8.438795586	4.670186338	8.70E-06	0.000122215	3.216502037
MPND	-0.935757897	6.245419175	-4.670144624	8.70E-06	0.000122215	3.216341872
AP1M1	-0.648328651	8.021012612	-4.669808699	8.71E-06	0.000122302	3.215052084
CHMP6	-1.142763702	5.735758893	-4.669285505	8.73E-06	0.000122482	3.213043395
GLIS1	1.011194003	7.424990078	4.668977293	8.74E-06	0.000122555	3.211860155
MAP6D1	-0.377783051	7.563792951	-4.66678382	8.82E-06	0.00012351	3.203440776
A2M	0.811574773	8.166416226	4.666740949	8.82E-06	0.00012351	3.203276246
ABCG1	0.51258911	8.235360932	4.665570191	8.86E-06	0.000124016	3.198783527
CCNH	-0.667607376	8.426132819	-4.66517726	8.88E-06	0.000124133	3.197275841
ZSCAN29	0.735740228	7.997748389	4.664104226	8.92E-06	0.000124592	3.193159013
PYCRL	-1.519938038	4.687212375	-4.663134626	8.95E-06	0.000125001	3.189439556
PSMG1	-1.05428274	7.356765476	-4.662667829	8.97E-06	0.000125125	3.187649068
UEVLD	0.53845914	6.507944656	4.662571532	8.97E-06	0.000125125	3.187279718
GPSM1	0.837624504	8.877037079	4.661969826	8.99E-06	0.000125349	3.184971971
ILDR2	0.710343093	7.410780415	4.658381655	9.13E-06	0.000127044	3.171214172
LYPLA1	0.705326345	7.955560842	4.658328171	9.13E-06	0.000127044	3.171009159
RRP7A	-0.683643064	6.130272047	-4.657228839	9.17E-06	0.000127528	3.166795519
CDC123	-0.804394188	8.713648575	-4.656035239	9.21E-06	0.000128062	3.1622213
CDH2	0.674528734	9.990166872	4.654826293	9.26E-06	0.000128549	3.157589056
CSK	0.697273368	7.875110285	4.654777939	9.26E-06	0.000128549	3.157403797
TRIM36	-0.830503207	7.001192155	-4.652451906	9.35E-06	0.00012968	3.148493577
RNMT	-0.504025617	8.385211889	-4.650980801	9.40E-06	0.000130369	3.142859801
PCLO	-0.75746051	9.341754363	-4.650656085	9.42E-06	0.000130456	3.141616421
SIK2	0.471109786	7.59057713	4.648849154	9.48E-06	0.000131327	3.134698486
HIBCH	0.755907426	8.098133775	4.64813426	9.51E-06	0.00013162	3.131961965
ZNF584	-0.897223307	6.693529417	-4.647981697	9.52E-06	0.00013162	3.131378012
SOX2-OT	1.228665859	9.148757704	4.647346741	9.54E-06	0.000131873	3.128947769
PARPBP	-0.750490389	4.567448431	-4.645565039	9.61E-06	0.00013274	3.122129614
VPS37C	0.49620554	9.146326326	4.643788259	9.68E-06	0.000133532	3.115332018
RP11-295G20.2	1.000495511	4.747560058	4.643773834	9.68E-06	0.000133532	3.115276837
NAV1	0.520550766	8.849907843	4.641927144	9.75E-06	0.000134445	3.108213613
MTHFD1	-0.625456094	8.753860919	-4.640514323	9.81E-06	0.000135127	3.102811108
DDX25	-0.92734889	8.232608132	-4.637999263	9.91E-06	0.000136418	3.093196418
TUBA4A	-1.009793674	10.97008746	-4.63777942	9.92E-06	0.000136452	3.092356157
THBS2	0.844351865	7.550194121	4.637583879	9.93E-06	0.000136473	3.091608802
GPNMB	0.754832061	6.846116789	4.637362532	9.93E-06	0.000136508	3.09076284
KLHDC9	-0.613054137	8.673243348	-4.63619506	9.98E-06	0.000137065	3.08630135
KIAA0930	0.717190554	10.19408562	4.635347113	1.00E-05	0.000137447	3.08306139
ITIH5	0.866936871	6.474367666	4.634843671	1.00E-05	0.000137638	3.081137951
EPB41L2	0.469204117	8.689914175	4.634267085	1.01E-05	0.000137807	3.078935229
LRP6	0.476841702	7.807113646	4.634225165	1.01E-05	0.000137807	3.078775091
ALKBH7	-0.530235365	5.903742812	-4.63287287	1.01E-05	0.000138472	3.073609681
SMIM10	1.106565163	5.072447683	4.631704434	1.02E-05	0.000139038	3.069147369
FAM19A1	-0.926297581	9.986347077	-4.631166246	1.02E-05	0.000139252	3.067092253
OXCT1	-1.05630868	9.220017114	-4.63038179	1.02E-05	0.000139576	3.064097029
OLIG2	0.593112638	7.274732309	4.630274351	1.02E-05	0.000139576	3.06368683
MAP3K1	0.556349949	6.970196051	4.629594184	1.02E-05	0.00013982	3.061090112
PPHLN1	0.489131739	8.272376291	4.62952753	1.03E-05	0.00013982	3.060835656
ACTR10	-0.83241545	9.617166252	-4.629355859	1.03E-05	0.000139829	3.060180305
AHNAK	0.871910751	6.423893011	4.629099073	1.03E-05	0.000139885	3.059200055
PPP2R1B	0.658739745	6.429808691	4.628391256	1.03E-05	0.000140196	3.056498237
HEY2	0.911758667	6.233324901	4.626562799	1.04E-05	0.000141143	3.049520075
CEACAM5	0.768164443	5.597818361	4.625510845	1.04E-05	0.000141625	3.045506204
BHLHE41	0.596149277	8.14456398	4.625404024	1.04E-05	0.000141625	3.04509865
FANCL	0.516541596	9.747419785	4.625098247	1.04E-05	0.000141711	3.04393205
FOXP1-IT1	0.935178966	7.735586235	4.624773794	1.05E-05	0.000141749	3.04269425
MGLL	0.612848489	9.962371274	4.62471992	1.05E-05	0.000141749	3.042488726
RP11-196G18.24	0.934289981	7.418996078	4.624020298	1.05E-05	0.000142059	3.039819861
CUEDC1	0.592266506	6.65129755	4.621701594	1.06E-05	0.000143301	3.030976561
GABRA4	-0.892341109	7.869883178	-4.620456328	1.06E-05	0.000143862	3.02622846
ANKRD20A11P	0.683112867	8.772360582	4.620419745	1.06E-05	0.000143862	3.026088983
FAM175A	-0.94623125	5.045319793	-4.618425828	1.07E-05	0.00014493	3.01848814
NXT2	0.728842443	6.394667902	4.617681505	1.08E-05	0.000145273	3.015651326
DIS3L2	0.634728498	7.624085874	4.613271764	1.09E-05	0.000147742	2.998850854
MRPS23	-0.827423629	7.464411006	-4.613178547	1.09E-05	0.000147742	2.998495829
CD2BP2	-0.532105768	7.757116403	-4.612802143	1.10E-05	0.000147874	2.997062294
UGDH	0.680696005	7.562120655	4.610566355	1.11E-05	0.000149115	2.988548916
ZNF791	0.585357799	9.002864046	4.610180934	1.11E-05	0.000149253	2.987081596
GPATCH8	0.678593332	9.596385241	4.609702868	1.11E-05	0.000149447	2.985261687
NUMA1	0.530182623	7.115168237	4.609254005	1.11E-05	0.000149624	2.983553061
HNRNPU-AS1	0.711129149	9.328687685	4.608123259	1.12E-05	0.000150211	2.979249291
DDX41	-1.026973978	8.358873249	-4.60625733	1.13E-05	0.000151247	2.972148857
POLN	0.605530458	6.757028493	4.60556078	1.13E-05	0.000151577	2.969498757
C17orf80	-0.468735118	6.720837119	-4.603941075	1.14E-05	0.000152412	2.963337452
PGK1	-0.918485527	8.710462832	-4.603791131	1.14E-05	0.000152412	2.962767143
DHX30	-0.389333207	7.570267534	-4.603727872	1.14E-05	0.000152412	2.96252654
DEGS1	0.868551833	10.50334521	4.603570231	1.14E-05	0.000152414	2.961926973
TP73-AS1	0.403480659	6.618609385	4.603298924	1.14E-05	0.000152486	2.960895128
RP11-513M16.7	0.994232005	5.309138345	4.602181706	1.14E-05	0.000153036	2.9566465
STOM	0.751493256	8.788841702	4.602094337	1.14E-05	0.000153036	2.956314275
SERINC3	-0.433200171	9.922865305	-4.600520992	1.15E-05	0.00015391	2.950332298
RFXANK	-1.109513998	5.580596638	-4.60032242	1.15E-05	0.000153937	2.94957741
IKZF5	0.878604602	7.213246066	4.600099494	1.15E-05	0.00015398	2.948729962
ZC3H12C	0.862796295	7.562112215	4.599604094	1.16E-05	0.000154191	2.946846809
OTUD4	0.46913513	7.584972271	4.598439319	1.16E-05	0.000154818	2.942419714
ARF5	-1.019379679	7.206270919	-4.597537748	1.17E-05	0.000155283	2.938993519
EIF3C	1.164312758	5.131596	4.596259066	1.17E-05	0.000155986	2.934134973
PLCG1	0.514958213	8.195469246	4.594073847	1.18E-05	0.000157261	2.92583399
SPTBN1	0.430550779	8.836212796	4.593505451	1.18E-05	0.000157523	2.923675258
TFRC	0.706321311	9.206644556	4.592698281	1.19E-05	0.000157937	2.920609983
IL13RA1	0.71843777	6.344147193	4.592238869	1.19E-05	0.000158131	2.9188655
LINC00537	0.87168966	8.592213024	4.589460821	1.20E-05	0.00015977	2.908319151
ABCA9	0.523619781	5.959530383	4.58935861	1.20E-05	0.00015977	2.907931206
DIRAS1	-0.752915427	6.673359294	-4.588157036	1.21E-05	0.000160417	2.903371037
ARHGDIA	-0.740454021	6.799031381	-4.588044926	1.21E-05	0.000160417	2.902945601
TSR1	0.591194792	7.37156742	4.587639551	1.21E-05	0.000160579	2.901407344
PHLPP1	0.548200365	7.252067868	4.586002531	1.22E-05	0.000161489	2.895196336
NOMO3	1.312122117	5.66610691	4.585922783	1.22E-05	0.000161489	2.894893801
RHOJ	0.566930766	6.175705938	4.583884671	1.23E-05	0.000162713	2.88716317
MTX2	-1.078486823	8.220540954	-4.583048127	1.24E-05	0.000163159	2.883990796
SRRT	0.466538477	8.560228916	4.582830288	1.24E-05	0.000163202	2.883164759
CHD4	0.586963906	8.370023513	4.581704106	1.24E-05	0.000163839	2.87889475
FOXK2	-0.372890957	7.065524211	-4.581470206	1.24E-05	0.000163893	2.878007988
FAHD1	-0.711817577	7.739993841	-4.58087813	1.25E-05	0.000164182	2.875763446
RP11-488L18.10	1.032358932	6.980695534	4.580717386	1.25E-05	0.000164187	2.875154103
CTSW	-0.877709221	3.282929289	-4.580469023	1.25E-05	0.000164251	2.874212645
CCNA1	-1.122341621	7.024710921	-4.578823164	1.26E-05	0.000165236	2.867974624
BCKDK	-0.972112482	6.567476702	-4.578071247	1.26E-05	0.000165633	2.86512526
DUS4L	-0.923382886	5.22530157	-4.577804642	1.26E-05	0.000165709	2.864115044
PSMB10	-0.809487941	7.15201875	-4.576940636	1.27E-05	0.000166182	2.860841438
SLC6A13	0.800285854	7.870980213	4.576498351	1.27E-05	0.000166375	2.859165834
B3GNTL1	-0.725454822	6.097570613	-4.575772354	1.27E-05	0.000166758	2.856415623
CAT	0.719967346	7.958753438	4.575320103	1.27E-05	0.000166958	2.85470256
C8orf46	-0.859922967	8.78577653	-4.574588806	1.28E-05	0.000167257	2.851932747
CCDC124	-0.958870238	5.088372367	-4.574570347	1.28E-05	0.000167257	2.851862838
SETMAR	-0.480060126	6.257809965	-4.572840312	1.29E-05	0.000168316	2.845311469
RANBP10	-0.562792431	5.998220339	-4.571826129	1.29E-05	0.00016885	2.841471689
BRD1	0.588238402	8.580570194	4.571746014	1.29E-05	0.00016885	2.841168392
ZBTB47	0.556479656	8.303477345	4.568493096	1.31E-05	0.000170956	2.828856571
OMD	1.112131815	4.433571909	4.567867078	1.31E-05	0.000171281	2.826487856
ZFP14	1.048600647	6.798627055	4.567509013	1.31E-05	0.000171423	2.825133114
RNF181	-0.998396992	6.791409856	-4.567153833	1.32E-05	0.000171563	2.823789359
RP11-469M7.1	-1.042684927	8.059610095	-4.566630377	1.32E-05	0.000171818	2.82180909
EIF4E3	-0.638438793	6.986729915	-4.566084063	1.32E-05	0.00017209	2.819742512
CLCN4	-0.850705765	8.026146444	-4.564894201	1.33E-05	0.000172806	2.815242114
TBX3	0.580024855	4.839052588	4.56417556	1.33E-05	0.000173198	2.812524385
SLCO2B1	0.565135946	6.17682458	4.56389206	1.33E-05	0.000173291	2.811452337
OPA1	-0.512657232	9.066578679	-4.562985795	1.34E-05	0.000173814	2.808025617
KDELC2	1.125416548	5.756639854	4.562285669	1.34E-05	0.000174196	2.805378649
CLK4	0.551758138	8.712087053	4.561668306	1.35E-05	0.000174522	2.80304481
PSMB6	-0.748892286	8.822560176	-4.561397689	1.35E-05	0.000174605	2.802021852
LOC100506274	-0.870173104	4.374022465	-4.560580962	1.35E-05	0.000175071	2.798934796
SRPR	-0.664134012	7.814107876	-4.560057652	1.35E-05	0.000175332	2.79695699
FOXD1	1.412624967	4.82045749	4.559133335	1.36E-05	0.000175875	2.793463988
MAPKAPK3	0.694648992	6.693973334	4.558787319	1.36E-05	0.000176012	2.792156508
FZD3	0.643206181	9.818872773	4.558349746	1.36E-05	0.000176187	2.790503166
GNB4	0.794282026	6.750751272	4.558206956	1.36E-05	0.000176187	2.789963664
POLR3C	-0.792565659	6.051951119	-4.558089606	1.37E-05	0.000176187	2.789520292
ZNF710	0.42765023	6.358802587	4.556700667	1.37E-05	0.000177061	2.784273175
CEBPZOS	-0.531145572	5.893657918	-4.555108373	1.38E-05	0.000178083	2.778259144
AGBL5	-0.573700414	6.176567458	-4.553846664	1.39E-05	0.000178874	2.77349472
LY6E	-1.267003092	6.414537135	-4.552173044	1.40E-05	0.000179965	2.767176222
KIAA2018	0.380418561	7.510352526	4.550986222	1.40E-05	0.000180678	2.7626965
DCTN3	-0.618603293	9.597936766	-4.55088238	1.41E-05	0.000180678	2.762304579
PHF3	0.451023941	8.190373167	4.54976122	1.41E-05	0.00018138	2.758073486
HDAC2	0.430918634	8.282791295	4.547663204	1.42E-05	0.000182794	2.750157769
TTBK2	0.703101372	7.777757292	4.546038974	1.43E-05	0.000183872	2.744031306
CECR2	0.754418108	6.556247834	4.543244885	1.45E-05	0.000185819	2.733495678
MAEL	-1.153391501	5.516964404	-4.541698612	1.46E-05	0.000186856	2.727667043
PMEPA1	0.613134397	8.514399798	4.541442606	1.46E-05	0.000186936	2.726702163
MAU2	0.40531285	7.493062664	4.539949281	1.47E-05	0.000187939	2.721074595
C11orf97	-1.114522228	3.604786197	-4.539448773	1.47E-05	0.000188202	2.719188718
DEK	0.789867346	9.135985684	4.537447309	1.48E-05	0.00018957	2.711648751
RAB10	0.42622977	10.25995351	4.537332041	1.48E-05	0.00018957	2.711214579
DLGAP1-AS1	0.811925503	5.872245516	4.536565278	1.49E-05	0.000190037	2.708326651
ATXN1	0.438777431	8.660887038	4.536039068	1.49E-05	0.000190323	2.706344931
ATP6	0.59172102	13.70662571	4.533924377	1.50E-05	0.000191818	2.698382508
FAM204A	0.394850827	7.714417322	4.533210517	1.51E-05	0.00019225	2.695695188
DHDDS	-0.525664807	7.371332596	-4.529582474	1.53E-05	0.000194928	2.682041835
RUVBL2	-0.56282658	8.49466145	-4.5293353	1.53E-05	0.000195005	2.68111192
CNEP1R1	0.545688336	9.221904366	4.526152495	1.55E-05	0.000197371	2.66914064
XIAP	0.536429576	7.550680615	4.525004186	1.56E-05	0.000198157	2.664822971
XBP1	0.509995994	7.437190797	4.524080502	1.56E-05	0.000198768	2.661350433
SEPSECS-AS1	1.142868456	5.790356944	4.523882738	1.56E-05	0.000198808	2.660607014
FNIP1	0.390270097	7.255675964	4.522794511	1.57E-05	0.000199551	2.656516623
BCOR	0.655266037	6.488027783	4.521420551	1.58E-05	0.000200526	2.651353178
ARHGAP29	0.655742581	6.418523019	4.520800992	1.58E-05	0.000200842	2.649025174
PBLD	-0.519779073	6.369135172	-4.520728356	1.58E-05	0.000200842	2.64875226
CRHR1	-0.72175386	5.239053819	-4.519982094	1.59E-05	0.00020132	2.645948482
TRPC4AP	-0.88777473	6.586493279	-4.519244968	1.59E-05	0.000201791	2.643179338
LAMTOR2	-1.051098418	6.017670991	-4.518868872	1.60E-05	0.000201975	2.641766586
NDUFA9	-0.623004502	8.934559557	-4.516502762	1.61E-05	0.00020375	2.632880442
DDIT4L	1.069502607	7.225930157	4.516368701	1.61E-05	0.00020375	2.632377055
TIMP3	0.682541293	6.550099953	4.51495788	1.62E-05	0.000204774	2.627080191
DGUOK	-0.44487188	7.649960549	-4.514557549	1.62E-05	0.00020498	2.625577368
RHOU	0.803692861	8.453208083	4.514216816	1.63E-05	0.000205138	2.624298346
LATS1	0.568226769	7.207240842	4.510477613	1.65E-05	0.000208081	2.610266642
SLC16A2	-1.103629343	6.074036075	-4.508951583	1.66E-05	0.000209222	2.604542336
COMMD9	-0.971482748	7.987065981	-4.508145993	1.67E-05	0.000209769	2.601521008
ZFR2	0.636550477	8.454841447	4.507284129	1.67E-05	0.000210364	2.598289031
RBFA	0.843528066	6.865341794	4.50653247	1.68E-05	0.000210803	2.595470662
PCSK5	0.838295524	7.123784783	4.506464853	1.68E-05	0.000210803	2.595217145
CXXC1	0.69873044	8.638238728	4.505095226	1.69E-05	0.000211827	2.590082557
APLP2	-0.563338968	8.693202368	-4.504498442	1.69E-05	0.000212205	2.587845606
ATP6V0E1	0.597304512	8.752137054	4.502928783	1.70E-05	0.000213405	2.581962949
KIAA1407	-1.137058178	5.356915419	-4.502773643	1.70E-05	0.000213412	2.581381603
ZDHHC4	-0.928333407	5.350411253	-4.501149744	1.71E-05	0.000214565	2.575297272
DNAJC11	-0.527312801	7.042456231	-4.501120478	1.71E-05	0.000214565	2.575187631
EIF4E2	-0.433039592	6.891811241	-4.500553394	1.72E-05	0.000214923	2.573063275
AP3B2	-0.546445979	7.434225439	-4.499380394	1.72E-05	0.000215799	2.568669665
CLN3	-0.573142235	5.798884369	-4.497490168	1.74E-05	0.000217217	2.561591236
XPOT	0.505812785	9.759003675	4.497432677	1.74E-05	0.000217217	2.561375979
TMEM53	-0.716004673	6.736922626	-4.49698646	1.74E-05	0.000217327	2.559705317
FKSG49	0.875715114	9.780973152	4.496923505	1.74E-05	0.000217327	2.559469616
UQCC1	-0.39892502	7.123652522	-4.496808019	1.74E-05	0.000217327	2.559037253
CUEDC2	-0.603587996	9.446654163	-4.496722045	1.74E-05	0.000217327	2.558715383
BAZ2B	0.658250874	8.991690585	4.496256076	1.75E-05	0.000217507	2.556970956
VAC14-AS1	1.187423435	5.734361234	4.496181195	1.75E-05	0.000217507	2.55669064
SNCA	-0.726760689	9.693379072	-4.496076185	1.75E-05	0.000217507	2.556297539
ANXA5	0.717377585	8.283811466	4.494542997	1.76E-05	0.000218704	2.550558837
AK3	0.590893233	8.593738267	4.49433227	1.76E-05	0.000218761	2.54977019
KLF4	1.055303923	6.1899301	4.494183068	1.76E-05	0.000218764	2.549211817
CSRP1	0.708629116	10.4726697	4.492904652	1.77E-05	0.000219747	2.544428
SLC30A3	-1.369230619	6.721177907	-4.492161444	1.77E-05	0.000220182	2.541647348
TRIO	0.41644443	7.58024688	4.49211425	1.77E-05	0.000220182	2.541470784
PAXIP1OS	0.982645072	5.120378635	4.491759563	1.78E-05	0.000220365	2.54014387
SMA4	0.648534961	6.989577885	4.490945907	1.78E-05	0.000220949	2.537100187
PSIP1	-0.414014809	8.246103073	-4.490789549	1.78E-05	0.000220959	2.536515335
NFATC4	0.607914615	6.17136425	4.490462551	1.79E-05	0.000221093	2.535292249
BHLHE22	-1.188326903	8.586792274	-4.490267149	1.79E-05	0.000221093	2.534561408
SLC1A1	-0.710736207	8.279392128	-4.490201678	1.79E-05	0.000221093	2.534316538
RHBDF2	1.004386953	6.49497901	4.489629426	1.79E-05	0.000221467	2.532176351
CSPG4	0.940559129	5.705310251	4.489304326	1.79E-05	0.000221625	2.530960579
TMEM205	-0.739978706	8.660689954	-4.482252109	1.84E-05	0.000227759	2.504602241
TCP11L1	-0.618110208	5.479806604	-4.481308646	1.85E-05	0.000228479	2.501078095
SHROOM1	0.555041926	6.659320321	4.480223181	1.86E-05	0.00022933	2.497024147
PAIP2	-0.611420626	9.126838348	-4.479255765	1.87E-05	0.000230076	2.493411646
ARMCX5	-0.549396758	7.328838896	-4.476890488	1.88E-05	0.000232102	2.484581525
BOD1L1	0.443555246	7.954607345	4.476497337	1.89E-05	0.00023233	2.48311411
FAM107A	1.073357445	11.15227448	4.476338329	1.89E-05	0.000232344	2.482520645
PRDX3	-0.730664589	7.889472565	-4.476160045	1.89E-05	0.000232375	2.481855256
RP4-758J24.5	-1.151313251	7.486032086	-4.475373351	1.90E-05	0.000232966	2.478919376
GABARAPL2	-0.655021433	10.14014926	-4.473755975	1.91E-05	0.000234324	2.472884562
GNG3	-1.087081514	9.558670312	-4.472756875	1.92E-05	0.000235116	2.469157423
KRT10	0.422842556	8.96258742	4.470899259	1.93E-05	0.000236711	2.462229103
IL17D	0.691498467	9.488876245	4.468649012	1.95E-05	0.000238685	2.453839023
PIK3C2A	0.47037557	7.169046742	4.468061785	1.95E-05	0.000239103	2.451650012
PWWP2A	0.443375023	7.424996626	4.46745003	1.96E-05	0.000239498	2.449369776
PDK3	-0.719275855	8.9432395	-4.467355372	1.96E-05	0.000239498	2.449016967
E4F1	-0.674323044	7.002597896	-4.466407863	1.96E-05	0.000240255	2.445485724
MAGI3	-0.508669022	6.950431805	-4.466192948	1.97E-05	0.000240255	2.444684834
MPHOSPH9	0.533189243	7.491116914	4.466124482	1.97E-05	0.000240255	2.444429698
FMR1	0.692210611	8.933784487	4.465480169	1.97E-05	0.000240612	2.442028824
PLEKHB2	-0.660524917	9.351781758	-4.465461024	1.97E-05	0.000240612	2.441957487
C7orf63	-0.807291402	5.870997386	-4.464636654	1.98E-05	0.000241259	2.438886027
ZBTB34	0.963981732	7.993058241	4.464354823	1.98E-05	0.000241391	2.437836064
AAAS	-1.053003357	5.317340262	-4.461387081	2.00E-05	0.000244092	2.426782447
DCAF6	-0.545466314	7.771271105	-4.45937915	2.02E-05	0.000245778	2.419306578
CIAPIN1	-0.589554149	7.984817601	-4.459353994	2.02E-05	0.000245778	2.419212931
MRPL47	-0.517225733	8.242585879	-4.459072318	2.02E-05	0.000245912	2.418164391
ENC1	-1.157571415	11.18339611	-4.457260639	2.04E-05	0.000247533	2.41142149
ELP6	-0.440303453	6.502330491	-4.456657261	2.04E-05	0.000247982	2.409176188
SLC25A18	1.167985983	9.740907768	4.456229705	2.04E-05	0.000248261	2.407585287
UBE2S	-1.213997461	5.071398042	-4.454955026	2.05E-05	0.000249369	2.402842918
FAM167A	0.620855504	7.205710499	4.453084456	2.07E-05	0.000250931	2.395885257
NSF	0.782413941	6.308990491	4.452989446	2.07E-05	0.000250931	2.395531918
PIK3R1	0.682267599	10.2575054	4.452940848	2.07E-05	0.000250931	2.395351184
PRELP	0.800730357	6.84144174	4.452626649	2.07E-05	0.000251101	2.394182729
SYNM	0.753371242	10.59463529	4.451878256	2.08E-05	0.0002517	2.391399807
EIF2AK1	-0.582768925	8.540215674	-4.451017376	2.09E-05	0.000252199	2.388198989
VMA21	-0.831401077	7.454246376	-4.450859688	2.09E-05	0.000252199	2.38761274
KDM4B	0.697465891	7.875665367	4.450810997	2.09E-05	0.000252199	2.387431721
LOC441242	1.125749072	3.964978401	4.450806224	2.09E-05	0.000252199	2.387413975
RGS5	0.694124815	7.754187464	4.45041806	2.09E-05	0.000252406	2.385970941
SLC7A11	0.778264246	8.107806938	4.450177865	2.09E-05	0.000252406	2.385078035
ARHGAP1	0.453832765	8.779130196	4.450172112	2.09E-05	0.000252406	2.385056649
LOC100507165	-0.716706309	7.928734758	-4.448998665	2.10E-05	0.000253432	2.380694936
RPS3	0.869448538	10.51232863	4.447350132	2.12E-05	0.000254938	2.374568652
LINC00342	0.853952755	8.108468552	4.444465882	2.14E-05	0.000257701	2.363853931
SLC25A48	0.682163234	6.622067904	4.443779363	2.15E-05	0.000258254	2.36130428
ITGA6	0.811515107	6.412559349	4.443561897	2.15E-05	0.000258325	2.360496689
TES	0.69820855	5.455180802	4.4434264	2.15E-05	0.000258325	2.359993519
ME2	-0.509491869	7.492930133	-4.442161023	2.16E-05	0.00025942	2.355295014
VPS53	-0.388701258	6.946818323	-4.441985795	2.16E-05	0.00025942	2.354644443
KSR1	0.621147254	7.805641449	4.441925692	2.16E-05	0.00025942	2.354421302
BAG6	-0.560809048	8.166820221	-4.441687335	2.16E-05	0.000259519	2.353536389
ZPR1	-0.547021384	6.925284696	-4.440523138	2.17E-05	0.000260564	2.349214706
LINC00957	0.668925515	8.94293469	4.440279666	2.18E-05	0.000260625	2.348310995
STK17B	0.6282505	6.197554605	4.440181556	2.18E-05	0.000260625	2.347946845
RINT1	-0.804399271	7.10917091	-4.439621397	2.18E-05	0.000261011	2.345867831
AGAP3	0.446293721	8.201515493	4.439523438	2.18E-05	0.000261011	2.345504279
PRF1	0.699864006	6.177212164	4.436898998	2.21E-05	0.000263569	2.335766292
PAX7	-0.853429251	4.904673161	-4.436167344	2.21E-05	0.000264045	2.333052191
ELMO1	-1.011191461	7.106112084	-4.436157777	2.21E-05	0.000264045	2.333016704
FH	-0.65560584	8.38795771	-4.435678603	2.22E-05	0.000264396	2.331239359
LRCH3	0.490780826	7.3971089	4.435368072	2.22E-05	0.000264573	2.33008761
CYP1B1	0.727847766	6.534360056	4.435184836	2.22E-05	0.000264617	2.329408023
KPNA5	0.727184606	8.785205372	4.434713986	2.22E-05	0.000264892	2.327661814
PMM1	-0.692468473	7.622403973	-4.434639326	2.23E-05	0.000264892	2.327384938
C15orf65	-0.914278473	6.24217249	-4.433151508	2.24E-05	0.000266297	2.32186807
MAPKAPK5-AS1	-0.537793108	6.025802378	-4.431861067	2.25E-05	0.000267501	2.317084108
CLTC	-0.596106319	10.33530283	-4.431146587	2.26E-05	0.000268105	2.314435775
HES1	0.720792939	6.54639395	4.429696895	2.27E-05	0.000269485	2.309063169
PSMD10	-0.65691341	8.066063293	-4.428908287	2.28E-05	0.000270084	2.306141069
FDX1L	-0.641020978	7.515652317	-4.428851578	2.28E-05	0.000270084	2.305930954
MEAF6	-0.391851898	7.950562603	-4.427182597	2.29E-05	0.000271708	2.299747958
MED1	0.484368989	7.518543072	4.426851865	2.29E-05	0.000271911	2.298522899
SLC9A6	-0.803651955	11.03188701	-4.426037326	2.30E-05	0.000272609	2.295506052
ESAM	1.197047785	4.52518668	4.425918895	2.30E-05	0.000272609	2.295067444
ALS2	-0.460948731	7.60106078	-4.425441037	2.31E-05	0.00027297	2.293297788
SCAMP1-AS1	-1.057548229	5.250602881	-4.424509671	2.32E-05	0.000273819	2.289849031
LOC101927021	1.099629083	5.078508268	4.423210005	2.33E-05	0.000275066	2.285037325
SYNPO2	0.506541528	7.270197731	4.422278141	2.34E-05	0.000275922	2.281587916
TFAP2C	0.955423966	4.429636791	4.421759176	2.34E-05	0.000276332	2.279667118
MAP4K5	0.584345024	7.601086616	4.421469459	2.34E-05	0.000276495	2.278594885
TLE4	0.508240118	8.288339584	4.421113499	2.35E-05	0.000276657	2.277277553
MADD	-0.598811396	9.150147203	-4.421041863	2.35E-05	0.000276657	2.277012451
REPS2	-0.778039643	7.861867628	-4.420582188	2.35E-05	0.0002769	2.275311421
LOC100134822	1.130813153	5.615129479	4.420539153	2.35E-05	0.0002769	2.275152177
PDLIM2	0.667741883	6.292218218	4.419789047	2.36E-05	0.000277564	2.272376678
PCBP1-AS1	0.467641218	5.591299751	4.418522907	2.37E-05	0.000278792	2.267692524
PITPNC1	0.543014974	8.288887943	4.417225321	2.38E-05	0.00028006	2.262892989
GNG12	0.695006569	6.211036375	4.416647352	2.39E-05	0.000280542	2.260755496
LINC00844	1.138333778	8.108561736	4.415913698	2.39E-05	0.000281196	2.258042517
RP11-506O24.2	0.971735976	6.532840022	4.415228925	2.40E-05	0.000281797	2.255510575
RHOB	0.596990687	6.234748315	4.413311722	2.42E-05	0.000283766	2.248423168
SPATA7	-0.683240693	7.334801722	-4.413105799	2.42E-05	0.000283841	2.247662049
GHRLOS	0.832178281	5.835264884	4.411328741	2.44E-05	0.000285666	2.241094825
GPX4	-0.620215754	10.35131583	-4.410581218	2.45E-05	0.000286347	2.238332855
TMEM59	-0.595154319	7.951007384	-4.410422116	2.45E-05	0.000286371	2.237745039
FAM185A	0.909206491	6.163331144	4.409645787	2.45E-05	0.000287086	2.234877049
PHF19	0.614828876	6.343886543	4.409277965	2.46E-05	0.000287344	2.233518326
KRR1	0.52555205	7.396193538	4.409075098	2.46E-05	0.000287417	2.232768975
NNT-AS1	0.970766862	7.157338581	4.406641125	2.48E-05	0.000290008	2.223780204
STXBP3	0.761178776	8.176032157	4.406281016	2.49E-05	0.00029026	2.222450597
NIFK-AS1	0.713476562	7.28232433	4.40276832	2.52E-05	0.000294113	2.209484815
SMC5	0.604611217	6.630165281	4.402048252	2.53E-05	0.000294783	2.20682784
DLG1	0.404521846	8.471762355	4.401243088	2.54E-05	0.000295552	2.203857223
PRRT3-AS1	0.939250121	6.040389816	4.400779998	2.54E-05	0.000295928	2.202148843
CYYR1	0.945111694	5.678115002	4.400017044	2.55E-05	0.000296652	2.199334509
MAD2L1BP	-0.856239438	6.966707078	-4.398911466	2.56E-05	0.000297775	2.195256925
ERICH3	-1.104529703	8.503735959	-4.397715323	2.57E-05	0.000299008	2.190846114
PMPCA	-0.711607664	7.819405234	-4.395766821	2.59E-05	0.000301129	2.183662733
BGN	0.847537323	6.946690706	4.395292188	2.60E-05	0.000301222	2.181913274
ERC2-IT1	1.144232514	7.810884416	4.395265976	2.60E-05	0.000301222	2.181816663
RABAC1	-0.712810636	8.691435974	-4.395199749	2.60E-05	0.000301222	2.181572566
RBPMS	0.678948503	5.387961982	4.39513764	2.60E-05	0.000301222	2.181343649
PNRC2	0.606687217	9.277700609	4.393482143	2.61E-05	0.000303012	2.175242795
AY940074	1.073432427	6.251567787	4.392921681	2.62E-05	0.000303513	2.173177737
LRRC6	-0.60599446	7.962143277	-4.392724102	2.62E-05	0.000303584	2.172449785
TBL3	-0.890032177	5.888592226	-4.388922895	2.66E-05	0.000307954	2.158449219
LOC100132057	0.634010051	6.12681283	4.387964209	2.67E-05	0.000308942	2.154919519
JAZF1-AS1	-1.363158761	5.631344707	-4.383721419	2.72E-05	0.00031392	2.139304774
NOC4L	-1.210239192	5.846653067	-4.383589846	2.72E-05	0.00031392	2.138820712
TRAPPC12	-0.897383822	8.372354344	-4.381742236	2.74E-05	0.000316019	2.13202436
SLC18B1	0.972443908	9.037757582	4.38102266	2.74E-05	0.000316737	2.129377968
GSN	0.689946481	5.999776762	4.376697013	2.79E-05	0.000321945	2.11347583
NUP85	-0.7495696	7.681920431	-4.375393094	2.81E-05	0.000323349	2.108684439
LAMP2	0.606174019	9.017687529	4.375305366	2.81E-05	0.000323349	2.108362108
TIPARP	0.903783617	8.261323694	4.373418843	2.83E-05	0.000325558	2.101431723
ITGA5	0.925805607	5.63681079	4.372222026	2.84E-05	0.000326904	2.097036138
MCAT	-0.986970983	6.679262421	-4.371256802	2.85E-05	0.000327959	2.093491735
LOC100506371	1.156035822	5.015413733	4.369778413	2.87E-05	0.000329675	2.088063994
FBXO33	0.509452468	9.279509139	4.368785736	2.88E-05	0.000330774	2.084420205
WDHD1	-0.617649748	4.964161558	-4.368228056	2.88E-05	0.000331316	2.082373398
FXYD7	-1.109190858	6.954517403	-4.36465818	2.92E-05	0.000335768	2.069275467
PRDM16	0.901127651	6.910320247	4.36310536	2.94E-05	0.000337582	2.063580467
SNRPB2	-0.519439192	7.40409021	-4.362998841	2.94E-05	0.000337582	2.063189859
COPE	-0.998530297	5.094707254	-4.361814336	2.96E-05	0.000338822	2.058846679
SLC44A1	0.508468807	8.412079004	4.361781758	2.96E-05	0.000338822	2.058727239
TSR2	-0.523773234	8.736924398	-4.361622604	2.96E-05	0.000338852	2.058143743
WASF2	0.664913509	7.500242493	4.361163687	2.96E-05	0.000339277	2.056461319
SGIP1	-1.164878576	8.356287898	-4.360229211	2.98E-05	0.000340228	2.053035847
BTN3A3	-0.905624254	5.591689957	-4.360170813	2.98E-05	0.000340228	2.052821798
HMGN3	0.517890862	11.89092477	4.359680302	2.98E-05	0.000340697	2.051023971
AP1S1	-0.488432905	7.065907153	-4.358497214	3.00E-05	0.000342085	2.046688281
ITGAV	0.921043079	9.71049814	4.358124118	3.00E-05	0.0003424	2.045321155
STK4	0.335527271	7.23052272	4.356762807	3.02E-05	0.000344033	2.040333638
FAM84B	0.715905003	6.490632719	4.356412349	3.02E-05	0.00034432	2.039049818
NELL1	-1.183279629	6.679787912	-4.35571143	3.03E-05	0.000345076	2.036482384
GABRD	-1.400324099	6.928809041	-4.355216475	3.03E-05	0.000345558	2.034669559
PADI2	0.510436057	7.359740969	4.354519534	3.04E-05	0.000346311	2.032117182
LAMB1	-0.818177575	6.988358513	-4.352770541	3.06E-05	0.000348486	2.025713173
TRAPPC5	-0.80632046	8.254919697	-4.352179966	3.07E-05	0.000348946	2.023551166
DRAM2	-0.616540021	6.667852668	-4.352159807	3.07E-05	0.000348946	2.023477367
BRPF1	0.53084518	7.584568921	4.350750167	3.09E-05	0.000350675	2.018317722
ITGA10	0.891659727	6.702066478	4.350528345	3.09E-05	0.000350792	2.017505902
MMADHC	-0.865727258	9.154854679	-4.349213272	3.11E-05	0.000352401	2.012693613
FAM201A	-0.758680198	5.106917471	-4.348943597	3.11E-05	0.000352585	2.011706907
ST8SIA2	-1.012617175	3.771818432	-4.348273419	3.12E-05	0.000353256	2.009254998
SNX21	0.528080191	7.385188782	4.348124717	3.12E-05	0.000353256	2.008710993
LOC100289283	1.007779392	6.772392457	4.347944677	3.12E-05	0.000353256	2.008052361
GABBR1	-0.491596689	8.697246076	-4.347912252	3.12E-05	0.000353256	2.007933743
FKRP	-0.761362203	6.178876161	-4.347612312	3.12E-05	0.000353482	2.006836535
DND1	0.676415139	7.633790486	4.347025751	3.13E-05	0.000354102	2.00469099
SCAF4	0.461445958	7.035085505	4.346112296	3.14E-05	0.000355172	2.001350121
RP11-258C19.7	0.469478781	7.51135821	4.344139847	3.17E-05	0.000357711	1.994137756
MEF2D	0.452842801	8.21422646	4.342994583	3.18E-05	0.000359005	1.989951084
ZCCHC2	0.573562897	8.089717087	4.342938828	3.18E-05	0.000359005	1.989747285
NDRG1	0.744675382	10.05410682	4.342548657	3.19E-05	0.000359209	1.988321151
HIGD1B	1.599296982	5.788098863	4.342522954	3.19E-05	0.000359209	1.988227204
ZBTB20	0.887976957	9.14203726	4.342099358	3.19E-05	0.000359611	1.986679002
SPCS1	-0.734683008	10.21921983	-4.341125603	3.20E-05	0.000360782	1.983120424
GLRX	-0.998936656	8.477244643	-4.33983958	3.22E-05	0.000362395	1.978421512
ARMCX4	-0.60723674	5.816690727	-4.339505949	3.22E-05	0.000362675	1.977202642
ZNF507	0.603556722	7.415122205	4.3380886	3.24E-05	0.000364481	1.972025291
CADM1	0.544425434	9.24621826	4.337708971	3.25E-05	0.000364828	1.97063877
VPS36	-0.481052385	8.763269549	-4.336159816	3.27E-05	0.000366832	1.964981647
CSF1	0.559914222	5.496816829	4.335829946	3.27E-05	0.00036711	1.963777228
MAP2	0.579593413	11.836932	4.335398087	3.28E-05	0.00036747	1.962200524
SRGAP2C	0.655810044	9.128926647	4.335224992	3.28E-05	0.00036747	1.96156859
ATP6V1D	-0.521703542	9.797654731	-4.335174265	3.28E-05	0.00036747	1.961383398
TRIOBP	0.692478066	6.934402285	4.334840955	3.28E-05	0.000367754	1.960166611
CEP95	0.390098478	7.205625509	4.332541464	3.31E-05	0.000370595	1.951773837
SRM	-0.522505214	7.785625166	-4.33249819	3.31E-05	0.000370595	1.951615924
ATP2A2	-0.643591973	9.890317457	-4.332450679	3.31E-05	0.000370595	1.951442548
LYSMD1	-0.681652935	6.587028475	-4.332239521	3.32E-05	0.000370706	1.950672024
ADAT2	-0.732743783	5.849541902	-4.331391666	3.33E-05	0.000371713	1.947578421
E2F3	0.56024452	8.864628355	4.331271309	3.33E-05	0.000371713	1.947139305
NDUFA2	-0.560773979	7.872937347	-4.330835037	3.33E-05	0.00037212	1.94554766
LINC00324	0.88402671	5.867964641	4.330718716	3.34E-05	0.00037212	1.945123307
MSN	0.827759015	6.267032423	4.330588472	3.34E-05	0.00037212	1.944648166
SEZ6L2	-0.658789973	8.049972036	-4.330312711	3.34E-05	0.000372325	1.943642208
ARAP1	0.560235344	6.534211408	4.328956933	3.36E-05	0.00037409	1.938697069
RP11-2E11.9	-0.48541315	9.246161732	-4.328280186	3.37E-05	0.000374716	1.936229071
MOBP	0.911011745	8.698654675	4.328258109	3.37E-05	0.000374716	1.936148564
OSBPL11	0.72581041	7.768441262	4.327242637	3.38E-05	0.000375996	1.932445798
THOC5	-0.615978127	6.583026937	-4.325900913	3.40E-05	0.000377757	1.927554338
RAB3B	-0.857536768	5.720822381	-4.324451054	3.42E-05	0.00037955	1.922269847
CDKN3	-0.869165666	5.262740252	-4.324409604	3.42E-05	0.00037955	1.92211879
C20orf27	-0.699805889	5.604217706	-4.323161598	3.43E-05	0.000381189	1.917571039
COPG1	-0.979423838	6.634057701	-4.322663696	3.44E-05	0.000381727	1.915756934
RPS6KL1	-0.737593436	8.080329326	-4.322298241	3.45E-05	0.000382071	1.914425492
PSMC2	-0.570206249	9.266791204	-4.319089541	3.49E-05	0.000386637	1.9027388
TMEM212	0.907272532	6.824162568	4.316869663	3.52E-05	0.000389765	1.894657137
EFHC2	0.770586284	6.140254972	4.316616545	3.52E-05	0.000389946	1.893735824
SLC35G2	-0.731197521	6.998702914	-4.314784383	3.55E-05	0.000392512	1.887068138
GEM	0.891925551	6.565068925	4.31441764	3.55E-05	0.000392867	1.885733708
GSK3B	-0.417344533	8.430150662	-4.313414847	3.57E-05	0.00039415	1.882085358
AQP11	-1.213516199	6.085512628	-4.313308045	3.57E-05	0.00039415	1.881696825
GNAL	-0.787606239	7.623897691	-4.313152181	3.57E-05	0.000394186	1.881129827
RNF113A	-0.902194533	7.192705315	-4.312668079	3.58E-05	0.000394721	1.879368858
LOC100131541	1.381555838	5.276200196	4.310800393	3.60E-05	0.000397372	1.872576268
COPZ1	-0.628367764	8.259847578	-4.307957693	3.64E-05	0.000401547	1.862241606
KLC2	0.660009639	8.47313284	4.307123381	3.65E-05	0.000402634	1.859209365
TSPAN3	-0.513372844	8.613813189	-4.306884777	3.66E-05	0.000402634	1.858342253
ERI2	-0.471837968	6.709812531	-4.306859789	3.66E-05	0.000402634	1.858251445
MRPL12	-0.717153529	6.285466168	-4.306279101	3.67E-05	0.000403331	1.856141312
BCL10	0.576966758	8.004254498	4.305968572	3.67E-05	0.000403609	1.855012981
HLA-DQB1	-0.733159159	5.42928206	-4.305516955	3.68E-05	0.000404102	1.853372094
AC144652.1	-0.988917385	6.231212133	-4.305387829	3.68E-05	0.000404102	1.852902954
FYN	0.514828206	9.891770115	4.304293532	3.69E-05	0.000405604	1.848927566
XAGE-4	1.031499224	6.539734075	4.304051418	3.70E-05	0.000405776	1.848048104
LOC339988	0.993318341	6.624668331	4.30331789	3.71E-05	0.000406718	1.845383825
SMOX	0.507721732	6.798833737	4.302829612	3.72E-05	0.000407277	1.843610508
TEP1	0.790826316	5.444455231	4.302091492	3.73E-05	0.00040823	1.840930088
GTF2F1	-0.45090682	7.360261088	-4.301587019	3.73E-05	0.000408817	1.839098323
CBY1	-0.588076057	7.338356773	-4.301424537	3.74E-05	0.000408866	1.838508376
CHRDL1	1.177753275	9.00084897	4.300110698	3.75E-05	0.000410555	1.833738597
HEATR2	0.480211183	7.547424047	4.300091147	3.75E-05	0.000410555	1.833667626
PPT1	-0.383922205	10.53846668	-4.299882847	3.76E-05	0.000410677	1.832911506
ACTR5	-0.609401477	6.734693015	-4.298905494	3.77E-05	0.000412017	1.829364108
KCNJ4	0.869878216	10.2116126	4.298588638	3.78E-05	0.000412312	1.828214167
MACF1	0.53907711	9.565238738	4.296894178	3.80E-05	0.0004148	1.822065618
PPP3R1	-0.764341425	7.238465576	-4.296712183	3.80E-05	0.000414882	1.821405327
PODXL2	-1.171970241	6.111871311	-4.295772946	3.82E-05	0.000416174	1.817998029
PEX19	-0.693985595	7.368189599	-4.293901257	3.85E-05	0.000418971	1.811209604
COQ4	-0.610628366	7.699053958	-4.292546777	3.87E-05	0.000420948	1.806298341
DYX1C1	-1.134416328	5.233195994	-4.291933405	3.87E-05	0.00042173	1.80407465
APH1A	0.497130831	6.713974736	4.291162913	3.89E-05	0.000422768	1.801281657
ZMAT3	0.567080693	8.76005045	4.290774419	3.89E-05	0.000423188	1.79987352
CMTM4	0.525462863	9.404387526	4.290242967	3.90E-05	0.00042384	1.797947366
ASPSCR1	-1.152973218	4.912904952	-4.287843856	3.94E-05	0.000427553	1.789254286
CCDC167	-0.897599234	6.037307673	-4.287542144	3.94E-05	0.000427834	1.788161286
NTMT1	-0.744510152	6.511202713	-4.286990786	3.95E-05	0.000428306	1.786164048
DCD	0.994051415	3.555370865	4.286962767	3.95E-05	0.000428306	1.786062556
GLS	-0.787273144	9.317875523	-4.286863794	3.95E-05	0.000428306	1.785704057
ZNF444	0.588271758	8.021238208	4.286086724	3.96E-05	0.000429326	1.782889564
RGMB	-0.500749586	6.847425441	-4.285984123	3.96E-05	0.000429326	1.782517977
GABRA1	-1.054279245	9.53037744	-4.284794453	3.98E-05	0.000431077	1.77820984
IFT22	-0.496888584	8.035107165	-4.282978808	4.01E-05	0.000433877	1.771636493
[truncated: 19,630 more rows]
