# Supplementary material for: Utilizing bioinformatics and machine learning to identify CXCR4 gene-related therapeutic targets in diabetic foot ulcers
Source: Front Endocrinol (Lausanne). 2025 Feb 7;16:1520845. doi: 10.3389/fendo.2025.1520845 (PMC11842251; doi:10.3389/fendo.2025.1520845)
Supplement: Supplementary file 1 [file DataSheet1.zip › 1520845Supplementary files/04差异分析/GEO_diff.xls]

id	logFC	AveExpr	t	P.Value	adj.P.Val	B
SST	-2.498165986	7.389642036	-7.530283092	1.62E-11	2.85E-09	15.8877797
C1QTNF4	-2.460504985	6.18047501	-6.837492423	5.00E-10	4.43E-08	12.57681512
ARPC1A	-2.134417045	6.99571099	-6.111155445	1.59E-08	7.03E-07	9.2415062
RRAGB	-2.003685121	5.074454874	-6.467967912	2.97E-09	1.80E-07	10.85993719
CALM1	-1.988505349	7.532634323	-7.13650378	1.15E-10	1.38E-08	13.99252383
PRMT7	-1.932581623	5.847829105	-6.63559909	1.33E-09	9.64E-08	11.63398608
CHGB	-1.912204009	9.576204129	-6.336848689	5.53E-09	2.96E-07	10.26041615
DHRS7B	-1.846031975	5.875470312	-5.84396352	5.47E-08	1.92E-06	8.058248023
FAM71E1	-1.811082164	5.062298148	-6.483788689	2.75E-09	1.71E-07	10.93263402
PSMD8	-1.809411559	7.325456458	-5.475758006	2.86E-07	7.30E-06	6.472773247
CDC37	-1.800680644	5.904251543	-6.503256469	2.51E-09	1.60E-07	11.02219273
CDK7	-1.791093195	6.902452886	-5.962148402	3.18E-08	1.22E-06	8.578416033
CALY	-1.78660898	7.302400874	-6.90705845	3.56E-10	3.38E-08	12.90420298
NDUFA7	-1.781603163	6.443794014	-7.588332999	1.21E-11	2.28E-09	16.16980156
NUDT2	-1.774773187	5.960327343	-6.988338256	2.39E-10	2.42E-08	13.28827277
NVL	-1.763892509	5.427922877	-5.224705297	8.55E-07	1.78E-05	5.424743749
RPS4Y1	-1.739262297	7.784203774	-3.204803844	0.001776942	0.009601166	-1.756069807
CHRM1	-1.726494894	8.155070408	-6.321893603	5.94E-09	3.12E-07	10.19238082
SPHKAP	-1.724365635	8.914590536	-5.383611763	4.29E-07	1.01E-05	6.08484801
SSSCA1	-1.721172657	4.576079941	-5.438813437	3.36E-07	8.31E-06	6.316796954
DMAP1	-1.708744285	6.359585583	-5.322655707	5.59E-07	1.27E-05	5.83028528
GOT1	-1.689590598	8.035968909	-5.970925694	3.05E-08	1.18E-06	8.617254218
NUDT18	-1.664063201	6.028431302	-7.416656897	2.86E-11	4.48E-09	15.33761681
THEM6	-1.660538561	5.239460322	-6.083276303	1.82E-08	7.82E-07	9.116843186
UBL7	-1.648449112	6.461701976	-5.725601746	9.35E-08	2.90E-06	7.542639206
RTN4IP1	-1.644971949	5.876523886	-6.194024059	1.08E-08	5.07E-07	9.613641642
PPM1E	-1.641353716	9.075519987	-7.034523354	1.91E-10	2.02E-08	13.50723583
UBE2T	-1.631695663	5.458366207	-5.782844667	7.22E-08	2.37E-06	7.791320975
PRR3	-1.626992648	5.117436244	-5.924215689	3.79E-08	1.42E-06	8.410895046
ZNF488	-1.615390852	5.226924212	-5.813871761	6.27E-08	2.13E-06	7.92664715
LOC286367	-1.602284896	6.223711636	-5.809970674	6.38E-08	2.16E-06	7.909611914
C14orf79	-1.601821625	6.177731913	-6.487421062	2.70E-09	1.69E-07	10.94933556
TBC1D19	-1.601421614	5.356050825	-5.378505443	4.38E-07	1.03E-05	6.06345973
KIFAP3	-1.590348346	8.070078823	-5.707270584	1.02E-07	3.11E-06	7.463276237
MPV17	-1.581264221	6.514668554	-6.05273394	2.09E-08	8.80E-07	8.980584672
SERTM1	-1.553163106	7.171446565	-6.163597936	1.25E-08	5.69E-07	9.476735235
UQCRC1	-1.550679238	9.065561167	-5.290516523	6.43E-07	1.41E-05	5.696738041
LINC00889	-1.547339019	6.340424737	-5.153557436	1.16E-06	2.29E-05	5.132952352
MIR7-3HG	-1.53820355	6.421999871	-6.80991892	5.72E-10	4.91E-08	12.44739875
EMC9	-1.535192236	6.479540563	-5.57884456	1.81E-07	4.96E-06	6.911073325
CLPP	-1.532824717	6.838018551	-7.191647717	8.77E-11	1.08E-08	14.25593469
POR	-1.530901312	6.035263017	-5.654233418	1.29E-07	3.78E-06	7.23441496
PYCRL	-1.519938038	4.687212375	-4.663134626	8.95E-06	0.000125001	3.189439556
YJEFN3	-1.516226609	7.33178242	-6.57988782	1.74E-09	1.21E-07	11.37582089
SCN2B	-1.508757381	7.698274754	-6.515097878	2.37E-09	1.53E-07	11.07672311
PNMAL2	-1.50548835	7.989442035	-5.259115672	7.37E-07	1.58E-05	5.566712102
RWDD2B	-1.499754892	7.059620234	-7.009194375	2.16E-10	2.23E-08	13.38708728
CNOT10	-1.49741795	5.59985526	-6.273124922	7.47E-09	3.73E-07	9.971018895
UCHL1	-1.495473982	10.08470539	-7.125099805	1.22E-10	1.45E-08	13.93813592
CAPNS1	-1.490824202	8.028328253	-6.164528723	1.24E-08	5.67E-07	9.480918772
ACTL6B	-1.489190022	7.289910508	-5.265568593	7.17E-07	1.55E-05	5.59339584
DHCR24	-1.482284791	8.857251486	-6.812507458	5.64E-10	4.90E-08	12.45953954
CDK5	-1.480881818	7.950938197	-5.185668505	1.01E-06	2.06E-05	5.264352598
TM7SF2	-1.473175814	6.368228611	-6.73255112	8.32E-10	6.59E-08	12.08535549
MECR	-1.467963961	6.087868601	-5.522621011	2.32E-07	6.15E-06	6.67146678
WDR46	-1.464827907	5.681758851	-4.931817295	2.97E-06	5.02E-05	4.239139892
DUSP4	-1.452228241	5.532890421	-5.319295506	5.68E-07	1.28E-05	5.816300873
PTPN3	-1.452080626	6.286478709	-7.804249273	4.06E-12	9.88E-10	17.2240599
IDH3G	-1.45187682	7.717074606	-9.09254311	5.33E-15	8.87E-12	23.64250347
GPI	-1.448097066	9.280668181	-6.984388478	2.44E-10	2.45E-08	13.26957105
CPNE6	-1.441278651	7.716306638	-6.820687999	5.42E-10	4.75E-08	12.49791963
PPFIA4	-1.438735251	8.289010934	-4.755471771	6.15E-06	9.17E-05	3.545916469
SMYD5	-1.431671551	6.242445425	-5.543508082	2.12E-07	5.66E-06	6.76032576
PCYOX1L	-1.429145095	8.020551228	-8.358718942	2.39E-13	1.15E-10	19.9640503
TMEM191A	-1.425142244	5.884818387	-5.606111296	1.60E-07	4.54E-06	7.027750086
DNTTIP1	-1.407374373	5.612283746	-5.929282973	3.70E-08	1.40E-06	8.433242784
BLVRB	-1.404889153	7.006986434	-5.515803066	2.39E-07	6.33E-06	6.642501398
MAL2	-1.403570598	8.834042175	-5.234265362	8.21E-07	1.73E-05	5.464131313
GABRD	-1.400324099	6.928809041	-4.355216475	3.03E-05	0.000345558	2.034669559
ATP6AP1	-1.394351284	8.815868864	-5.26451534	7.20E-07	1.55E-05	5.589039188
GPS1	-1.38770777	6.139722507	-5.780940605	7.28E-08	2.38E-06	7.783028477
SOSTDC1	-1.386243591	6.45990416	-4.209824994	5.30E-05	0.000541182	1.508431558
CHCHD6	-1.383551335	7.56670287	-6.66638932	1.15E-09	8.48E-08	11.77704793
ATP5C1	-1.382433936	9.988185649	-7.909099777	2.39E-12	6.78E-10	17.73881623
SERPINF1	-1.379921807	7.162377759	-5.230106173	8.35E-07	1.75E-05	5.446990217
TUBB3	-1.378342514	10.21795475	-6.843352786	4.86E-10	4.34E-08	12.60434649
OR7E47P	-1.373263611	4.767950178	-5.425515295	3.57E-07	8.72E-06	6.260798306
SLC30A3	-1.369230619	6.721177907	-4.492161444	1.77E-05	0.000220182	2.541647348
LAMP5	-1.365100585	8.985993766	-5.82803587	5.88E-08	2.04E-06	7.988548092
JAZF1-AS1	-1.363158761	5.631344707	-4.383721419	2.72E-05	0.00031392	2.139304774
NME1	-1.362309034	9.155810747	-7.028042992	1.97E-10	2.08E-08	13.47648135
SURF2	-1.3593477	5.15761482	-5.479264062	2.81E-07	7.23E-06	6.48760603
CORO1A	-1.353797514	6.777369265	-4.00721747	0.000113171	0.001007733	0.796535266
MRPL37	-1.34593676	6.193407504	-4.942200234	2.84E-06	4.84E-05	4.280451535
STAR	-1.345718008	5.829074535	-4.938451652	2.88E-06	4.90E-05	4.265530422
RAD51C	-1.337282119	6.807959081	-7.608459083	1.09E-11	2.13E-09	16.26772479
EEF1A2	-1.337255919	8.864923764	-5.887625604	4.48E-08	1.64E-06	8.249809222
KCTD4	-1.33284075	7.138699232	-5.580416073	1.80E-07	4.95E-06	6.917789599
CCK	-1.326460173	9.808232241	-5.025867821	2.00E-06	3.59E-05	4.615311054
RUVBL1	-1.325328864	5.584705703	-6.185565205	1.13E-08	5.23E-07	9.575548413
PCDHAC2	-1.325000218	3.71474175	-4.758211253	6.08E-06	9.10E-05	3.556561866
AMPH	-1.324855189	9.539972948	-4.9417178	2.85E-06	4.84E-05	4.278530826
PPP1CA	-1.321896454	6.278367404	-5.071886941	1.64E-06	3.08E-05	4.800961
ATP6V1B2	-1.320025345	9.41120507	-6.176382537	1.18E-08	5.44E-07	9.534223
C11orf73	-1.315823369	7.008497356	-5.889606883	4.44E-08	1.63E-06	8.25851887
TUBB4B	-1.314773438	10.59153636	-6.796875644	6.09E-10	5.19E-08	12.38625009
LOC100129973	-1.313553525	4.489758932	-4.220605998	5.09E-05	0.000524743	1.547019073
COG7	-1.308902195	5.363747624	-4.810448258	4.91E-06	7.61E-05	3.760305249
ATOX1	-1.307580886	7.476308341	-5.74539698	8.55E-08	2.71E-06	7.628490356
MTFR1L	-1.302290046	7.567726292	-4.960265127	2.63E-06	4.56E-05	4.352457114
PPEF1	-1.301631275	5.79366292	-4.139209633	6.93E-05	0.000675627	1.257431704
NAT6	-1.301025565	5.182666927	-4.800591919	5.11E-06	7.84E-05	3.721752587
TMEM59L	-1.300984279	6.421158588	-4.693202878	7.93E-06	0.000112847	3.305019728
DOLK	-1.298771142	6.365970147	-4.747060188	6.36E-06	9.43E-05	3.513254551
UBE2M	-1.296623159	5.145896102	-3.85685459	0.000195547	0.001579348	0.284964487
MSH2	-1.294769789	5.690501049	-4.038585425	0.000100797	0.000920132	0.905079142
RNF25	-1.292042743	4.90111451	-4.978766684	2.44E-06	4.27E-05	4.426372258
SLC1A6	-1.29188528	5.997797173	-6.171902714	1.20E-08	5.52E-07	9.514072514
CTDP1	-1.289779089	5.8233736	-5.227737844	8.44E-07	1.76E-05	5.437233295
PSMC3	-1.288991333	6.134766463	-4.822951546	4.66E-06	7.28E-05	3.8092841
TARBP1	-1.286185794	8.336230779	-4.927729534	3.02E-06	5.09E-05	4.222890395
RTN3	-1.28199191	10.87295982	-6.521036032	2.30E-09	1.50E-07	11.10408443
LOC283484	-1.281605592	5.409193708	-6.260605041	7.92E-09	3.92E-07	9.914316051
ATP6V1G2	-1.274719589	9.635616543	-7.4605103	2.30E-11	3.74E-09	15.54965043
ACOT7	-1.272764658	8.710017862	-7.123838542	1.23E-10	1.45E-08	13.93212253
MDH1	-1.269771427	11.91372252	-4.986104094	2.36E-06	4.15E-05	4.455732955
RBP4	-1.269047458	6.69386926	-4.103601699	7.91E-05	0.000751444	1.132024956
LY6E	-1.267003092	6.414537135	-4.552173044	1.40E-05	0.000179965	2.767176222
CECR6	-1.264046228	6.745442766	-5.593934437	1.69E-07	4.72E-06	6.975606203
ACTRT3	-1.263969294	4.878833818	-4.879999924	3.68E-06	5.99E-05	4.033783756
USP39	-1.262994153	5.589288033	-5.098665246	1.47E-06	2.79E-05	4.909462754
RPA3	-1.261011495	5.654860031	-3.689363906	0.000353798	0.002582615	-0.267424185
TRIM17	-1.260429181	4.434536775	-5.240507208	7.99E-07	1.69E-05	5.489870574
APOO	-1.258241214	8.226348459	-5.174530588	1.06E-06	2.14E-05	5.218720656
RAB3C	-1.251875141	7.218208245	-5.256632868	7.45E-07	1.60E-05	5.556450448
AP2M1	-1.249212007	9.578279866	-5.196765195	9.64E-07	1.97E-05	5.309873453
SLC27A4	-1.248852927	6.408134871	-5.780607303	7.29E-08	2.38E-06	7.781577039
IFI6	-1.24825195	7.356918816	-5.333130128	5.34E-07	1.22E-05	5.873910077
LARGE	-1.247467067	7.336341714	-6.044229986	2.18E-08	9.02E-07	8.942704768
EIF3G	-1.246075117	8.639117734	-5.606356491	1.60E-07	4.54E-06	7.02880069
TMEM151A	-1.246032311	5.605726631	-4.223918645	5.03E-05	0.000520649	1.558889843
C18orf42	-1.245174112	5.585522631	-4.194006523	5.63E-05	0.000567589	1.451941264
IL13RA2	-1.241721248	5.142157092	-3.784304085	0.000253349	0.001964752	0.043396884
LSM7	-1.238370964	7.300081546	-5.855444331	5.19E-08	1.84E-06	8.108548454
SDR16C5	-1.234301875	6.435500596	-4.957600699	2.66E-06	4.60E-05	4.341826588
MIF	-1.232769629	9.664379145	-5.34143186	5.15E-07	1.19E-05	5.908520843
FAR2	-1.230815308	6.838223278	-7.047639224	1.79E-10	1.94E-08	13.56951192
SMYD3	-1.229381932	7.508966219	-5.165538622	1.10E-06	2.20E-05	5.181923209
NIT2	-1.228946847	7.482140369	-5.793490921	6.88E-08	2.28E-06	7.837713105
VILL	-1.225568569	5.71973926	-3.969487488	0.000129984	0.001127726	0.666803227
CAMK1G	-1.220621349	6.636297203	-5.592142204	1.70E-07	4.75E-06	6.967936656
CCT7	-1.218729371	8.859402753	-4.868244862	3.86E-06	6.21E-05	3.987387777
SLC39A10	-1.217140573	9.724455066	-3.805717788	0.000234785	0.001842587	0.114335213
RP11-416I2.1	-1.214807601	6.730006595	-5.907275711	4.09E-08	1.52E-06	8.336255601
UBE2S	-1.213997461	5.071398042	-4.454955026	2.05E-05	0.000249369	2.402842918
NPTX2	-1.213741711	8.32887372	-5.187306353	1.00E-06	2.05E-05	5.271067754
AQP11	-1.213516199	6.085512628	-4.313308045	3.57E-05	0.00039415	1.881696825
IMPDH2	-1.212820277	8.495329955	-6.247001515	8.45E-09	4.12E-07	9.852763842
DYNC1I1	-1.211800409	9.633126021	-5.743964265	8.61E-08	2.72E-06	7.622271532
NOC4L	-1.210239192	5.846653067	-4.383589846	2.72E-05	0.00031392	2.138820712
EXOSC5	-1.206409547	6.140645193	-4.826788414	4.59E-06	7.18E-05	3.824330459
ATP6V1E1	-1.206214589	10.72471379	-5.398843473	4.01E-07	9.59E-06	6.14871577
TMEM141	-1.206058942	6.675166239	-5.604338848	1.61E-07	4.55E-06	7.020156279
MAP2K1	-1.205220748	9.513719708	-5.769681124	7.66E-08	2.47E-06	7.734020504
TUBB	-1.20222947	9.37349005	-8.804658114	2.38E-14	2.15E-11	22.19403229
GRP	-1.201584621	5.105501635	-3.48397365	0.00071453	0.004575397	-0.918766638
TMEM200A	-1.201415549	7.470947797	-4.271032639	4.20E-05	0.000450868	1.728435613
PET112	-1.197131186	7.328431823	-4.119510505	7.46E-05	0.000717129	1.187956995
ARC	-1.195538587	5.658001873	-3.991638231	0.000119845	0.001054137	0.742857287
LOC100132891	-1.195444996	5.857419952	-3.907280578	0.000163026	0.001359328	0.4548992
PSMB3	-1.191863634	8.859331294	-7.575936971	1.29E-11	2.38E-09	16.10952578
SULT4A1	-1.190230925	9.74805681	-5.914210983	3.96E-08	1.48E-06	8.36680028
NTSR2	-1.188782638	5.793936492	-3.576984561	0.000521482	0.003526931	-0.627427786
ALAS1	-1.18842436	7.994392327	-5.923373693	3.80E-08	1.42E-06	8.407182598
BHLHE22	-1.188326903	8.586792274	-4.490267149	1.79E-05	0.000221093	2.534561408
BDNF	-1.188155938	6.468232179	-5.207210078	9.22E-07	1.90E-05	5.352773033
NELL1	-1.183279629	6.679787912	-4.35571143	3.03E-05	0.000345076	2.036482384
LYPD6B	-1.180346269	4.494268741	-4.144433587	6.79E-05	0.00066398	1.275895595
VPS39	-1.180248522	7.321329635	-6.348925482	5.22E-09	2.86E-07	10.31540947
CLEC4G	-1.17869207	5.001575805	-5.053232172	1.78E-06	3.26E-05	4.725579709
FNDC1	-1.17300912	3.410811308	-3.663396911	0.000387254	0.002775318	-0.351376777
PODXL2	-1.171970241	6.111871311	-4.295772946	3.82E-05	0.000416174	1.817998029
COPS3	-1.171534692	7.881585546	-5.507920296	2.48E-07	6.51E-06	6.609036798
ATP5B	-1.17138124	10.70958859	-6.851736807	4.66E-10	4.23E-08	12.64374934
ADCYAP1	-1.16955289	5.963792753	-4.814614656	4.82E-06	7.50E-05	3.776617159
ABT1	-1.16650545	5.305131821	-3.926656371	0.000151959	0.001279878	0.520634397
SGIP1	-1.164878576	8.356287898	-4.360229211	2.98E-05	0.000340228	2.053035847
GRIN1	-1.164252738	6.579587338	-6.244119152	8.56E-09	4.15E-07	9.839729793
CYC1	-1.161493678	8.44669444	-4.874777533	3.76E-06	6.10E-05	4.013162807
NEUROD6	-1.161224423	7.789209058	-4.113523968	7.63E-05	0.000729501	1.166891194
GRIA1	-1.160535634	8.449672597	-5.06413914	1.70E-06	3.16E-05	4.769632714
ST6GALNAC5	-1.158777092	7.906928051	-5.621826564	1.49E-07	4.29E-06	7.095136491
ENC1	-1.157571415	11.18339611	-4.457260639	2.04E-05	0.000247533	2.41142149
LDHA	-1.156373455	11.10246545	-4.67771808	8.44E-06	0.00011922	3.245436412
KDM1A	-1.154132422	7.300051107	-5.029628525	1.97E-06	3.54E-05	4.630443646
MAEL	-1.153391501	5.516964404	-4.541698612	1.46E-05	0.000186856	2.727667043
PMS2P4	-1.153338462	5.177568883	-4.116175218	7.55E-05	0.000723574	1.176217842
ZNF57	-1.153120202	6.517737387	-4.823089785	4.66E-06	7.28E-05	3.809826075
ASPSCR1	-1.152973218	4.912904952	-4.287843856	3.94E-05	0.000427553	1.789254286
MRPL17	-1.152124351	7.292564701	-4.232463311	4.87E-05	0.000508845	1.589539948
NRXN3	-1.151429358	9.296123459	-5.773195461	7.54E-08	2.45E-06	7.749311684
RP4-758J24.5	-1.151313251	7.486032086	-4.475373351	1.90E-05	0.000232966	2.478919376
ZCCHC12	-1.149883961	7.904488415	-6.132592698	1.44E-08	6.46E-07	9.337547808
HSP90AB1	-1.14642472	9.139077887	-5.342090624	5.14E-07	1.19E-05	5.911268617
NUDT1	-1.146282651	4.384510501	-4.199749824	5.51E-05	0.000558056	1.472433965
VSIG10L	-1.144508466	5.307442395	-4.135313639	7.03E-05	0.000684341	1.243672373
CHMP6	-1.142763702	5.735758893	-4.669285505	8.73E-06	0.000122482	3.213043395
CD24	-1.142279664	7.1736869	-4.260928325	4.36E-05	0.000464552	1.691961879
ATOH7	-1.138240241	5.847419761	-5.32046393	5.65E-07	1.27E-05	5.821163016
KIAA1407	-1.137058178	5.356915419	-4.502773643	1.70E-05	0.000213412	2.581381603
ASCC2	-1.136873397	5.288799399	-3.931516021	0.000149298	0.001260901	0.537159501
TBC1D7	-1.136425872	6.441842101	-5.704563306	1.03E-07	3.14E-06	7.451566685
ANXA6	-1.136395203	7.282622411	-6.881931656	4.02E-10	3.70E-08	12.78580881
PPARG	-1.135320179	3.879196278	-3.733128505	0.00030353	0.002284292	-0.124897307
DYX1C1	-1.134416328	5.233195994	-4.291933405	3.87E-05	0.00042173	1.80407465
C14orf119	-1.129434711	7.120423845	-5.215677774	8.89E-07	1.84E-05	5.387589143
SLC35B1	-1.128764003	7.641771496	-7.544255515	1.51E-11	2.72E-09	15.95560389
SCN3B	-1.128420318	10.20886009	-3.978517052	0.000125755	0.001096081	0.697768247
SNRPA	-1.127608224	7.084273211	-5.391375034	4.14E-07	9.87E-06	6.117387238
SLIRP	-1.127607177	9.174672698	-6.306663413	6.38E-09	3.29E-07	10.12316789
PLK2	-1.127333674	9.388425763	-4.061231027	9.27E-05	0.000856289	0.983825885
SDHB	-1.126761648	6.454206509	-6.001939923	2.65E-08	1.05E-06	8.754712173
MRPS28	-1.122396047	6.952788855	-4.829284058	4.54E-06	7.14E-05	3.834121273
CCNA1	-1.122341621	7.024710921	-4.578823164	1.26E-05	0.000165236	2.867974624
CALB1	-1.122232456	7.900349891	-4.855098805	4.08E-06	6.49E-05	3.935585592
FSD1	-1.11726812	8.347813412	-4.134640714	7.05E-05	0.000685473	1.241296776
CASD1	-1.117265115	6.855419404	-6.023666567	2.39E-08	9.75E-07	8.851213841
PDYN	-1.11631497	4.891723969	-3.339780838	0.001151339	0.006741288	-1.358300213
SF3B5	-1.115393045	8.055159798	-6.494647593	2.61E-09	1.64E-07	10.98257477
C11orf97	-1.114522228	3.604786197	-4.539448773	1.47E-05	0.000188202	2.719188718
INA	-1.113861682	10.83477942	-5.47901154	2.82E-07	7.23E-06	6.486537527
HMP19	-1.110500556	10.00183057	-5.513590153	2.42E-07	6.37E-06	6.63310429
RFXANK	-1.109513998	5.580596638	-4.60032242	1.15E-05	0.000153937	2.94957741
FXYD7	-1.109190858	6.954517403	-4.36465818	2.92E-05	0.000335768	2.069275467
NELL2	-1.108844802	12.05302936	-3.836520384	0.000210337	0.001681841	0.216908743
ACO2	-1.106815799	7.885590047	-5.144507086	1.21E-06	2.36E-05	5.096005751
ATP6V1H	-1.105528277	9.091185995	-6.460708288	3.07E-09	1.85E-07	10.82660451
ERICH3	-1.104529703	8.503735959	-4.397715323	2.57E-05	0.000299008	2.190846114
SLC16A2	-1.103629343	6.074036075	-4.508951583	1.66E-05	0.000209222	2.604542336
CD200	-1.10343294	8.236674057	-5.680176045	1.15E-07	3.45E-06	7.346218845
CRMP1	-1.102845288	9.23171194	-5.768088612	7.72E-08	2.48E-06	7.727092935
LOC100506563	-1.101758088	6.094462688	-4.86907968	3.85E-06	6.20E-05	3.990680382
C8orf34	-1.100874471	5.748153418	-5.27092372	7.00E-07	1.52E-05	5.61555452
NR4A3	-1.100715056	5.78269809	-4.874581769	3.76E-06	6.10E-05	4.01239009
FCRLB	-1.099811841	5.921571082	-3.866919667	0.000188599	0.001535264	0.318751161
NHP2L1	-1.098869163	8.307932482	-6.455370581	3.15E-09	1.88E-07	10.8021066
PLD3	-1.09826649	8.075115835	-5.036064995	1.91E-06	3.47E-05	4.656359263
VPS28	-1.094840013	8.655573552	-4.277511305	4.10E-05	0.000442418	1.751853832
SYN2	-1.0946425	9.519141281	-5.736288918	8.91E-08	2.81E-06	7.588969814
MAP2K4	-1.094358878	8.703542701	-6.160185271	1.27E-08	5.77E-07	9.46139912
CCDC53	-1.093831459	7.062064152	-5.448018354	3.23E-07	8.08E-06	6.355603993
IGFBPL1	-1.093799181	6.172201506	-4.9302566	2.99E-06	5.05E-05	4.232934888
WARS	-1.092902015	8.119374146	-7.203533239	8.27E-11	1.03E-08	14.31279895
EIF2B3	-1.089661083	7.155286631	-5.439259076	3.36E-07	8.31E-06	6.318674877
SUSD4	-1.087482266	7.495423404	-6.268733082	7.63E-09	3.80E-07	9.951122283
GNG3	-1.087081514	9.558670312	-4.472756875	1.92E-05	0.000235116	2.469157423
FIBP	-1.086440085	8.448891215	-6.121935506	1.52E-08	6.74E-07	9.289782351
GOLT1A	-1.086201325	3.843155475	-3.154191166	0.002084283	0.01090229	-1.901745303
SVOP	-1.085311135	8.285780574	-6.495929725	2.60E-09	1.64E-07	10.98847371
SDF2L1	-1.085009954	5.33056128	-3.439098146	0.000830116	0.005151959	-1.05715135
ZMAT4	-1.08426658	7.169754005	-3.06067791	0.002785792	0.013750319	-2.165826973
CARTPT	-1.081924829	7.872694447	-5.092606855	1.51E-06	2.85E-05	4.884884783
SPATC1L	-1.080980609	4.744111236	-3.428538553	0.000859762	0.005303078	-1.089506335
MTX2	-1.078486823	8.220540954	-4.583048127	1.24E-05	0.000163159	2.883990796
MYBPC2	-1.077678377	3.677217764	-3.952939231	0.000138088	0.001182853	0.610189748
PPP2R1A	-1.074389993	7.843910885	-5.999081492	2.68E-08	1.06E-06	8.742028751
ENDOG	-1.073789779	7.296533593	-3.471957835	0.000743897	0.0047184	-0.955960372
LRRC75A	-1.071794643	5.657795166	-3.979098028	0.000125488	0.001095311	0.699762366
PSMA5	-1.071685452	9.108967362	-6.459301	3.09E-09	1.85E-07	10.82014479
PCBP3	-1.071635737	5.271665282	-4.169988128	6.17E-05	0.000612132	1.366458546
CLEC2L	-1.070821149	7.16226601	-5.105156262	1.43E-06	2.72E-05	4.935815398
CITED1	-1.070207217	6.83824404	-5.16795566	1.09E-06	2.18E-05	5.191810609
ZNF222	-1.068255993	5.397426938	-3.440573772	0.000826051	0.005131547	-1.052623646
SCO1	-1.065650279	4.987777714	-3.832421144	0.000213445	0.001700404	0.203222063
RFWD3	-1.06537685	4.59411055	-3.957993145	0.000135563	0.00116677	0.627461162
LOC729870	-1.065207972	4.79544351	-4.093017702	8.23E-05	0.000778334	1.09490076
SV2B	-1.062472626	10.27310869	-5.404864964	3.90E-07	9.41E-06	6.173992524
PSMB7	-1.062010483	8.580484414	-6.730476356	8.40E-10	6.63E-08	12.07566893
ZNF415	-1.061871444	7.768369853	-6.892962151	3.81E-10	3.57E-08	12.8377632
PRPF4	-1.061034755	6.541528326	-6.199681162	1.05E-08	4.96E-07	9.639131054
NECAP1	-1.05909344	9.114332193	-5.338973679	5.21E-07	1.20E-05	5.898269218
SCAMP1-AS1	-1.057548229	5.250602881	-4.424509671	2.32E-05	0.000273819	2.289849031
OXCT1	-1.05630868	9.220017114	-4.63038179	1.02E-05	0.000139576	3.064097029
SPTBN2	-1.055488074	5.458391087	-3.518313978	0.000636508	0.00415671	-0.811908068
PSMC4	-1.055029935	7.028199013	-4.806722104	4.98E-06	7.69E-05	3.745724599
PSMG1	-1.05428274	7.356765476	-4.662667829	8.97E-06	0.000125125	3.187649068
GABRA1	-1.054279245	9.53037744	-4.284794453	3.98E-05	0.000431077	1.77820984
MAD1L1	-1.053841862	5.586010821	-3.855547368	0.000196468	0.001585596	0.28058124
ALOX12B	-1.053588513	4.327149598	-3.864083885	0.000190532	0.001545769	0.30922524
AAAS	-1.053003357	5.317340262	-4.461387081	2.00E-05	0.000244092	2.426782447
ZNF559	-1.052590577	6.075435903	-3.622769613	0.000445675	0.003117905	-0.481803499
AP3M2	-1.052366805	9.090237265	-6.831042655	5.16E-10	4.55E-08	12.54652518
LAMTOR2	-1.051098418	6.017670991	-4.518868872	1.60E-05	0.000201975	2.641766586
PAFAH1B3	-1.049545673	7.106264081	-3.747672152	0.000288383	0.002187042	-0.077247842
PPP1R14C	-1.048439509	6.999238788	-4.201264614	5.48E-05	0.000555501	1.477842233
DNAH9	-1.047791453	6.072787717	-7.343630899	4.12E-11	6.11E-09	14.98539188
TRUB2	-1.045456628	7.73838596	-4.698286705	7.76E-06	0.000110975	3.324609684
IRX1	-1.044216617	4.487700957	-3.589899425	0.000498947	0.003412943	-0.586497366
ZNF653	-1.042732141	4.370817986	-4.902158594	3.36E-06	5.57E-05	4.121433468
RP11-469M7.1	-1.042684927	8.059610095	-4.566630377	1.32E-05	0.000171818	2.82180909
ASNA1	-1.042509781	6.261550031	-3.575257166	0.000524568	0.003545947	-0.632893562
ATP6V0D1	-1.042322177	8.478627101	-4.862126612	3.96E-06	6.33E-05	3.963267707
COPG2IT1	-1.042153177	11.3087905	-6.779698848	6.62E-10	5.46E-08	12.30579209
MYL5	-1.041018644	5.555273405	-3.87499524	0.000183194	0.001500873	0.345907307
ROMO1	-1.040670209	7.779413558	-4.852602691	4.12E-06	6.55E-05	3.92575966
PDGFRL	-1.040639325	4.839004237	-3.490168403	0.00069982	0.00449819	-0.899551542
HPCA	-1.040263632	8.221398168	-4.196101706	5.59E-05	0.000564108	1.459414775
SLC24A3	-1.040124773	7.996046299	-3.73965306	0.000296644	0.002241311	-0.103538416
C12orf10	-1.039924981	8.143559326	-5.824179226	5.98E-08	2.05E-06	7.971685891
DTNB	-1.039520204	6.190065332	-4.902497606	3.35E-06	5.56E-05	4.12277639
UMODL1	-1.039187042	3.608179791	-3.200432408	0.00180172	0.009684244	-1.768727307
SHF	-1.03812764	5.633345606	-3.680374465	0.000365057	0.002646937	-0.296539381
RARRES1	-1.034862389	4.276297941	-5.422934537	3.61E-07	8.81E-06	6.249939632
DYRK4	-1.034574695	7.286519932	-5.741425705	8.71E-08	2.75E-06	7.611254679
M6PR	-1.034427329	6.485931576	-4.234169567	4.83E-05	0.000507016	1.595665631
TEKT3	-1.034095733	3.47261526	-3.644653482	0.000413242	0.002924744	-0.411689636
RARS	-1.033962801	7.029261514	-3.997526583	0.000117279	0.001037479	0.763127375
NDUFV1	-1.033038527	8.19331738	-6.326988227	5.79E-09	3.09E-07	10.21554978
WDR7	-1.031756732	9.314152414	-4.992689959	2.30E-06	4.05E-05	4.482109095
PKIB	-1.031406032	5.5587136	-4.715972532	7.22E-06	0.000104381	3.392867896
PTRH2	-1.029264936	8.446700295	-3.607034239	0.000470468	0.003260412	-0.532014761
NME7	-1.028276242	11.02076556	-4.202021561	5.46E-05	0.000554688	1.480545287
DDX41	-1.026973978	8.358873249	-4.60625733	1.13E-05	0.000151247	2.972148857
MRTO4	-1.026336562	6.410797707	-5.746424682	8.51E-08	2.70E-06	7.632951682
STAT4	-1.026313227	8.217509944	-4.212940011	5.24E-05	0.000535524	1.51957365
WDR70	-1.023002758	6.757405139	-6.340753189	5.43E-09	2.94E-07	10.27819073
GABRA5	-1.021197121	6.100333483	-5.391873739	4.13E-07	9.86E-06	6.119478433
SNX17	-1.020543224	7.631338008	-3.686407381	0.000357464	0.002602351	-0.277005896
ARF5	-1.019379679	7.206270919	-4.597537748	1.17E-05	0.000155283	2.938993519
ICAM5	-1.016664193	7.493187043	-5.030095123	1.96E-06	3.54E-05	4.632321661
NDUFS7	-1.015433274	7.611259475	-7.725739404	6.05E-12	1.33E-09	16.83978905
NPTXR	-1.014009942	7.492050789	-4.246394457	4.61E-05	0.000486259	1.639605818
ZWINT	-1.01379797	7.47185274	-5.827353994	5.90E-08	2.04E-06	7.985566347
ST8SIA2	-1.012617175	3.771818432	-4.348273419	3.12E-05	0.000353256	2.009254998
ELMO1	-1.011191461	7.106112084	-4.436157777	2.21E-05	0.000264045	2.333016704
SEC61A1	-1.010393657	6.43715459	-4.678562641	8.41E-06	0.000118927	3.248682834
RP11-521O16.2	-1.009916067	4.840976565	-3.553132634	0.00056565	0.003779259	-0.702716036
FHL2	-1.009906432	7.728563573	-6.422326461	3.69E-09	2.16E-07	10.65064206
TUBA4A	-1.009793674	10.97008746	-4.63777942	9.92E-06	0.000136452	3.092356157
NEU1	-1.009537748	6.104416548	-3.912811892	0.000159791	0.001337507	0.473640226
PSENEN	-1.007782989	6.742649494	-5.03678631	1.91E-06	3.46E-05	4.659264806
GABRG2	-1.007652237	9.776703224	-5.173272816	1.07E-06	2.15E-05	5.213571239
LINC01082	-1.007344752	3.756246774	-3.657424891	0.000395361	0.002821269	-0.37061967
SLC25A4	-1.005435676	8.299975679	-6.379525359	4.52E-09	2.57E-07	10.45495761
LINC00839	-1.004218101	6.119168089	-3.57889119	0.000518095	0.003509505	-0.621392477
PPIB	-1.004020875	8.401242966	-5.376883694	4.41E-07	1.04E-05	6.056669303
SNCB	-1.003195739	6.958708501	-3.407009519	0.000923314	0.005631797	-1.155225254
MRPS34	-1.002352631	6.415782633	-4.032437663	0.000103115	0.000935521	0.883756844
COL6A3	-1.002095674	4.632353575	-2.792030914	0.006195134	0.026216894	-2.887005712
SLC7A14	-1.00075032	7.238071891	-4.051276125	9.62E-05	0.00088211	0.949169527
FLJ37786	-1.000492683	5.286164126	-3.471693076	0.000744557	0.004721003	-0.956778756
STOML2	-1.000191376	6.683979681	-3.874397453	0.000183589	0.001503539	0.343895637
RP11-295G20.2	1.000495511	4.747560058	4.643773834	9.68E-06	0.000133532	3.115276837
SMC3	1.000665921	7.427394136	7.807265018	4.00E-12	9.84E-10	17.23884096
P2RX7	1.001115692	8.357104655	6.413303879	3.85E-09	2.24E-07	10.60934377
NOSTRIN	1.001324846	5.350415389	3.801283358	0.00023852	0.001867831	0.099620066
ITPK1-AS1	1.001381308	6.324136551	5.320814834	5.64E-07	1.27E-05	5.822623348
RPS6	1.001481081	10.6912161	5.753220938	8.26E-08	2.64E-06	7.66246518
FBXO32	1.003715683	7.250806965	6.626914424	1.39E-09	1.00E-07	11.59368283
RHBDF2	1.004386953	6.49497901	4.489629426	1.79E-05	0.000221467	2.532176351
CEBPD	1.00445488	8.673827819	6.011314011	2.53E-08	1.02E-06	8.79632755
TFEB	1.005061394	6.358551935	5.893805523	4.35E-08	1.60E-06	8.276980845
PECAM1	1.006676122	6.748169296	6.047834576	2.14E-08	8.94E-07	8.95875787
SNHG19	1.006706242	8.300258477	5.439485819	3.35E-07	8.31E-06	6.319630404
LOC100289283	1.007779392	6.772392457	4.347944677	3.12E-05	0.000353256	2.008052361
ARHGEF1	1.007914619	7.637640614	4.771241037	5.76E-06	8.70E-05	3.607248704
RP11-589P10.5	1.009471357	7.081368215	3.860248741	0.000193177	0.001563709	0.296350639
RAB31	1.01038029	9.717237818	5.17583405	1.06E-06	2.13E-05	5.224057918
IPCEF1	1.010808402	11.195123	3.419128397	0.000887016	0.005442632	-1.118272306
KANK1	1.01108314	7.649100609	7.254387406	6.43E-11	8.57E-09	14.55645455
GLIS1	1.011194003	7.424990078	4.668977293	8.74E-06	0.000122555	3.211860155
SMAD5	1.011644537	7.600041861	8.211666707	5.09E-13	2.08E-10	19.23334364
FAM161B	1.011661122	9.3716609	6.980494496	2.48E-10	2.48E-08	13.25113726
PAPSS2	1.011915577	7.022289199	5.752858877	8.27E-08	2.64E-06	7.66089243
ARHGEF26-AS1	1.012236074	8.429338342	5.26628571	7.15E-07	1.54E-05	5.596362397
NXN	1.012305715	8.037073436	6.016961328	2.47E-08	9.98E-07	8.821413552
MRGPRF	1.014044515	5.564427051	4.084457917	8.50E-05	0.000799394	1.064927581
CREBBP	1.014787605	8.214649139	7.778578831	4.63E-12	1.10E-09	17.09830173
RHOBTB3	1.014802099	8.471679479	6.827671383	5.24E-10	4.61E-08	12.53069708
DBT	1.017906951	9.103316155	5.791182495	6.95E-08	2.30E-06	7.827650168
RBPMS2	1.018730378	4.969192638	3.216491024	0.001712247	0.009300398	-1.722159763
IFITM1	1.019649371	8.81049951	4.872517622	3.80E-06	6.13E-05	4.004243724
LPAR1	1.020040684	8.347025727	5.264030623	7.22E-07	1.55E-05	5.587034385
CWC27	1.020154265	9.001519862	9.24201277	2.44E-15	5.96E-12	24.39659047
PTCHD1	1.020969845	8.022346081	5.863845516	4.99E-08	1.79E-06	8.145387972
RPRM	1.02139928	6.920509904	4.100455978	8.01E-05	0.000758999	1.120983831
FYCO1	1.021481644	6.623193892	5.734995112	8.97E-08	2.81E-06	7.583358552
RP11-307P5.2	1.021748391	4.977213104	4.229009293	4.93E-05	0.000514345	1.577144931
PAQR6	1.022542576	8.795291631	4.085016999	8.48E-05	0.000798076	1.066883886
CLDN11	1.022631666	7.951369703	4.894696419	3.46E-06	5.72E-05	4.091888547
SLC5A3	1.025471427	8.888254739	6.977572356	2.52E-10	2.50E-08	13.23730654
NR3C1	1.02555368	9.887045909	5.854609368	5.21E-08	1.84E-06	8.104888573
FTHL17	1.025663736	4.094219049	3.670717337	0.00037753	0.002720961	-0.327755908
GBP2	1.025703696	6.33014348	4.775487667	5.66E-06	8.60E-05	3.623787727
MAGI2-AS2	1.026192518	3.712218992	4.001357245	0.000115639	0.001026324	0.776325889
COL1A2	1.026542878	5.908085217	5.012761062	2.11E-06	3.76E-05	4.562625424
APOLD1	1.028375135	8.886588912	5.285808941	6.57E-07	1.43E-05	5.677216038
CACNA2D2	1.028843981	7.448642264	4.947718132	2.77E-06	4.75E-05	4.302428195
PTPRO	1.030464116	12.04060475	4.752215505	6.23E-06	9.26E-05	3.533268049
XAGE-4	1.031499224	6.539734075	4.304051418	3.70E-05	0.000405776	1.848048104
CNTRL	1.032164003	6.989072031	5.987570587	2.83E-08	1.11E-06	8.690982516
RP11-488L18.10	1.032358932	6.980695534	4.580717386	1.25E-05	0.000164187	2.875154103
LAMB2	1.033527179	6.999499084	5.947228434	3.41E-08	1.30E-06	8.51246222
NFKBIZ	1.034854015	7.419585768	5.701793075	1.04E-07	3.17E-06	7.439587878
SYMPK	1.035431072	7.114481951	6.484609787	2.74E-09	1.70E-07	10.93640906
LOC100131043	1.035612971	7.179651175	4.958091108	2.66E-06	4.59E-05	4.343782953
C15orf52	1.036290438	6.126239309	4.076838799	8.75E-05	0.000816398	1.038286659
PTPRZ1	1.036632364	10.89714298	6.543973774	2.06E-09	1.39E-07	11.20987348
ARHGEF40	1.037576917	6.872454935	7.722596982	6.15E-12	1.34E-09	16.82442985
BMS1P6	1.038516556	7.813760985	4.671142259	8.67E-06	0.00012196	3.220172661
LOC100289333	1.038946209	10.00344387	5.395628532	4.07E-07	9.71E-06	6.135226755
GAS2L1	1.039648484	9.230987034	8.775037795	2.78E-14	2.40E-11	22.04534558
LOC102724611	1.039668227	3.884398964	3.885879208	0.000176143	0.0014508	0.382574683
STAG3L3	1.04151462	5.225058852	3.766891279	0.000269466	0.00206823	-0.014062693
CASP7	1.041711747	6.60735659	4.143327341	6.82E-05	0.000665846	1.271984205
C1orf105	1.042601685	5.152604798	3.696111655	0.000345563	0.002533624	-0.245533412
PALLD	1.044445713	7.840564817	7.254008307	6.44E-11	8.57E-09	14.5546361
TBL1X	1.044673272	6.970615625	6.549488243	2.01E-09	1.36E-07	11.23532947
SLC6A12	1.045419953	6.641797916	4.12628998	7.27E-05	0.000703506	1.211839773
ZFP14	1.048600647	6.798627055	4.567509013	1.31E-05	0.000171423	2.825133114
PDCD6	1.048930661	9.219764862	7.208783933	8.06E-11	1.02E-08	14.33793001
VASN	1.049183232	6.446843439	5.063568736	1.70E-06	3.16E-05	4.767327432
LOC285696	1.050135924	5.102914908	3.726408353	0.000310782	0.002324069	-0.146866589
ANLN	1.051152465	7.398161162	5.852657914	5.25E-08	1.85E-06	8.096335825
MKRN3	1.052008379	4.955768144	4.765625179	5.90E-06	8.87E-05	3.585391626
IGFBP7	1.052590577	9.428124586	5.171211449	1.08E-06	2.16E-05	5.20513345
POU3F3	1.053809765	8.205816069	6.764539401	7.12E-10	5.81E-08	12.23484932
HIST1H1C	1.054677155	5.815187458	3.954679266	0.000137214	0.001176762	0.616134353
KLF4	1.055303923	6.1899301	4.494183068	1.76E-05	0.000218764	2.549211817
HP1BP3	1.056245424	10.24551571	8.138133875	7.42E-13	2.82E-10	18.86896913
ANKRD12	1.056703204	9.139305637	7.683556133	7.49E-12	1.56E-09	16.63375163
ACBD5	1.056718782	9.250123778	8.891076759	1.52E-14	1.69E-11	22.62822554
BC045789	1.060120754	5.016146677	3.684672508	0.000359632	0.002614614	-0.282625632
RP11-65J3.14	1.060600376	4.84028912	4.033795278	0.000102599	0.000931618	0.888463414
ZNF713	1.061508983	4.820461237	3.696367663	0.000345255	0.002533624	-0.244702271
KLF2	1.061524399	6.78496866	6.020566298	2.43E-08	9.83E-07	8.837433218
BACE2	1.06161866	6.385996058	6.620824488	1.43E-09	1.03E-07	11.56543388
PODNL1	1.061693098	7.422935389	4.890097953	3.53E-06	5.80E-05	4.073695988
PLOD2	1.062211827	7.851041597	5.836319599	5.66E-08	1.98E-06	8.024785864
LOC100133669	1.062389877	5.630835132	3.876239994	0.000182374	0.001495289	0.350096891
CRY1	1.062926568	8.178222114	4.948731511	2.76E-06	4.74E-05	4.306465937
CEBPB	1.065124789	9.26173899	5.742882386	8.65E-08	2.73E-06	7.617576077
TOP1	1.065321141	9.523661231	5.821657635	6.05E-08	2.07E-06	7.960663959
FLJ33534	1.06731666	6.30523575	4.833488241	4.46E-06	7.05E-05	3.850622256
LOC158434	1.068115956	4.747873988	3.706572422	0.000333156	0.002461852	-0.211536062
DDIT4L	1.069502607	7.225930157	4.516368701	1.61E-05	0.00020375	2.632377055
KCNE4	1.06982335	5.416815302	6.102064777	1.66E-08	7.27E-07	9.200827004
TSIX	1.07044773	5.532885827	3.28734651	0.001364749	0.007741453	-1.514410631
RP11-271C24.3	1.071332571	7.746653321	5.489690423	2.69E-07	6.96E-06	6.531747115
COL5A3	1.071466453	7.302591325	6.093688979	1.73E-08	7.53E-07	9.163372231
BMPR1B	1.072201072	8.132609096	6.918576224	3.36E-10	3.22E-08	12.95852696
PIDD1	1.072328616	6.961987868	5.679806051	1.15E-07	3.45E-06	7.344622387
SCRIB	1.072629221	8.320021619	5.41001773	3.82E-07	9.24E-06	6.195635219
FAM107A	1.073357445	11.15227448	4.476338329	1.89E-05	0.000232344	2.482520645
AY940074	1.073432427	6.251567787	4.392921681	2.62E-05	0.000303513	2.173177737
UHRF1	1.073964827	5.449058431	3.681080736	0.00036416	0.002642207	-0.294253881
AK090844	1.075074832	8.955857621	4.914120586	3.19E-06	5.36E-05	4.168853453
RP11-305O6.3	1.075233346	5.357057372	3.564765032	0.000543685	0.003655384	-0.666047972
PTMA	1.076864534	10.35140018	6.720637104	8.81E-10	6.88E-08	12.02974796
PSAT1	1.077528783	9.118131896	6.153376853	1.31E-08	5.93E-07	9.430814773
PEAR1	1.077565119	5.715297577	4.154356958	6.54E-05	0.000643118	1.311015581
SLC1A3	1.077759567	11.1274563	6.282011346	7.16E-09	3.59E-07	10.0112969
ELOVL7	1.080280431	8.145629409	4.708047802	7.46E-06	0.000107372	3.362261814
LOC100289019	1.082891675	7.581221955	5.309441746	5.92E-07	1.32E-05	5.775321068
TP53INP1	1.083100335	6.038740406	7.138682659	1.14E-10	1.38E-08	14.00291876
TJAP1	1.083180495	7.979391951	6.926894915	3.23E-10	3.13E-08	12.99778322
DNMT3B	1.083861679	6.608230274	5.481670716	2.78E-07	7.16E-06	6.497790714
PHOX2B	1.084014903	4.774682126	4.139331285	6.92E-05	0.000675623	1.257861486
CCNT1	1.084186392	7.856933537	6.127366975	1.48E-08	6.61E-07	9.314121254
CASP6	1.085550856	6.034985679	7.271214707	5.91E-11	8.20E-09	14.63720279
ZBTB41	1.087153329	9.518650553	5.141972234	1.22E-06	2.38E-05	5.085664588
NEURL3	1.087342399	5.895444134	4.830409689	4.52E-06	7.12E-05	3.838538363
IL17RB	1.088305469	7.851862676	6.32569311	5.83E-09	3.09E-07	10.20965915
TNPO1	1.088417974	9.94531204	7.688429326	7.30E-12	1.55E-09	16.65753824
MEIS2	1.088529399	10.21127305	5.057194529	1.75E-06	3.23E-05	4.741576892
SCARNA17	1.089542877	5.908167757	5.088429272	1.53E-06	2.90E-05	4.867947256
LUC7L3	1.091516794	11.17756696	7.974009134	1.71E-12	5.65E-10	18.05833638
TMEM123	1.092575895	8.149533342	5.509081093	2.47E-07	6.48E-06	6.613963052
ANKRD13D	1.092987033	7.665247999	6.106026396	1.63E-08	7.15E-07	9.218551039
TJP1	1.093254821	10.14833821	6.558151872	1.93E-09	1.32E-07	11.27534076
ZBTB7A	1.095675275	8.525402084	7.042980432	1.83E-10	1.97E-08	13.54738657
NEDD1	1.095858146	6.45139196	6.739183985	8.06E-10	6.45E-08	12.1163306
DDX59	1.097575923	8.553304297	6.16724939	1.23E-08	5.61E-07	9.493148838
GOLIM4	1.098176169	8.057855237	6.470886913	2.93E-09	1.79E-07	10.87334435
SAMD4A	1.099267407	7.606093856	7.263575264	6.14E-11	8.35E-09	14.60053624
LOC101929505	1.099337756	4.426563447	4.002485989	0.00011516	0.00102333	0.780216746
LOC101927021	1.099629083	5.078508268	4.423210005	2.33E-05	0.000275066	2.285037325
MEG3	1.100330008	11.29894168	5.636375941	1.40E-07	4.05E-06	7.15761392
WWTR1	1.100978615	6.447544061	6.261937337	7.87E-09	3.91E-07	9.920347604
MAPKBP1	1.105331808	8.60335013	6.484605311	2.74E-09	1.70E-07	10.93638848
SMIM10	1.106565163	5.072447683	4.631704434	1.02E-05	0.000139038	3.069147369
SNRNP48	1.108602575	7.394320344	8.655492522	5.16E-14	3.49E-11	21.44600863
OMD	1.112131815	4.433571909	4.567867078	1.31E-05	0.000171281	2.826487856
MYBPC1	1.112294805	8.649164872	5.655656733	1.28E-07	3.77E-06	7.240541901
AQP4	1.112840206	9.394200957	6.038464576	2.24E-08	9.23E-07	8.917038031
SLC38A2	1.113084865	10.50120786	6.293458942	6.79E-09	3.45E-07	10.06322148
NUCKS1	1.114081368	11.55084133	8.450010696	1.49E-13	7.69E-11	20.41894496
SLC7A2	1.116538852	6.09653785	4.722105235	7.05E-06	0.000102411	3.416576012
METTL7A	1.116639551	9.250172121	6.902243464	3.64E-10	3.44E-08	12.88150291
EPS8	1.118232346	7.561648811	6.044134601	2.18E-08	9.02E-07	8.942280031
EFNA1	1.119686168	7.577363363	5.821564137	6.05E-08	2.07E-06	7.960255324
NUMBL	1.121485715	9.773726831	5.857223532	5.14E-08	1.84E-06	8.116348083
LOC728061	1.123973234	7.527215265	5.029714619	1.97E-06	3.54E-05	4.630790161
LPP	1.124979309	7.869490423	7.949568161	1.94E-12	5.90E-10	17.93794993
KDELC2	1.125416548	5.756639854	4.562285669	1.34E-05	0.000174196	2.805378649
LOC441242	1.125749072	3.964978401	4.450806224	2.09E-05	0.000252199	2.387413975
ITGB5	1.126017932	7.464910089	7.430775922	2.67E-11	4.24E-09	15.4058414
HSD17B7	1.128931327	8.814410815	8.85074751	1.88E-14	1.79E-11	22.42552816
LOC100134822	1.130813153	5.615129479	4.420539153	2.35E-05	0.0002769	2.275152177
GABRG1	1.13147006	7.551301946	5.766615055	7.77E-08	2.49E-06	7.720683719
TGFBR3	1.132304866	8.278594245	7.338105897	4.24E-11	6.15E-09	14.95878786
MED13L	1.132857848	7.975090917	8.886344862	1.56E-14	1.69E-11	22.60443645
GIMAP7	1.136387073	5.702837139	3.581992841	0.000512631	0.003484506	-0.611569021
ZNF770	1.137668075	7.969425494	7.593938659	1.18E-11	2.25E-09	16.1970684
AFF1	1.138119648	8.20979121	7.537418696	1.56E-11	2.79E-09	15.92241237
LINC00844	1.138333778	8.108561736	4.415913698	2.39E-05	0.000281196	2.258042517
CSRNP1	1.138335791	7.334211991	5.894250495	4.34E-08	1.60E-06	8.27893783
UBXN2A	1.138668574	9.60386908	6.695484179	9.95E-10	7.57E-08	11.9124775
CSPG5	1.139988958	10.37588302	7.906934269	2.41E-12	6.78E-10	17.7281674
PCDHGA4	1.140627982	7.494259343	7.332221372	4.36E-11	6.25E-09	14.93045965
SERPINE2	1.140844851	9.774350875	7.10078083	1.37E-10	1.56E-08	13.82225403
BBX	1.142689292	8.317400631	8.501972628	1.14E-13	6.27E-11	20.6782671
SEPSECS-AS1	1.142868456	5.790356944	4.523882738	1.56E-05	0.000198808	2.660607014
ZNF721	1.142924936	10.73987671	6.210756745	1.00E-08	4.76E-07	9.689065882
CDK13	1.14368939	8.863792013	7.248287622	6.62E-11	8.74E-09	14.527199
ERC2-IT1	1.144232514	7.810884416	4.395265976	2.60E-05	0.000301222	2.181816663
LOC100134445	1.144730512	8.393824931	5.328942777	5.44E-07	1.24E-05	5.85646431
BC045805	1.145012983	7.176517387	5.001492191	2.21E-06	3.93E-05	4.517395231
VCAN	1.148610254	7.927875352	7.649428802	8.89E-12	1.78E-09	16.46728893
NKX2-2	1.151246428	6.253142639	4.73971473	6.56E-06	9.69E-05	3.484763005
PLCB4	1.152216207	6.781591714	4.675017101	8.53E-06	0.000120296	3.235056655
C21orf91	1.152288375	7.904991887	5.20747206	9.21E-07	1.90E-05	5.353849708
LOC102724356	1.154052676	9.088757019	4.921717354	3.09E-06	5.20E-05	4.199006342
TNS1	1.155693469	7.944845002	6.11071891	1.60E-08	7.03E-07	9.23955212
LOC100506371	1.156035822	5.015413733	4.369778413	2.87E-05	0.000329675	2.088063994
XAF1	1.157497172	7.354879618	6.05752873	2.05E-08	8.66E-07	9.001953838
FGR	1.159981276	5.905283951	4.182485805	5.88E-05	0.000589342	1.410894574
LOC284837	1.16378365	5.345730438	4.777995371	5.61E-06	8.53E-05	3.63355874
EMX2	1.163858201	8.209377619	5.217867527	8.81E-07	1.83E-05	5.396598042
ZC3H7B	1.164280424	7.46760409	7.433999233	2.62E-11	4.21E-09	15.42142235
EIF3C	1.164312758	5.131596	4.596259066	1.17E-05	0.000155986	2.934134973
LDLRAP1	1.165085009	6.822765192	7.212381968	7.92E-11	1.01E-08	14.35515459
COL27A1	1.166882425	6.661867479	8.527383109	1.00E-13	5.86E-11	20.80518303
LOC284219	1.167416635	7.479881065	5.403816228	3.92E-07	9.43E-06	6.16958904
EPAS1	1.16769236	8.515626682	5.240229719	8.00E-07	1.69E-05	5.488725921
SLC25A18	1.167985983	9.740907768	4.456229705	2.04E-05	0.000248261	2.407585287
ACKR3	1.168360931	6.800153326	5.05876899	1.74E-06	3.21E-05	4.747935565
RFX4	1.168591275	6.973709873	7.484649802	2.04E-11	3.44E-09	15.66652772
ID4	1.168735128	8.14045679	7.068213913	1.61E-10	1.80E-08	13.66728625
C9orf64	1.171818615	9.701547387	6.043421581	2.18E-08	9.03E-07	8.939105156
RBM25	1.175162739	9.84622668	7.339017185	4.22E-11	6.15E-09	14.96317546
KCNJ10	1.17611914	7.925039877	6.247881448	8.41E-09	4.12E-07	9.856743446
FGFR3	1.176499329	10.21577138	5.254474068	7.52E-07	1.60E-05	5.547530226
FERMT3	1.176540673	4.99031737	4.726459791	6.92E-06	0.000101164	3.43342225
SASH1	1.177066181	9.727107177	7.968417838	1.76E-12	5.65E-10	18.03078807
CHRDL1	1.177753275	9.00084897	4.300110698	3.75E-05	0.000410555	1.833738597
AP000265.1	1.178670003	4.835038851	4.176867262	6.01E-05	0.000599174	1.390905816
FBXL17	1.179033152	8.55724147	7.640947618	9.28E-12	1.84E-09	16.42595225
SLC26A6	1.179952989	7.177254561	5.486999496	2.72E-07	7.01E-06	6.520350338
PLP1	1.179962114	11.28555765	5.587090431	1.74E-07	4.84E-06	6.946325645
SECISBP2L	1.184467024	9.949414472	6.980373581	2.49E-10	2.48E-08	13.25056492
SLAIN1	1.186874138	8.842794027	5.625821328	1.47E-07	4.23E-06	7.112282036
VAC14-AS1	1.187423435	5.734361234	4.496181195	1.75E-05	0.000217507	2.55669064
LRRC69	1.188070852	5.454856111	4.08795803	8.39E-05	0.000790059	1.077178161
RB1	1.188959641	8.413587355	6.647492823	1.25E-09	9.20E-08	11.68921659
TAF3	1.189679804	7.64902887	8.221530477	4.84E-13	2.01E-10	19.28227414
IQCA1	1.190650242	7.383040568	7.269758191	5.95E-11	8.20E-09	14.63021107
KMT2E	1.191700581	9.48317023	8.683142779	4.48E-14	3.12E-11	21.58452157
F3	1.192694614	8.682190164	4.866022457	3.90E-06	6.25E-05	3.978624135
SLC22A3	1.1928013	8.059543129	5.941868384	3.49E-08	1.33E-06	8.488788069
LOC439911	1.193012032	7.393757806	5.693213237	1.08E-07	3.28E-06	7.402507114
MNT	1.195987813	9.818870588	7.210967518	7.97E-11	1.01E-08	14.34838297
MAP4K4	1.196206702	8.903005192	8.896270965	1.48E-14	1.69E-11	22.65434074
ESAM	1.197047785	4.52518668	4.425918895	2.30E-05	0.000272609	2.295067444
KRTAP10-11	1.200709326	5.030475931	4.274284037	4.15E-05	0.000446592	1.740185206
PHF6	1.20075995	8.568642865	6.92527016	3.26E-10	3.14E-08	12.99011455
FAM65C	1.203480554	4.650804885	5.119074715	1.35E-06	2.59E-05	4.992390514
STK35	1.205114571	9.473585325	7.253375323	6.46E-11	8.57E-09	14.55159987
SRGN	1.207519245	7.49971356	5.852840981	5.25E-08	1.85E-06	8.097138105
SOX2	1.20775531	8.328408055	8.726809612	3.57E-14	2.93E-11	21.80340673
C14orf37	1.209767852	7.234954261	5.682985646	1.13E-07	3.42E-06	7.358343567
RAB13	1.209918114	9.155469862	5.707930144	1.01E-07	3.11E-06	7.46612942
PRO2852	1.212253687	6.406785027	5.227008435	8.47E-07	1.77E-05	5.434228832
RP11-1114A5.4	1.213020069	6.160625894	5.561193647	1.96E-07	5.31E-06	6.83570819
C11orf96	1.214046839	9.850626562	4.756950425	6.11E-06	9.14E-05	3.551661901
GATA6-AS1	1.215484224	6.249114335	5.998185575	2.69E-08	1.06E-06	8.738054
GLIS3	1.21593876	6.710201713	7.334134816	4.32E-11	6.23E-09	14.93967021
KCNJ16	1.216086708	6.862581132	5.4349624	3.42E-07	8.43E-06	6.300572272
NLN	1.216451052	9.080542151	7.004932047	2.20E-10	2.27E-08	13.36688411
TCIRG1	1.216976127	5.051728823	3.832833833	0.00021313	0.001699514	0.204599463
HSPA2	1.218792072	9.040587854	5.809270597	6.40E-08	2.16E-06	7.906555442
DTX3L	1.219411559	6.851272409	6.353306454	5.12E-09	2.83E-07	10.33537031
PON2	1.219489542	9.502929141	6.353655534	5.11E-09	2.83E-07	10.33696107
LOC286437	1.224157151	8.386388406	5.065392378	1.69E-06	3.15E-05	4.774698215
MEGF10	1.224332073	8.787555211	7.970487321	1.75E-12	5.65E-10	18.04098387
SOX2-OT	1.228665859	9.148757704	4.647346741	9.54E-06	0.000131873	3.128947769
MYO10	1.229690132	7.787636842	7.757497344	5.15E-12	1.18E-09	16.99510608
LOC100129447	1.230758424	7.771713038	5.567197268	1.90E-07	5.19E-06	6.861327616
ND6	1.231006522	11.31625098	5.051468498	1.79E-06	3.28E-05	4.718461706
AX747652	1.231055356	6.194962059	4.197531747	5.56E-05	0.000562051	1.46451726
ZNF160	1.232770992	9.077335649	6.067555329	1.95E-08	8.32E-07	9.046666156
MT1E	1.233808254	9.971499038	7.238271062	6.96E-11	9.13E-09	14.47917554
BCL6	1.235284127	9.20195527	8.270873366	3.75E-13	1.73E-10	19.52722832
JUND	1.238669601	9.588859442	7.967215688	1.78E-12	5.65E-10	18.02486568
ESF1	1.240337983	8.60924773	8.228466272	4.67E-13	2.01E-10	19.31668738
RP11-373D23.2	1.241953014	6.264486718	5.309006625	5.94E-07	1.32E-05	5.773512496
TGFB1I1	1.242199569	5.485468069	3.048953469	0.002887747	0.014147015	-2.198468299
ZNRF3	1.242817064	8.917729264	6.756387592	7.41E-10	6.03E-08	12.19672633
PFKFB3	1.244736653	11.16980653	7.443453037	2.50E-11	4.04E-09	15.46713235
SOX9	1.245364471	8.989489013	6.264966968	7.76E-09	3.86E-07	9.934065478
AMOTL2	1.24605341	8.685573559	6.459910224	3.08E-09	1.85E-07	10.82294117
XRCC2	1.247387507	7.831831963	6.081133552	1.83E-08	7.89E-07	9.107273021
CUX1	1.248916204	8.645940974	5.81901994	6.12E-08	2.09E-06	7.949137149
VASP	1.252225449	5.996157041	5.65930559	1.26E-07	3.71E-06	7.25625288
NACC2	1.252761795	9.195141896	7.521849338	1.69E-11	2.94E-09	15.84685887
GRAMD3	1.255303119	7.846521767	7.320677123	4.62E-11	6.53E-09	14.87490647
SKI	1.255919227	7.852209848	8.075504242	1.02E-12	3.68E-10	18.55918931
RP3-327A19.5	1.255971543	5.072882501	4.951839822	2.73E-06	4.70E-05	4.31885401
CTB-12A17.3	1.256317079	9.633075425	5.886002938	4.51E-08	1.64E-06	8.242677127
ZCCHC24	1.25652736	9.363725021	6.318361758	6.03E-09	3.15E-07	10.17632384
EFHD1	1.257166591	9.60253342	6.314298287	6.15E-09	3.20E-07	10.15785488
ASAP1-IT2	1.258172744	5.366291754	4.814501357	4.83E-06	7.50E-05	3.77617346
RP11-157P1.4	1.260480668	6.190122551	5.723256833	9.45E-08	2.93E-06	7.532479686
OLIG1	1.261459777	10.46890561	5.336607714	5.26E-07	1.21E-05	5.888404727
LEAP2	1.263303446	6.169085603	4.975157276	2.47E-06	4.32E-05	4.411939005
QKI	1.264465605	9.662594689	7.863222676	3.01E-12	8.07E-10	17.51337198
LOC646014	1.268197128	7.988280758	5.668211392	1.21E-07	3.58E-06	7.29462147
SEMA4C	1.274542082	9.40588439	9.206277734	2.95E-15	6.37E-12	24.21619603
NFIC	1.277054294	9.018034141	5.276568959	6.83E-07	1.49E-05	5.63892783
RELL1	1.279557161	8.027065918	7.041689081	1.84E-10	1.97E-08	13.54125466
RP11-690I21.2	1.279839266	9.109833257	5.766587671	7.77E-08	2.49E-06	7.720564621
HDAC7	1.280470232	5.48525093	6.641331014	1.29E-09	9.41E-08	11.6605982
SLC35E1	1.281091357	9.296468934	7.689875428	7.25E-12	1.55E-09	16.66459762
CMBL	1.287833478	10.19167704	6.690241875	1.02E-09	7.68E-08	11.88805839
NFKBIA	1.28803558	8.349827793	9.2478596	2.37E-15	5.96E-12	24.42611197
MZT2B	1.288950127	9.045871693	5.718105649	9.68E-08	2.99E-06	7.510169441
RAB11FIP3	1.293597918	8.875081495	6.813604773	5.61E-10	4.90E-08	12.46468671
FAT1	1.293804758	9.098107165	7.323966869	4.55E-11	6.47E-09	14.89073452
FAM198B	1.294591382	8.333580445	6.088220745	1.77E-08	7.69E-07	9.138932689
DDIT4	1.294892252	8.807066815	6.321311105	5.95E-09	3.12E-07	10.1897323
KIF5B	1.295271349	9.817742399	8.165103454	6.46E-13	2.54E-10	19.00252868
RP11-69I8.2	1.297427558	5.742000574	5.661996428	1.25E-07	3.67E-06	7.26784235
CDK2AP1	1.298192588	11.33188295	6.715195543	9.05E-10	7.01E-08	12.00436297
NFIA	1.303400664	8.75337227	7.953683912	1.90E-12	5.90E-10	17.95821625
TNS3	1.304063932	9.38865162	6.02770692	2.35E-08	9.62E-07	8.869178283
SPP1	1.305562009	8.689272411	6.077793999	1.86E-08	7.99E-07	9.092360793
SEMA3F	1.305857933	7.0998297	7.049225246	1.77E-10	1.94E-08	13.57704538
NOMO3	1.312122117	5.66610691	4.585922783	1.22E-05	0.000161489	2.894893801
SSBP3-AS1	1.314162438	7.596386241	6.021932469	2.41E-08	9.81E-07	8.843505393
FBXW12	1.315742844	9.612129224	6.721408354	8.78E-10	6.88E-08	12.03334652
GRAMD1C	1.326750796	8.222718614	6.086326685	1.79E-08	7.74E-07	9.130469885
MT1X	1.32951744	10.15101917	6.070926448	1.92E-08	8.20E-07	9.061707204
CXCL1	1.329925274	5.566849186	4.892627482	3.49E-06	5.75E-05	4.083702037
MXI1	1.33448835	10.27698902	7.81753754	3.80E-12	9.67E-10	17.28920074
PXDC1	1.33655398	7.342557473	8.69671113	4.17E-14	3.10E-11	21.65251668
PAIP2B	1.338201757	7.392368483	6.191441401	1.10E-08	5.11E-07	9.602008448
SLC12A7	1.348322243	8.214949755	6.689826033	1.02E-09	7.68E-08	11.88612169
YAP1	1.350023341	6.981114189	6.876867087	4.12E-10	3.76E-08	12.76196481
ITPKB	1.350083117	6.614994609	8.900552213	1.45E-14	1.69E-11	22.67586728
RHPN2	1.352690455	7.355245708	6.199791544	1.05E-08	4.96E-07	9.639628516
NOTCH2	1.354330389	8.08445071	8.625564794	6.03E-14	3.95E-11	21.29616525
ATP1A2	1.355506984	11.50586498	6.719275513	8.87E-10	6.90E-08	12.02339535
GJA1	1.35832565	12.08233983	5.297467155	6.24E-07	1.38E-05	5.725580223
NEK7	1.366358257	8.539392189	7.393045161	3.22E-11	4.91E-09	15.22361192
AMER2	1.367644388	11.04097455	9.099294346	5.15E-15	8.87E-12	23.67653721
PALD1	1.373048193	6.79729142	7.217453269	7.72E-11	9.94E-09	14.37943688
PTN	1.373280003	10.2854801	6.993846099	2.33E-10	2.37E-08	13.31435814
BAG3	1.376295683	8.537278762	5.971169597	3.05E-08	1.18E-06	8.618333853
LOC100131541	1.381555838	5.276200196	4.310800393	3.60E-05	0.000397372	1.872576268
SLC39A12	1.383854579	7.827756329	5.675304638	1.17E-07	3.50E-06	7.325204013
MIR34A	1.38789041	6.922267017	5.169143387	1.09E-06	2.17E-05	5.196670266
ADAM33	1.388934165	7.623607415	6.77582473	6.74E-10	5.53E-08	12.28765622
LOC100272216	1.389511906	8.727592373	6.502130902	2.52E-09	1.60E-07	11.01701162
CARD6	1.393078967	5.092816506	5.561111084	1.96E-07	5.31E-06	6.835355969
MROH6	1.395144523	6.910061038	5.356829513	4.82E-07	1.12E-05	5.972796823
HSP90B1	1.399602576	8.098420076	6.524761221	2.26E-09	1.47E-07	11.1212544
LOC101060510	1.402710755	6.861813586	6.322576133	5.92E-09	3.12E-07	10.19548429
RASEF	1.410847543	10.2084719	5.928790984	3.71E-08	1.40E-06	8.431072594
FOXD1	1.412624967	4.82045749	4.559133335	1.36E-05	0.000175875	2.793463988
DNAJC1	1.413237887	8.991848822	9.667744415	2.64E-16	1.77E-12	26.54973012
LOC100133089	1.413328018	6.851918697	4.769577353	5.80E-06	8.75E-05	3.600771866
HIPK2	1.41335413	9.012055163	8.494280541	1.19E-13	6.27E-11	20.63986103
GLUL	1.418410381	11.50459588	7.928755113	2.16E-12	6.39E-10	17.83550368
AGAP4	1.419081414	6.681198305	6.239580428	8.75E-09	4.22E-07	9.81921125
GPER1	1.419308767	5.976951042	6.884568376	3.97E-10	3.67E-08	12.7982251
LOC100130987	1.420284051	7.488828836	6.79372153	6.18E-10	5.20E-08	12.37146997
LIFR	1.422668382	8.05218176	8.178827059	6.02E-13	2.41E-10	19.07052776
ANP32B	1.423369251	10.11786071	8.55809887	8.55E-14	5.28E-11	20.95868379
ERBB2IP	1.425394814	8.482781628	9.549419872	4.90E-16	1.77E-12	25.95069474
KAT2B	1.429024718	9.03316763	6.810356883	5.70E-10	4.91E-08	12.44945276
AX747507	1.430063932	6.414266815	5.276528806	6.83E-07	1.49E-05	5.638761534
ACACB	1.430264412	7.936598042	8.495881717	1.18E-13	6.27E-11	20.64785508
ID2	1.433441114	9.32913328	7.520928629	1.70E-11	2.94E-09	15.84239238
HVCN1	1.433589888	6.670219926	5.983745421	2.88E-08	1.13E-06	8.67403008
AF289551	1.435956239	5.091193703	5.034828576	1.92E-06	3.49E-05	4.651379406
ZIC2	1.438202563	8.304089601	6.191757893	1.09E-08	5.11E-07	9.603433918
CXCR4	1.441673032	6.131299352	6.794506502	6.16E-10	5.20E-08	12.37514808
ELAVL3	1.447597254	9.49171807	6.100658929	1.67E-08	7.30E-07	9.194538644
RP11-403P17.4	1.451757806	10.57458171	6.786159888	6.41E-10	5.34E-08	12.33604706
ZBED6	1.454264729	6.099543928	8.310440469	3.06E-13	1.44E-10	19.72386717
FOXC1	1.454686739	7.670217731	5.252294836	7.59E-07	1.61E-05	5.538527752
EZR	1.458035052	6.44249533	8.848269905	1.90E-14	1.79E-11	22.41307956
MT1G	1.459276056	8.647034852	7.75561779	5.20E-12	1.18E-09	16.9859091
PKD1P1	1.461182409	5.514122573	5.552194556	2.04E-07	5.48E-06	6.797334339
SEPP1	1.465705051	9.554262663	6.779705226	6.62E-10	5.46E-08	12.30582195
PRR11	1.473973347	10.62402565	7.101411749	1.37E-10	1.56E-08	13.82525867
DTNA	1.479625462	9.355396178	9.579452577	4.19E-16	1.77E-12	26.10270459
MT1F	1.483879804	9.981023321	8.237587705	4.45E-13	1.97E-10	19.36195427
PGF	1.486897167	9.973426913	6.68093263	1.07E-09	7.99E-08	11.84471397
LRRC32	1.497748763	5.609072845	6.028100723	2.34E-08	9.62E-07	8.870929542
P2RY14	1.49788619	6.487326863	4.986753797	2.36E-06	4.14E-05	4.458334033
ZFP36L1	1.503163198	6.99657327	7.621941283	1.02E-11	2.01E-09	16.33336347
PCAT19	1.505324186	5.819420902	5.616888989	1.53E-07	4.36E-06	7.073953439
ZNF566	1.50672253	5.833878202	5.546355491	2.09E-07	5.61E-06	6.772453607
TOB1	1.513607355	9.493750291	8.256970096	4.03E-13	1.82E-10	19.4581775
ATP8B1	1.514666874	8.775081533	7.798322992	4.19E-12	1.01E-09	17.19501775
LOC101927166	1.516611878	8.359286559	5.586169892	1.75E-07	4.86E-06	6.942388804
MT1H	1.520057789	9.858795511	6.381200994	4.48E-09	2.56E-07	10.46260774
ANKRD36B	1.521542966	11.33924355	4.933146385	2.95E-06	5.00E-05	4.24442505
LOC101930415	1.534668629	9.145945074	6.776377066	6.73E-10	5.53E-08	12.29024162
ZNF423	1.537868525	7.736469609	7.838192962	3.42E-12	8.92E-10	17.390513
MKNK2	1.545605925	9.983840196	7.926264831	2.19E-12	6.39E-10	17.82325036
CCDC152	1.547639639	9.959583945	6.950688175	2.88E-10	2.80E-08	13.11016067
ELTD1	1.550779831	5.375412253	6.0013815	2.65E-08	1.05E-06	8.752234111
LOC101929787	1.552614118	8.015033532	8.05139759	1.16E-12	4.03E-10	18.44009629
FAM107B	1.55287549	8.404835928	7.051969563	1.75E-10	1.93E-08	13.59008204
BCAS1	1.553015491	8.04766667	5.461342634	3.05E-07	7.71E-06	6.411842862
LOC100130429	1.558109328	6.790710352	5.123191425	1.32E-06	2.55E-05	5.009141693
NOTCH2NL	1.567451654	10.52341167	7.021443755	2.03E-10	2.13E-08	13.44517312
AK021977	1.569089319	7.827998904	5.62102916	1.50E-07	4.29E-06	7.091714812
GFAP	1.569104004	10.97640629	5.871006171	4.83E-08	1.75E-06	8.176808821
PLSCR4	1.589522379	8.637055937	7.995707085	1.54E-12	5.27E-10	18.16528572
MALAT1	1.593447746	12.44951748	9.694699101	2.29E-16	1.77E-12	26.68623955
CTD-3092A11.2	1.598078341	8.314193248	7.706489465	6.67E-12	1.44E-09	16.74572776
HIGD1B	1.599296982	5.788098863	4.342522954	3.19E-05	0.000359209	1.988227204
MT2A	1.610381134	11.28040218	7.951613952	1.92E-12	5.90E-10	17.94802327
PMP2	1.617314572	10.02571182	7.099367804	1.38E-10	1.56E-08	13.81552507
AGAP9	1.619385	5.393420073	5.922498429	3.82E-08	1.43E-06	8.403323746
FAM63A	1.628367776	8.559185073	7.810675161	3.93E-12	9.84E-10	17.25555687
KLF15	1.632087224	7.81204223	9.563049274	4.56E-16	1.77E-12	26.01967645
LRP4	1.634393053	9.326575753	7.516702515	1.73E-11	2.98E-09	15.82189297
ID3	1.640615892	5.853927857	4.943422726	2.83E-06	4.82E-05	4.285319154
NSUN6	1.676889627	8.363915795	8.955659773	1.09E-14	1.68E-11	22.95307072
PRO1804	1.703512313	6.657244021	5.436272485	3.40E-07	8.39E-06	6.306091023
PRR34-AS1	1.705917023	8.732506014	8.445541636	1.53E-13	7.69E-11	20.39665494
BC022892	1.743845085	4.454926249	6.062438623	2.00E-08	8.48E-07	9.023844428
KIAA0485	1.748172029	7.569734815	7.759115971	5.11E-12	1.18E-09	17.00302676
JPX	1.761722865	6.459318922	6.793180963	6.20E-10	5.20E-08	12.36893715
MT1M	1.765744164	7.822230202	8.561276618	8.41E-14	5.28E-11	20.9745698
MGC12488	1.769696994	7.65006012	6.923388612	3.29E-10	3.16E-08	12.98123469
RP11-334C17.5	1.787519173	6.016915772	5.555092846	2.01E-07	5.41E-06	6.809689502
SRRM2	1.792549275	9.673121538	8.504537753	1.13E-13	6.27E-11	20.69107595
RPS16P5	1.79403221	7.092788038	7.22025109	7.61E-11	9.86E-09	14.39283578
RP11-194N12.2	1.809371131	5.982622063	7.660626497	8.40E-12	1.70E-09	16.52188524
RP11-357G3.2	1.813522452	5.236068642	4.772310208	5.74E-06	8.69E-05	3.61141183
SNX31	1.816789531	5.381592336	4.997287723	2.25E-06	3.98E-05	4.500535699
ZIC1	1.841915341	7.457135527	6.663464512	1.16E-09	8.58E-08	11.76344678
MAFF	2.054579717	8.020388561	9.153599936	3.88E-15	7.62E-12	23.95039341
ANKRD36	2.15468656	8.741230097	8.222998469	4.80E-13	2.01E-10	19.28955735
RP11-389C8.2	2.213177203	5.851239234	6.702406321	9.63E-10	7.41E-08	11.94473315
LOC202181	2.411255592	7.839224926	7.66767002	8.11E-12	1.66E-09	16.55623852
