# Supplementary material for: Utilizing bioinformatics and machine learning to identify CXCR4 gene-related therapeutic targets in diabetic foot ulcers
Source: Front Endocrinol (Lausanne). 2025 Feb 7;16:1520845. doi: 10.3389/fendo.2025.1520845 (PMC11842251; doi:10.3389/fendo.2025.1520845)
Supplement: Supplementary file 1 [file DataSheet1.zip › 1520845Supplementary files/05火山图标注基因名称/火山图标注基因 - 不覆盖基因.R]

# 安装必要的包
# install.packages("ggplot2")
# install.packages("ggrepel")

# 设置工作目录
setwd("D:\\教程\\02240818非肿瘤\\05火山图标注基因名称")  # 切换到包含输入文件的工作目录

# 加载必要的库
library(dplyr)  # 加载dplyr库，用于数据操作
library(ggplot2)  # 加载ggplot2库，用于数据可视化
library(ggrepel)  # 加载ggrepel库，用于避免图中标签重叠

# 读取gene.txt文件中的基因名称，这些基因将在图中标注
highlight_genes <- read.table("gene.txt", header = FALSE, stringsAsFactors = FALSE)[, 1]  # 读取基因名称列表

# 设置过滤阈值
logFCfilter <- 1  # logFC的过滤阈值，表示基因表达倍数变化的最小值
adj.P.Val.Filter <- 0.05  # 调整后的p值过滤阈值，用于判断基因显著性

# 输入文件路径
inputFile <- "geneall.txt"  # 指定包含基因表达数据的输入文件

# 读取输入文件
rt <- read.table(inputFile, header = TRUE, sep = "\t", check.names = FALSE)  # 读取输入文件，并将其存储在数据框中

# 添加显著性分类信息
rt <- rt %>%
  mutate(Sig = ifelse(adj.P.Val < adj.P.Val.Filter & abs(logFC) > logFCfilter,  # 判断基因是否显著
                      ifelse(logFC > logFCfilter, "Up", "Down"),  # 如果logFC大于阈值，则分类为“Up”，否则为“Down”
                      "Not"))  # 如果不显著，则分类为“Not”

# 绘制火山图
p <- ggplot(rt, aes(x = logFC, y = -log10(adj.P.Val))) +  # 设置x轴为logFC，y轴为-p值的对数
  geom_point(aes(col = Sig)) +  # 绘制散点图，颜色根据显著性分类
  scale_color_manual(values = c("navy", "grey", "firebrick3")) +  # 手动设置不同分类的颜色
  labs(title = " ") +  # 设置图表标题为空
  theme(plot.title = element_text(size = 16, hjust = 0.5, face = "bold"))  # 设置标题样式

# 在图中标注gene.txt文件中的基因
p1 <- p + geom_label_repel(data = filter(rt, id %in% highlight_genes),  # 仅对在gene.txt中的基因进行标注
                           box.padding = 0.1, point.padding = 0.1, min.segment.length = 0.05,  # 设置标签的排版参数
                           size = 1.8, aes(label = id)) +  # 标签字体大小为1.8，并显示基因名称
  theme_bw()  # 使用白色背景主题

# 保存图像为PDF文件
pdf(file = "vol.pdf", width = 6, height = 5)  # 打开一个PDF设备，指定输出文件名和尺寸
print(p1)  # 将图像输出到PDF文件
dev.off()  # 关闭PDF设备
