# Supplementary material for: Utilizing bioinformatics and machine learning to identify CXCR4 gene-related therapeutic targets in diabetic foot ulcers
Source: Front Endocrinol (Lausanne). 2025 Feb 7;16:1520845. doi: 10.3389/fendo.2025.1520845 (PMC11842251; doi:10.3389/fendo.2025.1520845)
Supplement: Supplementary file 1 [file DataSheet1.zip › 1520845Supplementary files/06GSEA分析/geneall.txt]

SYMBOL	logFC
RSF1	0.881219874
MALAT1	1.593447746
DNAJC1	1.413237887
DTNA	1.479625462
KLF15	1.632087224
ERBB2IP	1.425394814
NFKBIA	1.28803558
CWC27	1.020154265
IGF1R	0.977550223
SEMA4C	1.274542082
MAFF	2.054579717
AMER2	1.367644388
IDH3G	-1.45187682
NSUN6	1.676889627
NADK2	0.919049031
ITPKB	1.350083117
EPC1	0.97972429
MAP4K4	1.196206702
ACBD5	1.056718782
MED13L	1.132857848
TGS1	0.859146601
HSD17B7	1.128931327
EZR	1.458035052
TUBB	-1.20222947
GAS2L1	1.039648484
SOX2	1.20775531
RHOQ	0.998177354
ZNF704	0.758156164
PXDC1	1.33655398
CEP104	0.924133236
KMT2E	1.191700581
SNRNP48	1.108602575
NOTCH2	1.354330389
MT1M	1.765744164
ANP32B	1.423369251
LINC00674	0.897372093
COL27A1	1.166882425
SRRM2	1.792549275
BBX	1.142689292
ACACB	1.430264412
HIPK2	1.41335413
NUCKS1	1.114081368
PRR34-AS1	1.705917023
SEC62	0.840661424
PCYOX1L	-1.429145095
ZBED6	1.454264729
BCL6	1.235284127
TOB1	1.513607355
MT1F	1.483879804
ESF1	1.240337983
ANKRD36	2.15468656
TAF3	1.189679804
SMAD5	1.011644537
LIFR	1.422668382
KIF5B	1.295271349
HP1BP3	1.056245424
MSI2	0.997043192
STAG2	0.933883385
PSMD1	-0.935618803
SKI	1.255919227
SORBS1	0.830128107
LOC101929787	1.552614118
PLSCR4	1.589522379
SAFB2	0.899030695
LUC7L3	1.091516794
MEGF10	1.224332073
SASH1	1.177066181
JUND	1.238669601
NFIA	1.303400664
MT2A	1.610381134
LPP	1.124979309
CTDSP2	0.936997259
GLUL	1.418410381
MKNK2	1.545605925
IFNAR2	0.870371484
ATP5C1	-1.382433936
CSPG5	1.139988958
KLHL21	0.890374958
PKN2	0.889487509
QKI	1.264465605
IRF2BP2	0.978744175
DPP6	-0.885406024
ZNF423	1.537868525
KDM2A	0.861826426
MXI1	1.33448835
FAM63A	1.628367776
WAC	0.824110843
SMC3	1.000665921
PTPN3	-1.452080626
ATP8B1	1.514666874
CREBBP	1.014787605
NSL1	0.79510983
KIAA0485	1.748172029
MYO10	1.229690132
MT1G	1.459276056
CPEB4	0.888800888
FMNL2	0.843962721
NDUFS7	-1.015433274
ARHGEF40	1.037576917
CTD-3092A11.2	1.598078341
SLC35E1	1.281091357
TNPO1	1.088417974
CREBRF	0.680443882
ANKRD12	1.056703204
SCAF11	0.927429363
LOC202181	2.411255592
RP11-194N12.2	1.809371131
VCAN	1.148610254
FBXL17	1.179033152
ZFP36L1	1.503163198
RAD51C	-1.337282119
FXR1	0.839225163
ZNF770	1.137668075
ORC5	-0.897033165
NDUFA7	-1.781603163
ME3	-0.952632056
PSMB3	-1.191863634
CWF19L2	0.819702851
CHD9	0.929416997
SLC35B1	-1.128764003
AFF1	1.138119648
ICA1	-0.755070135
SST	-2.498165986
NACC2	1.252761795
ID2	1.433441114
LRP4	1.634393053
DIP2A	0.797205569
RFX4	1.168591275
MAPK1IP1L	0.691387661
SOX5	0.849177387
KLHL24	0.981773828
CCDC85C	0.784079845
ATP6V1G2	-1.274719589
PFKFB3	1.244736653
ZC3H7B	1.164280424
ITGB5	1.126017932
LARP4B	-0.583803734
NUDT18	-1.664063201
ZBTB4	0.8855227
SPAG9	0.681981149
NHP2	-0.820697155
NEK7	1.366358257
VPS13C	0.926185875
CEP85L	0.957538043
FAM120A	0.807368318
DNAH9	-1.047791453
NAV2	0.867083939
RBM25	1.175162739
TGFBR3	1.132304866
GLIS3	1.21593876
PCDHGA4	1.140627982
FAT1	1.293804758
GRAMD3	1.255303119
NHS	0.937526352
SUZ12	0.851636102
CASP6	1.085550856
IQCA1	1.190650242
N4BP1	0.586182852
SAMD4A	1.099267407
KTN1	0.943442705
KANK1	1.01108314
PALLD	1.044445713
STK35	1.205114571
CDK13	1.14368939
MT1E	1.233808254
RPL22	0.721036497
RPS16P5	1.79403221
PALD1	1.373048193
LDLRAP1	1.165085009
MNT	1.195987813
PDCD6	1.048930661
RBMS1	0.925090661
WARS	-1.092902015
TRIM8	0.836876209
CLPP	-1.532824717
HIP1R	0.956371769
POU3F2	0.993085607
EIF3H	-0.820682248
TP53INP1	1.083100335
CALM1	-1.988505349
BRE	-0.776883625
UCHL1	-1.495473982
ACOT7	-1.272764658
LYRM9	-0.906741253
NIPBL	0.772654493
P4HTM	-0.913704042
RPS21	0.896677595
CHERP	0.823670838
PCGF2	0.722376065
PRR11	1.473973347
SERPINE2	1.140844851
PMP2	1.617314572
PNISR	0.817458488
ID4	1.168735128
HNRNPUL1	0.766992317
FAM107B	1.55287549
SEMA3F	1.305857933
TROVE2	0.920913427
FAR2	-1.230815308
ADD3	0.952634237
ZBTB7A	1.095675275
RELL1	1.279557161
BPTF	0.587240704
PPM1E	-1.641353716
NME1	-1.362309034
NOTCH2NL	1.567451654
KMT2C	0.701467543
JARID2	0.685003479
RWDD2B	-1.499754892
NLN	1.216451052
PROSC	-0.996109668
PTN	1.373280003
GSS	-0.859117742
NUDT2	-1.774773187
GPI	-1.448097066
FAM161B	1.011661122
SECISBP2L	1.184467024
SLC5A3	1.025471427
PPFIA1	0.755557907
KAT6A	0.567461084
C5orf56	0.973348782
CCDC152	1.547639639
TJAP1	1.083180495
PHF6	1.20075995
MGC12488	1.769696994
BMPR1B	1.072201072
RPS27	0.955422134
CALY	-1.78660898
METTL7A	1.116639551
CDK19	0.895462418
ZNF415	-1.061871444
COG1	-0.960814056
FGD4	0.795192341
GPER1	1.419308767
ANXA6	-1.136395203
EIF5B	0.86327609
YAP1	1.350023341
ATP5B	-1.17138124
NFS1	-0.633692703
EPT1	-0.870144506
ERLEC1	-0.81204103
TUBB3	-1.378342514
EMX2OS	0.958199432
C1QTNF4	-2.460504985
AP3M2	-1.052366805
RHOBTB3	1.014802099
CPNE6	-1.441278651
RAB11FIP3	1.293597918
DHCR24	-1.482284791
KAT2B	1.429024718
CDC42BPA	0.820762176
MIR7-3HG	-1.53820355
PTCH1	0.810867673
TUBB4B	-1.314773438
CXCR4	1.441673032
LOC100130987	1.420284051
RAP1GDS1	-0.951074003
JPX	1.761722865
MDM4	0.787697294
RP11-403P17.4	1.451757806
SEPP1	1.465705051
COPG2IT1	-1.042153177
LOC101930415	1.534668629
ADAM33	1.388934165
POU3F3	1.053809765
ZNRF3	1.242817064
PPFIBP1	0.940942434
KDM5A	0.69429351
LIN7C	0.879813485
NEDD1	1.095858146
C11orf1	-0.933793313
ATXN10	-0.84618526
TM7SF2	-1.473175814
PSMB7	-1.062010483
ITPRIPL2	0.91174269
FBXW12	1.315742844
PTMA	1.076864534
ATP1A2	1.355506984
CDK2AP1	1.298192588
GKAP1	0.892792705
RP11-389C8.2	2.213177203
KANSL1	0.956714561
PHF21A	0.599321184
UBXN2A	1.138668574
ALMS1	0.902524126
MAML1	0.781840753
CMBL	1.287833478
SLC12A7	1.348322243
PGF	1.486897167
SOCS7	0.937307974
MPHOSPH8	0.975237044
CHCHD6	-1.383551335
ZIC1	1.841915341
MTSS1	0.720013065
RB1	1.188959641
ELK1	0.891113932
HDAC7	1.280470232
PRMT7	-1.932581623
FBXO32	1.003715683
CCAR1	0.868653261
BACE2	1.06161866
FCHSD2	0.702441518
HIF1A	0.683575931
FAM101B	0.86609002
COPS4	-0.867558323
AKAP10	0.777820206
CD99L2	-0.763091828
CBL	0.566134975
DAAM1	0.631764151
SAMM50	-0.779716474
YJEFN3	-1.516226609
ARL6IP6	0.753541
SRGAP1	0.940974357
AF520793	0.985605159
TJP1	1.093254821
SFXN4	-0.583905938
BRAF	-0.65073513
GALNT15	0.958309044
TBL1X	1.044673272
METTL3	-0.848048462
PTPRZ1	1.036632364
C1orf123	-0.954456442
RAI1	0.662184877
POM121C	0.935605907
ABHD17B	0.948086858
KAT6B	0.644050309
XPO5	-0.783936352
ASH1L	0.794922052
CHD1	0.815714449
KDELR1	0.806079278
EP300	0.892782556
HSP90B1	1.399602576
RTN3	-1.28199191
DDX10	-0.851079084
KIF13A	0.905664853
SCN2B	-1.508757381
KNOP1	0.706751201
ELOVL5	0.790995877
CDC37	-1.800680644
LOC100272216	1.389511906
DLG3	-0.736406286
SREK1IP1	0.693651
SVOP	-1.085311135
SF3B5	-1.115393045
ACTR1A	-0.918740541
C14orf79	-1.601821625
SYMPK	1.035431072
MAPKBP1	1.105331808
FAM71E1	-1.811082164
BCAS2	-0.775454547
HIF3A	0.863952579
CRCP	0.746136146
GOLIM4	1.098176169
SMAD1	0.831181918
FNBP1	0.807537644
RRAGB	-2.003685121
SDCCAG3	0.729070124
DHFR	0.661476274
ATP6V1H	-1.105528277
AMOTL2	1.24605341
PSMA5	-1.071685452
NHP2L1	-1.098869163
BDH1	-0.799204184
RRAGA	-0.937950925
MTCH2	-0.720297241
NUDT7	-0.899060673
IDH3A	-0.848614294
ATF7IP	0.857123429
DAZAP1	0.85899511
FHL2	-1.009906432
PHB	-0.971817738
P2RX7	1.001115692
IMPAD1	-0.746178681
MVK	0.662349983
YWHAZ	-0.883116675
SAMHD1	0.870663452
ANKRD13A	0.751445024
WNK1	0.724401952
MT1H	1.520057789
SLC25A4	-1.005435676
USP34	0.712747281
TCF7L2	0.892774462
EMC4	-0.945827351
MAPRE2	-0.677515616
CALD1	0.784328917
PPP4R2	0.801841493
SALL3	0.807532859
LOC285812	0.913768881
MICU1	-0.845022501
PON2	1.219489542
DTX3L	1.219411559
GLS2	-0.954257591
IPO7	0.713567774
RALGAPA2	0.838641399
VPS39	-1.180248522
PSD2	0.983735077
RBM17	0.605097443
AAGAB	-0.967766753
SRD5A3	-0.766821305
WDR70	-1.023002758
MLLT11	-0.93697111
ANAPC16	0.823356292
IDH3B	-0.833510504
CHGB	-1.912204009
OTUD7B	0.743088636
NDUFV1	-1.033038527
IL17RB	1.088305469
GGA3	0.843668829
RHBDD2	-0.804389176
LOC101060510	1.402710755
CHRM1	-1.726494894
DDIT4	1.294892252
CEP350	0.755066194
ZCCHC24	1.25652736
NSDHL	-0.762615161
EFHD1	1.257166591
C12orf29	0.662782908
H2AFV	0.773136338
SLIRP	-1.127607177
KIAA1731	0.934206557
SAT1	0.867952633
TCEA2	-0.96849775
ABCD3	0.704965473
RPS28	0.854037723
TAB2	0.755795849
SLC38A2	1.113084865
NBPF1	0.648647506
PIM3	0.682159047
MAP2K5	-0.742841063
ADRB1	0.920338678
SLC1A3	1.077759567
BTBD7	0.616162201
CNOT10	-1.49741795
SUSD4	-1.087482266
SOX9	1.245364471
WWTR1	1.100978615
LOC283484	-1.281605592
PARP9	0.984345269
CSPP1	0.649097434
VEZF1	0.692709712
SEC11A	0.736245711
KCNJ10	1.17611914
IMPDH2	-1.212820277
PTP4A2	0.855903979
PACS2	0.796651025
GRIN1	-1.164252738
TMEM35	-0.920361653
AGAP4	1.419081414
CSNK2B	-0.874005663
ZFHX3	0.871092724
SSPN	0.800974246
ARHGAP5	0.709825277
RASGRF1	-0.825170863
CHSY1	0.937658114
ZNF721	1.142924936
NMRAL1	-0.868775145
FUCA1	-0.993726906
PTBP1	0.585312093
RHPN2	1.352690455
PRPF4	-1.061034755
NDUFA10	-0.893441585
RTN4IP1	-1.644971949
ZIC2	1.438202563
PAIP2B	1.338201757
RIOK3	0.748327465
RUVBL1	-1.325328864
TUSC3	-0.982279352
ATP6V1B2	-1.320025345
MTHFR	0.684162829
G3BP1	0.510523995
SLC1A6	-1.29188528
PSEN2	-0.723394069
DDX59	1.097575923
CAPNS1	-1.490824202
SERTM1	-1.553163106
MAP2K4	-1.094358878
LRRC41	-0.685481266
PSAT1	1.077528783
RNPC3	0.951144624
ANKDD1A	0.878724492
SRP54	-0.990450512
MRPL55	-0.918876363
ZCCHC12	-1.149883961
CCNT1	1.084186392
APP	0.824184913
CMSS1	-0.845139284
FIBP	-1.086440085
HCG18	0.705975112
ALDH6A1	0.920783249
AP2A2	-0.772798005
ARPC1A	-2.134417045
TNS1	1.155693469
ANAPC13	-0.615386151
ANKRD13D	1.092987033
KCNE4	1.06982335
ELAVL3	1.447597254
COL5A3	1.071466453
LRRFIP1	0.885010771
FAM198B	1.294591382
GRAMD1C	1.326750796
TBL1XR1	0.582838239
THEM6	-1.660538561
XRCC2	1.247387507
SPP1	1.305562009
AKIRIN2	-0.823101042
TPD52L1	0.956961577
MT1X	1.32951744
ZNF160	1.232770992
CCDC85B	-0.728369106
BC022892	1.743845085
XAF1	1.157497172
CDKN2C	0.8504868
CLIP1	0.587439912
MPV17	-1.581264221
MORC2	0.624779317
SMURF2	0.719873125
PECAM1	1.006676122
VPS8	-0.664984129
AJAP1	0.838647179
RRP36	-0.616771087
LARGE	-1.247467067
EPS8	1.118232346
C9orf64	1.171818615
AQP4	1.112840206
COL26A1	-0.95750065
RARS2	-0.651965525
LRRC32	1.497748763
TNS3	1.304063932
PPP2CA	-0.919316843
RIMS1	-0.794690365
CASD1	-1.117265115
SSBP3-AS1	1.314162438
CRLF3	0.812494122
KLF2	1.061524399
NXN	1.012305715
ATRX	0.63460856
SON	0.597472955
CEBPD	1.00445488
POLR1B	0.666923043
MED13	0.572557002
SPEN	0.66506833
ENTPD6	-0.752960308
MIB2	-0.612729702
SDHB	-1.126761648
ELTD1	1.550779831
TTC28	0.765280175
PPP2R1A	-1.074389993
GATA6-AS1	1.215484224
KIAA1033	0.625937279
LCOR	0.717873772
CNTRL	1.032164003
DLGAP4	0.86577741
HVCN1	1.433589888
FIGN	0.803008483
FAM162A	-0.80838101
PRRC2C	0.618951641
BLVRA	-0.633573286
MAX	0.600488505
BAG3	1.376295683
GOT1	-1.689590598
TNRC6B	0.660840301
CPM	0.694741102
ZNF785	0.857189986
CDK7	-1.791093195
CMTM6	0.740265828
LAMB2	1.033527179
SLC22A3	1.1928013
SEC22C	0.514636878
PRPF40A	0.60996214
FAM208A	0.73296309
AGK	-0.736515224
DNTTIP1	-1.407374373
RASEF	1.410847543
RAB3GAP1	0.774559368
PRR3	-1.626992648
SNAP23	0.650788388
ALAS1	-1.18842436
AGAP9	1.619385
SULT4A1	-1.190230925
SP4	0.685180319
ARHGEF10L	0.632512589
RP11-416I2.1	-1.214807601
ITSN1	0.549876479
ZNF204P	-0.84469733
NDUFAF3	-0.80388777
CSRNP1	1.138335791
FOXN3	0.553860588
TFEB	1.005061394
ND2	0.624057373
C11orf73	-1.315823369
NPAS3	0.728713105
EEF1A2	-1.337255919
C5orf24	0.535650351
CTB-12A17.3	1.256317079
OXLD1	-0.749159806
SLC4A4	0.776049369
KIAA1551	0.682517284
GFAP	1.569104004
DPCD	-0.80637231
HAUS2	0.936051141
DNASE1	0.572946727
UQCRC2	-0.757476915
PTCHD1	1.020969845
RNFT2	-0.866718878
NUMBL	1.121485715
BRI3	0.624148211
LSM7	-1.238370964
SPSB3	0.85763393
NR3C1	1.02555368
NFIB	0.607991582
AMPD2	0.80040604
SRGN	1.207519245
ANLN	1.051152465
GPRC5B	0.878716779
DHRS7B	-1.846031975
ADI1	0.536278664
GCNT7	0.986207697
EXT2	-0.57026374
PLOD2	1.062211827
PITRM1	-0.755157667
N4BP2L2	0.685780715
UBR5	0.577446319
CHORDC1	0.992001311
LAMP5	-1.365100585
ZWINT	-1.01379797
ABCA1	0.94234589
ENGASE	0.67335605
TUBA1C	-0.981236276
ZBTB40	0.601649851
C12orf10	-1.039924981
TOP1	1.065321141
EFNA1	1.119686168
PAQR8	0.87708812
CUX1	1.248916204
SLIT3	-0.825164299
ZNF488	-1.615390852
LOC286367	-1.602284896
UBN1	0.759694657
RNF187	-0.649721565
HSPA2	1.218792072
MITF	0.822362749
SRSF12	-0.685332505
KANK2	0.891132333
SYPL1	0.894444499
EP400	0.659279707
CEP97	0.921224826
RP11-73M18.8	0.999660717
CRAMP1L	0.575849374
TSPAN31	0.954622608
ADSL	-0.733639355
NIT2	-1.228946847
GLTSCR1	0.956726355
DBT	1.017906951
SMARCC1	0.690742265
COMMD4	-0.78261127
SETD1B	0.781575185
LOC100506282	0.80430428
UBE2T	-1.631695663
AHCYL1	0.929406746
GABARAPL1	-0.994938684
GPS1	-1.38770777
SLC27A4	-1.248852927
MSX1	0.93035364
ARSG	-0.954258374
UNG	0.81886484
PRPF38B	0.826438741
NRXN3	-1.151429358
UROS	-0.739785514
STAT2	0.678860894
MAP2K1	-1.205220748
PRKAR2A	0.455261423
CRMP1	-1.102845288
GABRG1	1.13147006
RP11-690I21.2	1.279839266
HMGB1	0.583221198
DCTN2	-0.619642276
RPS6	1.001481081
PAPSS2	1.011915577
LOC100126784	-0.951466744
ZFR	0.614998982
MRTO4	-1.026336562
GRIK2	-0.662808963
ATOX1	-1.307580886
DYNC1I1	-1.211800409
CEBPB	1.065124789
DYRK4	-1.034574695
SYN2	-1.0946425
BUD31	-0.761402901
FYCO1	1.021481644
DNAJA4	-0.751494829
ZNF573	0.991404138
GAK	0.626880274
DBI	0.722245353
PBX1	0.658526773
ACTR1B	-0.704564447
CCAR2	-0.659162328
UBL7	-1.648449112
CLDN15	0.96229772
RP11-157P1.4	1.260480668
MZT2B	1.288950127
RAI2	0.842933225
NOP14	0.661415904
PTPRN2	-0.848051539
RAB13	1.209918114
TMX1	0.88020756
KIFAP3	-1.590348346
COL6A1	0.646882854
TBC1D7	-1.136425872
ABCC10	0.937269296
NFKBIZ	1.034854015
RABEP1	-0.579446967
GALNT18	-0.713284583
RALBP1	0.654758552
LOC439911	1.193012032
RYBP	0.548155212
ITGB8	0.969627074
LGALS8	-0.507609812
C14orf37	1.209767852
CAPRIN2	-0.874169635
CD200	-1.10343294
PIDD1	1.072328616
AGO3	0.6163932
YY1	0.466259915
RECQL	0.576252472
SLC39A12	1.383854579
RP11-182L21.5	0.812646108
AP2S1	-0.836812281
MAPRE3	-0.755096636
NR2F1	0.860848059
OSMR	0.924881004
UACA	0.871345415
LOC646014	1.268197128
WBP1L	0.577093172
RP11-69I8.2	1.297427558
VASP	1.252225449
MYBPC1	1.112294805
TNRC6C-AS1	0.836158638
POR	-1.530901312
SBF2	0.781867099
KMT2A	0.538448384
MARVELD2	0.949084244
GPHN	-0.784106068
SUGT1	0.492562308
TMEM170A	0.83936316
CHDH	0.548131223
MEG3	1.100330008
LZTS2	0.691481362
THOC2	0.471566678
SLAIN1	1.186874138
UVSSA	0.860890893
SARS	-0.957178691
ST6GALNAC5	-1.158777092
MKNK1	0.740650441
AK021977	1.569089319
RUNX1T1	0.573015187
PCAT19	1.505324186
BNIP1	-0.655761145
GALNT1	0.500093243
FABP3	-0.972814747
FAF1	-0.704225454
EIF3G	-1.246075117
VPS54	0.548740069
TMEM191A	-1.425142244
LEF1	0.950985718
TMEM141	-1.206058942
ZDHHC23	-0.866446631
AC091133.1	0.722428907
AKAP6	-0.607112167
TCF4	0.766030395
FAM168A	0.694682251
TSC22D1-AS1	-0.881421619
AHSA2	0.620548341
USP53	0.732908206
CECR6	-1.264046228
CAMK1G	-1.220621349
MID1IP1	0.915890145
PREX1	0.797255146
PLP1	1.179962114
LOC101927166	1.516611878
EXO5	-0.838858837
TMEM47	0.794442016
CDC40	-0.81768283
UNC5B	0.880926598
KCTD4	-1.33284075
PDGFRA	0.761941715
NR1D2	0.71540144
LAMC1	0.577470495
EMC9	-1.535192236
NAV3	-0.856514864
PDCL	0.781446379
PREP	-0.83303294
DOPEY1	-0.49683582
KCNF1	-0.821350695
LOC100129447	1.230758424
MFHAS1	0.816898498
RP11-1114A5.4	1.213020069
CARD6	1.393078967
BCCIP	-0.543089224
SLC2A1	0.932372989
ASAH2B	-0.944707159
GATAD2B	0.748455456
C16orf45	-0.686567223
RP11-334C17.5	1.787519173
PKD1P1	1.461182409
RAD21	0.596828089
ZNF566	1.50672253
ZNF462	0.803047832
LMBR1	-0.606841439
SMYD5	-1.431671551
MAP2K2	-0.738188432
SLC15A2	0.623320781
DNAJC8	-0.62577647
AGAP2	-0.719358823
ADAMTS9-AS2	0.768476164
CNPPD1	0.635487562
MECR	-1.467963961
MAST4	0.558865646
BLVRB	-1.404889153
C1orf216	-0.971639948
HMP19	-1.110500556
DLG5	0.601497883
C4orf3	0.624683292
TMEM123	1.092575895
COPS3	-1.171534692
LPIN1	0.513984903
CDC42EP4	0.701175995
PRDX6	0.855662472
BICD2	0.754829595
ZNF611	0.875789722
ITPR2	0.824683169
U2AF2	0.706544937
COX20	0.520874897
GGA1	0.623230505
MID1	0.65337867
RP11-271C24.3	1.071332571
RPS6KA5	0.825071141
SIVA1	-0.81113425
SLC26A6	1.179952989
SOS2	0.51728865
SOAT1	0.619538953
DNMT3B	1.083861679
SURF2	-1.3593477
INA	-1.113861682
BAX	-0.928858187
KIF1C	0.965826769
PSMD8	-1.809411559
RITA1	-0.885190448
ACSS3	0.805478099
GNA13	0.676090911
LOC389765	0.999192487
TIAL1	0.376112001
IDS	0.653705908
ING5	0.697370088
BCAS1	1.553015491
SLC12A2	0.659533324
GTSE1	0.761779054
MAGED1	-0.996972875
XRCC5	-0.549035911
DDX52	0.459102329
ANGPT2	0.844575944
RAB30	0.508939087
SDC4	0.977531398
ACP1	-0.727362759
CCDC53	-1.093831459
PSPH	0.658827455
UBE2D2	-0.421819907
UBE2N	-0.704901607
RUSC1-AS1	0.999207204
ADAM23	-0.675748477
HIST1H2AC	0.977673944
TSC22D1	0.687362851
ETS1	0.97197356
SNHG19	1.006706242
EIF2B3	-1.089661083
SSSCA1	-1.721172657
TSG101	-0.736454777
PRO1804	1.703512313
KCNJ16	1.216086708
NDUFAB1	-0.760761081
BEND5	-0.647963286
TUBA1B	-0.869944182
NIF3L1	-0.969794021
PPAP2B	0.864405094
OR7E47P	-1.373263611
RARRES1	-1.034862389
NAA16	0.775271986
GOT2	-0.978425786
TRAM1L1	-0.769663917
PSMB2	-0.62999767
JAZF1	-0.856839335
CMTM7	0.917449504
ZNF281	0.479874692
PPIG	0.731060305
SCRIB	1.072629221
DNM3	-0.800195651
NAPA	-0.964703409
SV2B	-1.062472626
SLC25A29	0.71628827
RNF114	0.548466725
LOC284219	1.167416635
SOX6	0.527244832
NBAS	-0.498440561
REPS1	-0.743443412
ATP6V1E1	-1.206214589
NFASC	0.713325687
LOC100289333	1.038946209
GABRA5	-1.021197121
SNRPA	-1.127608224
ARHGEF26	0.843762962
DAGLB	-0.611357574
TRAF5	-0.611908797
SIPA1L1	-0.659149855
PPAP2A	0.665962188
SPHKAP	-1.724365635
UQCRFS1	-0.9669704
EPHA5	-0.796842503
TBC1D19	-1.601421614
PPIB	-1.004020875
TMX2	-0.656650288
PPARD	0.887836349
MRPS12	-0.738194443
SLC25A11	-0.664601073
P4HB	-0.758895345
LGALS3	0.85112371
PPP1R7	-0.865836746
WDR82	0.846680618
MROH6	1.395144523
NPDC1	-0.899049821
CACFD1	0.923723884
PCF11	0.487657526
TEAD1	0.690104027
PPP1R11	-0.748925076
IFIT2	0.698398525
NEMF	0.700688219
MBD3	0.613551335
HSP90AB1	-1.14642472
ZC4H2	-0.709164068
MIF	-1.232769629
HAUS3	0.971723716
NECAP1	-1.05909344
INO80D	0.476754795
HIVEP3	0.67016956
AASDH	0.633892894
OLIG1	1.261459777
NANS	-0.571304756
ERBB4	0.692970235
IFI6	-1.24825195
ZNF7	-0.539168677
LOC100134445	1.144730512
ATOH8	0.798153098
COL11A1	0.993250062
SGCB	0.388161355
PFKM	-0.96618415
DMAP1	-1.708744285
LINC00478	0.625123241
KCNIP4	-0.80326387
ITPK1-AS1	1.001381308
ATOH7	-1.138240241
GLTSCR1L	0.663776164
DUSP4	-1.452228241
KDM6B	0.760682613
EWSR1	0.494274016
TBC1D9	-0.899284763
B2M	0.960052847
DHX16	-0.696019925
FLT1	0.821367327
GLOD4	-0.974316094
LOC100289019	1.082891675
RP11-373D23.2	1.241953014
SGSM3	0.462143085
ASPH	0.566912001
CRYM	-0.893761576
RNF34	-0.504487219
ZNF562	0.634874197
SERPINB6	0.96758406
YES1	0.773431651
CXorf40B	-0.96895337
FBRSL1	0.577604351
GJA1	1.35832565
SSH3	0.716036625
STAG1	0.519201197
PPME1	-0.791974765
ADARB1	-0.722145478
MRPS15	-0.664218446
IQGAP1	0.634191347
UQCRC1	-1.550679238
GLTP	0.781266639
EEF1D	0.808167728
EIF3K	-0.782973301
APOLD1	1.028375135
CCT4	-0.963043717
WDR54	-0.731647612
NFIC	1.277054294
AX747507	1.430063932
EFR3B	-0.616633641
SH3GL3	-0.840538073
C8orf34	-1.100874471
KIF9	-0.726421285
ZAK	0.710827165
PHYKPL	0.757959909
PARP1	-0.637106779
ARHGEF26-AS1	1.012236074
ACTL6B	-1.489190022
ATP6AP1	-1.394351284
LPAR1	1.020040684
PNMAL2	-1.50548835
MARCKS	0.573237803
MKKS	-0.88813254
RAB3C	-1.251875141
RHOT1	0.642068723
FKBP1B	-0.813152344
KIAA1715	-0.60322766
RPL23AP32	0.878027109
FGFR3	1.176499329
NRN1	-0.911999667
LY86-AS1	-0.740143859
FOXC1	1.454686739
REEP1	-0.779224846
BRD9	-0.905309429
RAB3D	-0.850425697
KIAA0907	0.566063457
TTC9C	-0.885730922
TRIM17	-1.260429181
EPAS1	1.16769236
ZNF148	0.458987979
LOC100507557	-0.937658209
CUL1	-0.981434085
MAL2	-1.403570598
USP7	0.530235189
ZFP36L2	0.870742782
SERPINF1	-1.379921807
IL6R	0.837005943
PM20D2	0.786214053
SEMA4F	-0.67764269
CTDP1	-1.289779089
PRO2852	1.212253687
NVL	-1.763892509
TPRG1L	-0.711987368
GJC1	0.884775558
FOXO1	0.724010045
PARD3	0.842510295
PSMD13	-0.727670171
EMX2	1.163858201
SEPT7P2	0.975249439
C14orf119	-1.129434711
GPAM	0.97117048
FAM174B	-0.776183633
TUB	-0.72946711
TOR1A	-0.672652549
C21orf91	1.152288375
BDNF	-1.188155938
ASCL1	0.90739523
MOB3C	0.809116392
NDUFAF5	-0.655194235
PPP1R16B	0.755741
FRYL	0.504845886
GPATCH2	-0.643853099
AP2M1	-1.249212007
ENO1	-0.766986427
FASTK	0.693757126
MOB3B	0.594961615
NPTX2	-1.213741711
RPL37A	0.825211302
CDK5	-1.480881818
PYGB	-0.995431621
PSMD4	-0.6459103
DVL1	0.816065007
ORC3	-0.769441665
C11orf54	0.617343853
VPS45	-0.527436645
RPAIN	-0.548153456
PEF1	-0.53623622
RAB31	1.01038029
APOO	-1.258241214
GABRG2	-1.007652237
FGF12	-0.928955867
MPPE1	-0.729292755
FAM149B1	-0.669580571
IGFBP7	1.052590577
MIR34A	1.38789041
CITED1	-1.070207217
COA3	-0.52999847
DTD1	-0.614406175
SMYD3	-1.229381932
NCBP2-AS2	-0.974535217
CCDC113	-0.872140818
PRSS2	-0.710124101
RBMS3	0.675400666
DIAPH1	0.54336712
COPS7A	-0.709805755
ZNHIT6	0.634777175
GRIK3	0.959080532
HIC2	0.667069861
MRPL4	-0.861995714
LINC00889	-1.547339019
NSUN2	0.652941006
ZWILCH	-0.770924344
RPS25	0.735694891
DVL2	0.668783832
ZNF652	0.482790282
GPM6B	0.849189458
PAN3	0.596041769
CCT5	-0.887607763
REEP3	0.908307916
ACO2	-1.106815799
CSRNP2	-0.574731894
ZBTB41	1.087153329
SLC45A4	0.585583781
SLC17A7	-0.984798338
IARS2	-0.959571042
EFCAB14	0.45448777
TRAPPC10	0.799019704
MAFK	0.817165006
CTBP2	0.631716655
CPEB2	0.528913291
MLLT6	0.494633388
CD47	0.565752319
PDLIM5	0.70007187
LOC100130429	1.558109328
RAB27A	0.568220026
UBQLN4	0.581399216
FAM65C	1.203480554
ENOSF1	-0.871348814
ATRNL1	-0.941583698
TNFRSF10B	0.851336218
STK11	0.697037537
TMEM97	-0.691085728
EGFR	0.763002765
LLGL1	0.719471302
SPPL2A	0.718268447
SMPD1	-0.553650574
DDR2	0.628187794
SERGEF	-0.557891049
CLEC2L	-1.070821149
TCF12	0.744826795
CCKBR	-0.805585793
TSTA3	-0.891423114
USP39	-1.262994153
MRPS5	0.587988324
PAPD5	0.387162383
CARTPT	-1.081924829
FGD5-AS1	0.594767366
NDRG4	-0.887372111
SCARNA17	1.089542877
ERCC5	0.780855423
GBAP1	-0.924780918
DYM	-0.586874213
STX8	-0.784334238
GNA12	0.627580588
F11R	0.592642915
ARHGEF9	-0.892718894
SLC25A15	-0.942225523
EEF1E1	-0.765584712
PPP1CA	-1.321896454
ASMTL	-0.664597969
UBASH3B	-0.78738089
EIF3D	-0.93009746
PQBP1	-0.632672136
PHF1	0.929433433
MAN1B1	-0.762474633
LOC286437	1.224157151
IRF2BPL	0.970646611
KLF9	0.656957612
GRIA1	-1.160535634
VASN	1.049183232
SLC7A5	0.63273908
USP4	0.761360923
CLMN	0.762106341
EBF1	0.950337253
ACKR3	1.168360931
MANEAL	-0.892903478
MEIS2	1.088529399
ZXDC	0.476326799
TASP1	-0.852621221
EMC3	-0.656284232
POLR3A	-0.747848638
DHPS	-0.979474234
WDR27	0.525302148
CLEC4G	-1.17869207
DTYMK	0.570859508
QSER1	0.536252112
ND6	1.231006522
ATG12	0.495475064
UNC13A	-0.6455509
WDR74	-0.711207047
ARRDC2	0.825155944
ACACA	-0.745694591
LOC646214	0.860220071
CORO7	-0.944928082
GPR39	-0.825376129
PSENEN	-1.007782989
PLD3	-1.09826649
AF289551	1.435956239
C3orf38	0.544388729
MEIS3P1	0.832138913
KHK	-0.823991298
CABYR	-0.69304562
ICAM5	-1.016664193
LOC728061	1.123973234
KDM1A	-1.154132422
CACNG3	-0.966528981
RPARP-AS1	-0.816924238
RPS15A	0.510771265
CCK	-1.326460173
TADA3	-0.851806824
EXOSC4	-0.751336685
ZBTB44	0.608947257
C5orf22	-0.676846115
ENO2	-0.867860068
LOH12CR1	0.846219453
USP47	0.498180496
PARP2	-0.571239941
TAF4	0.650349396
CCNG1	0.83348211
LSM4	-0.607665313
COL1A2	1.026542878
LIMCH1	0.396301822
KIAA1324	-0.573674982
BC045805	1.145012983
UNKL	0.591915664
MSRB3	0.645839066
TRA2A	0.851393941
JMJD6	0.576381392
TFPT	-0.99542941
SNX31	1.816789531
WDR7	-1.031756732
DGKI	-0.868159009
IMMT	-0.861866589
CALCOCO2	0.487841526
P2RY14	1.49788619
ADK	-0.614172424
MDH1	-1.269771427
AIDA	0.467148342
WDR11	0.717129326
RNF25	-1.292042743
ANKRD10-IT1	0.821085359
CIRH1A	-0.719678318
EHMT1	0.774744235
LEAP2	1.263303446
TMEM138	-0.972337924
TAGLN3	-0.682509733
JAK1	-0.662770165
CYP2R1	-0.603517641
TSPYL5	-0.784364985
ANO6	0.751161116
COPS5	-0.96234746
LOC728392	-0.625831201
MTFR1L	-1.302290046
ANKRD40	0.756564537
TTC17	0.446636716
LOC100131043	1.035612971
SDR16C5	-1.234301875
TUFM	-0.774217851
PLIN5	0.481478883
CYB5D1	-0.510925051
RP3-327A19.5	1.255971543
CHMP1B	-0.6664309
RUNDC1	-0.624204678
CRY1	1.062926568
FASTKD1	0.607016177
PWWP2B	-0.664366748
LTBP1	0.76052483
DYNC1H1	-0.62980843
CACNA2D2	1.028843981
GBP1	0.957471468
HTT	-0.537037654
C21orf59	-0.602257168
ZMAT2	-0.631471368
ID3	1.640615892
MRPL37	-1.34593676
AMPH	-1.324855189
STAR	-1.345718008
KCNJ2	0.947019524
TPI1	-0.727525356
VPS16	-0.843050695
ANKRD36B	1.521542966
WDR46	-1.464827907
PWP2	-0.6728144
IGFBPL1	-1.093799181
TM2D2	-0.690843206
TXNDC9	-0.702332603
DDX27	0.776634436
TARBP1	-1.286185794
ZNF416	-0.996590864
CYFIP1	0.888060006
LOC102724356	1.154052676
MAML2	0.916754825
CSRP2	0.873072208
AK090844	1.075074832
CORO2A	-0.893526339
FAM181B	0.670907485
PLEKHA6	0.579392233
HMGCS1	-0.75930654
ZZZ3	0.478832287
LOC284023	0.674329999
CHP1	-0.862594658
APEX1	-0.941241467
XRN2	-0.817458318
CAPN3	0.87163224
RBM27	0.597211797
BCL2	0.664556162
C10orf35	-0.756782447
DTNB	-1.039520204
ZNF653	-1.042732141
ZNF678	0.666868046
KIAA1377	0.83553063
PLEKHG3	0.671046593
RP11-395B7.7	0.967712814
HRAS	-0.800539397
CLDN11	1.022631666
SNX14	-0.778192898
CXCL1	1.329925274
SENP8	-0.938649716
PTTG1IP	0.665340169
PODNL1	1.061693098
ATP6V0B	-0.942136504
TTYH2	0.848343609
PLCL2	-0.869107113
RIN2	0.931165094
RGCC	0.912485154
APOPT1	0.784328382
PARP11	0.624605535
MECOM	0.902221614
BC039319	0.959644617
SPG11	-0.483361119
RORA	0.755098752
ACTRT3	-1.263969294
ICT1	-0.795500786
BEX4	-0.968821241
HUNK	-0.778131688
ZDHHC2	0.616229173
RBBP6	0.515795562
HERPUD2	0.593782798
CYC1	-1.161493678
NR4A3	-1.100715056
CELF1	0.446019109
MYO1C	0.747661584
OPTN	-0.495298495
IFITM1	1.019649371
USP54	0.840686934
MPP1	-0.649826835
LOC100506563	-1.101758088
MIB1	0.433332219
NACAP1	0.753612109
HNRNPA3	0.59679111
CCT7	-1.218729371
KPNB1	0.463620018
CENPBD1P1	0.578456742
F3	1.192694614
CCNG2	0.772659426
TCFL5	0.518958093
RPS29	0.715589919
ATP6V0D1	-1.042322177
FAM127A	-0.924386523
TOLLIP	-0.702847218
TGFB2	0.583213992
LAMA5	0.934477521
LETMD1	-0.988252596
CALB1	-1.122232456
CRYBG3	0.552290011
ROMO1	-1.040670209
CTNNA3	0.812525274
LHFP	0.622652528
HIBADH	-0.51157004
TIMM50	-0.849469213
STS	-0.664881266
LINC00662	0.462952456
CKAP5	-0.662423298
FLJ33534	1.06731666
CUL2	-0.676717093
CAMKK1	-0.684647114
NEURL3	1.087342399
MIR302B	0.950866852
MRPS28	-1.122396047
DGKG	0.857296595
WDTC1	0.570043513
EFNB3	-0.924562626
CBX4	0.599068816
SMIM19	-0.645865065
CDKN2D	-0.925683852
EXOSC5	-1.206409547
ANO4	-0.726009459
KDSR	0.530572244
ZNF57	-1.153120202
PSMC3	-1.288991333
PIEZO2	0.620553638
USP36	0.463921664
LOC647070	0.949634592
AHCTF1	0.547259913
PLA2G12A	0.444420573
ADCYAP1	-1.16955289
ASAP1-IT2	1.258172744
DDX26B	-0.671596219
SUMO4	0.611083181
COG7	-1.308902195
PCMTD1	0.386346904
ZNF207	0.324699066
PLEKHA1	0.759470152
LAMP1	0.666232642
ZNF793	0.599948557
RLTPR	-0.849360526
PSMC4	-1.055029935
IER2	0.683580954
GTPBP8	0.522095935
PIGC	-0.627792281
REPIN1	0.557085925
HOPX	-0.755212127
RPA1	-0.53629
HMGCLL1	-0.740258792
NAT6	-1.301025565
ZNF26	-0.556541337
ORMDL1	-0.484400796
FAM122A	-0.469027276
SETD2	0.601669565
WSB1	0.691253484
SCD	0.815663493
FERMT2	0.782849853
PITPNM3	0.935208623
PYCR1	0.723606723
GATM	0.621025268
LOC284837	1.16378365
CAPN2	0.651555561
ARPC4	-0.949073219
GBP2	1.025703696
AFF4	0.530345174
ALMS1P	0.996859294
ZHX1	0.49367035
NDE1	0.570413706
RP11-357G3.2	1.813522452
GTF3C6	0.644783952
FIGNL1	-0.587853343
MCM3AP-AS1	0.574074875
ARHGEF1	1.007914619
LOC100133089	1.413328018
MRPS11	-0.679435665
SMIM7	-0.324228515
WDR48	0.352799739
PLEKHG2	0.632468263
MKRN3	1.052008379
LOC645513	-0.60030056
MAPK10	-0.494575213
TOB2	0.798938384
PSMD12	-0.622713527
SEC22A	-0.618348143
PCDHAC2	-1.325000218
AIF1L	0.936033151
C11orf96	1.214046839
RTFDC1	-0.446184848
TTC19	-0.735699757
UBXN4	0.517087462
PPFIA4	-1.438735251
HPRT1	-0.989739247
CSNK1G2	0.651539311
GAREM	0.513465413
PTPRO	1.030464116
ZNF503	0.70435633
COBL	0.601169802
MOCS2	-0.647503174
DOLK	-1.298771142
EIF6	-0.623956182
HSPB8	0.580286922
CRIM1	0.86552047
TMEM261	-0.540406732
NKX2-2	1.151246428
VDAC1	-0.884082434
MIR3682	0.631561658
RBL2	0.770976863
SUPT3H	-0.530246473
TULP3	0.705799985
PURA	0.441191521
MRPL33	0.766235233
DHFRL1	0.675753123
SAV1	0.428330932
DOCK9-AS2	-0.648024588
ATP1A1	-0.9504451
POLB	-0.682382243
PTAR1	0.588587844
VPS26B	-0.57842033
PITHD1	-0.86653327
FERMT3	1.176540673
ARHGEF18	0.713441298
RSRC2	0.462022831
RASSF8	0.67591083
DNPH1	-0.610999606
FLJ11292	0.662601574
SGSM2	0.692993015
TIPRL	0.481675723
SLC7A2	1.116538852
DGCR2	0.747447266
EBP	-0.528383785
SUPT4H1	-0.673594619
PBXIP1	0.865661837
C2CD3	0.409370997
RANBP1	-0.819271903
ZMYM5	0.610334634
DICER1	0.820485158
PKIB	-1.031406032
IFRD1	0.8746315
PTPLB	0.480026146
SLC39A9	-0.418117473
SLCO4A1	0.919216376
SMAP2	-0.63249082
ELOVL7	1.080280431
EMC1	-0.549744739
INHBA-AS1	-0.947797177
NOTCH1	0.643246993
PRSS3	-0.57125611
EIF1AX	0.583147787
UBTD2	0.671222095
SLC16A6	-0.738146033
PHF20L1	-0.371613134
VPS35	-0.671038067
TRUB2	-1.045456628
LOC100506990	0.536827782
MRVI1	0.850163093
GPR22	-0.810319903
TKT	-0.609449392
SALL1	0.809469035
TMEM59L	-1.300984279
ARHGEF10	0.548586428
TMTC2	0.646581365
CALN1	-0.813639577
ATP8A2	-0.6294434
ERCC3	-0.995702439
DUT	0.575259495
SHANK3	0.857919132
SCFD2	-0.528679249
RP11-846E15.4	0.711453763
SEC61A1	-1.010393657
PHIP	0.475262414
LDHA	-1.156373455
IMP3	-0.729713736
SLC40A1	0.694990832
PLCB4	1.152216207
CD320	-0.849654454
ORAI3	0.843737782
BMS1P6	1.038516556
HEPH	0.948041503
TRPS1	0.627120816
MPND	-0.935757897
AP1M1	-0.648328651
CHMP6	-1.142763702
GLIS1	1.011194003
MAP6D1	-0.377783051
A2M	0.811574773
ABCG1	0.51258911
CCNH	-0.667607376
ZSCAN29	0.735740228
PYCRL	-1.519938038
PSMG1	-1.05428274
UEVLD	0.53845914
GPSM1	0.837624504
ILDR2	0.710343093
LYPLA1	0.705326345
RRP7A	-0.683643064
CDC123	-0.804394188
CDH2	0.674528734
CSK	0.697273368
TRIM36	-0.830503207
RNMT	-0.504025617
PCLO	-0.75746051
SIK2	0.471109786
HIBCH	0.755907426
ZNF584	-0.897223307
SOX2-OT	1.228665859
PARPBP	-0.750490389
VPS37C	0.49620554
RP11-295G20.2	1.000495511
NAV1	0.520550766
MTHFD1	-0.625456094
DDX25	-0.92734889
TUBA4A	-1.009793674
THBS2	0.844351865
GPNMB	0.754832061
KLHDC9	-0.613054137
KIAA0930	0.717190554
ITIH5	0.866936871
EPB41L2	0.469204117
LRP6	0.476841702
ALKBH7	-0.530235365
SMIM10	1.106565163
FAM19A1	-0.926297581
OXCT1	-1.05630868
OLIG2	0.593112638
MAP3K1	0.556349949
PPHLN1	0.489131739
ACTR10	-0.83241545
AHNAK	0.871910751
PPP2R1B	0.658739745
HEY2	0.911758667
CEACAM5	0.768164443
BHLHE41	0.596149277
FANCL	0.516541596
FOXP1-IT1	0.935178966
MGLL	0.612848489
RP11-196G18.24	0.934289981
CUEDC1	0.592266506
GABRA4	-0.892341109
ANKRD20A11P	0.683112867
FAM175A	-0.94623125
NXT2	0.728842443
DIS3L2	0.634728498
MRPS23	-0.827423629
CD2BP2	-0.532105768
UGDH	0.680696005
ZNF791	0.585357799
GPATCH8	0.678593332
NUMA1	0.530182623
HNRNPU-AS1	0.711129149
DDX41	-1.026973978
POLN	0.605530458
C17orf80	-0.468735118
PGK1	-0.918485527
DHX30	-0.389333207
DEGS1	0.868551833
TP73-AS1	0.403480659
RP11-513M16.7	0.994232005
STOM	0.751493256
SERINC3	-0.433200171
RFXANK	-1.109513998
IKZF5	0.878604602
ZC3H12C	0.862796295
OTUD4	0.46913513
ARF5	-1.019379679
EIF3C	1.164312758
PLCG1	0.514958213
SPTBN1	0.430550779
TFRC	0.706321311
IL13RA1	0.71843777
LINC00537	0.87168966
ABCA9	0.523619781
DIRAS1	-0.752915427
ARHGDIA	-0.740454021
TSR1	0.591194792
PHLPP1	0.548200365
NOMO3	1.312122117
RHOJ	0.566930766
MTX2	-1.078486823
SRRT	0.466538477
CHD4	0.586963906
FOXK2	-0.372890957
FAHD1	-0.711817577
RP11-488L18.10	1.032358932
CTSW	-0.877709221
CCNA1	-1.122341621
BCKDK	-0.972112482
DUS4L	-0.923382886
PSMB10	-0.809487941
SLC6A13	0.800285854
B3GNTL1	-0.725454822
CAT	0.719967346
C8orf46	-0.859922967
CCDC124	-0.958870238
SETMAR	-0.480060126
RANBP10	-0.562792431
BRD1	0.588238402
ZBTB47	0.556479656
OMD	1.112131815
ZFP14	1.048600647
RNF181	-0.998396992
RP11-469M7.1	-1.042684927
EIF4E3	-0.638438793
CLCN4	-0.850705765
TBX3	0.580024855
SLCO2B1	0.565135946
OPA1	-0.512657232
KDELC2	1.125416548
CLK4	0.551758138
PSMB6	-0.748892286
LOC100506274	-0.870173104
SRPR	-0.664134012
FOXD1	1.412624967
MAPKAPK3	0.694648992
FZD3	0.643206181
GNB4	0.794282026
POLR3C	-0.792565659
ZNF710	0.42765023
CEBPZOS	-0.531145572
AGBL5	-0.573700414
LY6E	-1.267003092
KIAA2018	0.380418561
DCTN3	-0.618603293
PHF3	0.451023941
HDAC2	0.430918634
TTBK2	0.703101372
CECR2	0.754418108
MAEL	-1.153391501
PMEPA1	0.613134397
MAU2	0.40531285
C11orf97	-1.114522228
DEK	0.789867346
RAB10	0.42622977
DLGAP1-AS1	0.811925503
ATXN1	0.438777431
ATP6	0.59172102
FAM204A	0.394850827
DHDDS	-0.525664807
RUVBL2	-0.56282658
CNEP1R1	0.545688336
XIAP	0.536429576
XBP1	0.509995994
SEPSECS-AS1	1.142868456
FNIP1	0.390270097
BCOR	0.655266037
ARHGAP29	0.655742581
PBLD	-0.519779073
CRHR1	-0.72175386
TRPC4AP	-0.88777473
LAMTOR2	-1.051098418
NDUFA9	-0.623004502
DDIT4L	1.069502607
TIMP3	0.682541293
DGUOK	-0.44487188
RHOU	0.803692861
LATS1	0.568226769
SLC16A2	-1.103629343
COMMD9	-0.971482748
ZFR2	0.636550477
RBFA	0.843528066
PCSK5	0.838295524
CXXC1	0.69873044
APLP2	-0.563338968
ATP6V0E1	0.597304512
KIAA1407	-1.137058178
ZDHHC4	-0.928333407
DNAJC11	-0.527312801
EIF4E2	-0.433039592
AP3B2	-0.546445979
CLN3	-0.573142235
XPOT	0.505812785
TMEM53	-0.716004673
FKSG49	0.875715114
UQCC1	-0.39892502
CUEDC2	-0.603587996
BAZ2B	0.658250874
VAC14-AS1	1.187423435
SNCA	-0.726760689
ANXA5	0.717377585
AK3	0.590893233
KLF4	1.055303923
CSRP1	0.708629116
SLC30A3	-1.369230619
TRIO	0.41644443
PAXIP1OS	0.982645072
SMA4	0.648534961
PSIP1	-0.414014809
NFATC4	0.607914615
BHLHE22	-1.188326903
SLC1A1	-0.710736207
RHBDF2	1.004386953
CSPG4	0.940559129
TMEM205	-0.739978706
TCP11L1	-0.618110208
SHROOM1	0.555041926
PAIP2	-0.611420626
ARMCX5	-0.549396758
BOD1L1	0.443555246
FAM107A	1.073357445
PRDX3	-0.730664589
RP4-758J24.5	-1.151313251
GABARAPL2	-0.655021433
GNG3	-1.087081514
KRT10	0.422842556
IL17D	0.691498467
PIK3C2A	0.47037557
PWWP2A	0.443375023
PDK3	-0.719275855
E4F1	-0.674323044
MAGI3	-0.508669022
MPHOSPH9	0.533189243
FMR1	0.692210611
PLEKHB2	-0.660524917
C7orf63	-0.807291402
ZBTB34	0.963981732
AAAS	-1.053003357
DCAF6	-0.545466314
CIAPIN1	-0.589554149
MRPL47	-0.517225733
ENC1	-1.157571415
ELP6	-0.440303453
SLC25A18	1.167985983
UBE2S	-1.213997461
FAM167A	0.620855504
NSF	0.782413941
PIK3R1	0.682267599
PRELP	0.800730357
SYNM	0.753371242
EIF2AK1	-0.582768925
VMA21	-0.831401077
KDM4B	0.697465891
LOC441242	1.125749072
RGS5	0.694124815
SLC7A11	0.778264246
ARHGAP1	0.453832765
LOC100507165	-0.716706309
RPS3	0.869448538
LINC00342	0.853952755
SLC25A48	0.682163234
ITGA6	0.811515107
TES	0.69820855
ME2	-0.509491869
VPS53	-0.388701258
KSR1	0.621147254
BAG6	-0.560809048
ZPR1	-0.547021384
LINC00957	0.668925515
STK17B	0.6282505
RINT1	-0.804399271
AGAP3	0.446293721
PRF1	0.699864006
PAX7	-0.853429251
ELMO1	-1.011191461
FH	-0.65560584
LRCH3	0.490780826
CYP1B1	0.727847766
KPNA5	0.727184606
PMM1	-0.692468473
C15orf65	-0.914278473
MAPKAPK5-AS1	-0.537793108
CLTC	-0.596106319
HES1	0.720792939
PSMD10	-0.65691341
FDX1L	-0.641020978
MEAF6	-0.391851898
MED1	0.484368989
SLC9A6	-0.803651955
ESAM	1.197047785
ALS2	-0.460948731
SCAMP1-AS1	-1.057548229
LOC101927021	1.099629083
SYNPO2	0.506541528
TFAP2C	0.955423966
MAP4K5	0.584345024
TLE4	0.508240118
MADD	-0.598811396
REPS2	-0.778039643
LOC100134822	1.130813153
PDLIM2	0.667741883
PCBP1-AS1	0.467641218
PITPNC1	0.543014974
GNG12	0.695006569
LINC00844	1.138333778
RP11-506O24.2	0.971735976
RHOB	0.596990687
SPATA7	-0.683240693
GHRLOS	0.832178281
GPX4	-0.620215754
TMEM59	-0.595154319
FAM185A	0.909206491
PHF19	0.614828876
KRR1	0.52555205
NNT-AS1	0.970766862
STXBP3	0.761178776
NIFK-AS1	0.713476562
SMC5	0.604611217
DLG1	0.404521846
PRRT3-AS1	0.939250121
CYYR1	0.945111694
MAD2L1BP	-0.856239438
ERICH3	-1.104529703
PMPCA	-0.711607664
BGN	0.847537323
ERC2-IT1	1.144232514
RABAC1	-0.712810636
RBPMS	0.678948503
PNRC2	0.606687217
AY940074	1.073432427
LRRC6	-0.60599446
TBL3	-0.890032177
LOC100132057	0.634010051
JAZF1-AS1	-1.363158761
NOC4L	-1.210239192
TRAPPC12	-0.897383822
SLC18B1	0.972443908
GSN	0.689946481
NUP85	-0.7495696
LAMP2	0.606174019
TIPARP	0.903783617
ITGA5	0.925805607
MCAT	-0.986970983
LOC100506371	1.156035822
FBXO33	0.509452468
WDHD1	-0.617649748
FXYD7	-1.109190858
PRDM16	0.901127651
SNRPB2	-0.519439192
COPE	-0.998530297
SLC44A1	0.508468807
TSR2	-0.523773234
WASF2	0.664913509
SGIP1	-1.164878576
BTN3A3	-0.905624254
HMGN3	0.517890862
AP1S1	-0.488432905
ITGAV	0.921043079
STK4	0.335527271
FAM84B	0.715905003
NELL1	-1.183279629
GABRD	-1.400324099
PADI2	0.510436057
LAMB1	-0.818177575
TRAPPC5	-0.80632046
DRAM2	-0.616540021
BRPF1	0.53084518
ITGA10	0.891659727
MMADHC	-0.865727258
FAM201A	-0.758680198
ST8SIA2	-1.012617175
SNX21	0.528080191
LOC100289283	1.007779392
GABBR1	-0.491596689
FKRP	-0.761362203
DND1	0.676415139
SCAF4	0.461445958
RP11-258C19.7	0.469478781
MEF2D	0.452842801
ZCCHC2	0.573562897
NDRG1	0.744675382
HIGD1B	1.599296982
ZBTB20	0.887976957
SPCS1	-0.734683008
GLRX	-0.998936656
ARMCX4	-0.60723674
ZNF507	0.603556722
CADM1	0.544425434
VPS36	-0.481052385
CSF1	0.559914222
MAP2	0.579593413
SRGAP2C	0.655810044
ATP6V1D	-0.521703542
TRIOBP	0.692478066
CEP95	0.390098478
SRM	-0.522505214
ATP2A2	-0.643591973
LYSMD1	-0.681652935
ADAT2	-0.732743783
E2F3	0.56024452
NDUFA2	-0.560773979
LINC00324	0.88402671
MSN	0.827759015
SEZ6L2	-0.658789973
ARAP1	0.560235344
RP11-2E11.9	-0.48541315
MOBP	0.911011745
OSBPL11	0.72581041
THOC5	-0.615978127
RAB3B	-0.857536768
CDKN3	-0.869165666
C20orf27	-0.699805889
COPG1	-0.979423838
RPS6KL1	-0.737593436
PSMC2	-0.570206249
TMEM212	0.907272532
EFHC2	0.770586284
SLC35G2	-0.731197521
GEM	0.891925551
GSK3B	-0.417344533
AQP11	-1.213516199
GNAL	-0.787606239
RNF113A	-0.902194533
LOC100131541	1.381555838
COPZ1	-0.628367764
KLC2	0.660009639
TSPAN3	-0.513372844
ERI2	-0.471837968
MRPL12	-0.717153529
BCL10	0.576966758
HLA-DQB1	-0.733159159
AC144652.1	-0.988917385
FYN	0.514828206
XAGE-4	1.031499224
LOC339988	0.993318341
SMOX	0.507721732
TEP1	0.790826316
GTF2F1	-0.45090682
CBY1	-0.588076057
CHRDL1	1.177753275
HEATR2	0.480211183
PPT1	-0.383922205
ACTR5	-0.609401477
KCNJ4	0.869878216
MACF1	0.53907711
PPP3R1	-0.764341425
PODXL2	-1.171970241
PEX19	-0.693985595
COQ4	-0.610628366
DYX1C1	-1.134416328
APH1A	0.497130831
ZMAT3	0.567080693
CMTM4	0.525462863
ASPSCR1	-1.152973218
CCDC167	-0.897599234
NTMT1	-0.744510152
DCD	0.994051415
GLS	-0.787273144
ZNF444	0.588271758
RGMB	-0.500749586
GABRA1	-1.054279245
IFT22	-0.496888584
[truncated: 19,630 more rows]
