# Supplementary material for: Utilizing bioinformatics and machine learning to identify CXCR4 gene-related therapeutic targets in diabetic foot ulcers
Source: Front Endocrinol (Lausanne). 2025 Feb 7;16:1520845. doi: 10.3389/fendo.2025.1520845 (PMC11842251; doi:10.3389/fendo.2025.1520845)
Supplement: Supplementary file 1 [file DataSheet1.zip › 1520845Supplementary files/06GSEA分析/gsea.csv]

	ID	Description	setSize	enrichmentScore	NES	pvalue	p.adjust	qvalue	rank	leading_edge	core_enrichment
hsa04330	hsa04330	Notch signaling pathway	60	0.561118958153277	2.18343735006816	0.00194552529182879	0.0158766788203258	0.010931005919747	4256	tags=55%, list=24%, signal=42%	8850/4853/151636/9253/1387/84441/23493/2033/1855/9794/3065/3280/1856/23013/4851/1488/7091/51107/4854/28514/6310/3955/3066/7089/22938/3516/441478/342371/11317/4855/2648/3714/196403
hsa04392	hsa04392	Hippo signaling pathway - multiple species	28	0.557940154494487	1.86940378433548	0.00197628458498024	0.0158766788203258	0.010931005919747	5225	tags=71%, list=29%, signal=51%	10413/25937/8642/7003/9770/26524/9113/126374/1454/83937/60485/7004/8994/23286/7005/55233/84962/166824/122786/6788
hsa04978	hsa04978	Mineral absorption	56	0.545025476331034	2.09458871569809	0.00195694716242661	0.0158766788203258	0.010931005919747	2695	tags=38%, list=15%, signal=32%	4499/4502/4496/4494/4495/477/4501/4493/65010/9843/645745/79901/30061/142680/7018/2512/115019/493/6569/1181/482
hsa05206	hsa05206	MicroRNAs in cancer	162	0.448305249665378	2.03461323317069	0.00193050193050193	0.0158766788203258	0.010931005919747	4085	tags=44%, list=23%, signal=35%	7430/407040/4853/54541/2261/1942/1789/1387/3678/2033/900/9252/23405/4194/3065/1956/5156/7431/1545/5159/23411/1946/7078/5295/399694/596/1027/4851/7976/1786/5292/7042/1026/4082/1871/9839/10014/8660/6655/5335/25/7422/4854/6093/672/3845/960/4170/9759/2065/3066/27086/4790/4893/993/595/90427/85414/7157/6774/1021/994/4325/324/5243/5296/995/406886/10298/4855/10253/9134
hsa04512	hsa04512	ECM-receptor interaction	86	0.437743153189338	1.82058796921402	0.00378787878787879	0.0233030754640293	0.0160440391046713	2576	tags=31%, list=14%, signal=27%	6696/3693/3913/1278/6385/3696/3911/3678/3685/8515/7058/3655/2335/1834/51206/1291/2811/3915/961/255743/1287/8516/1286/6382/1277/960/7450
hsa04350	hsa04350	TGF-beta signaling pathway	102	0.434949859011485	1.85570890435423	0.00187265917602996	0.0158766788203258	0.010931005919747	3813	tags=41%, list=21%, signal=33%	3399/2615/3398/6497/3400/658/1387/4090/2033/4086/3065/4052/4091/64750/7037/2014/7043/60436/5519/7046/7018/56963/7042/3625/25805/6093/655/1634/3066/6199/26585/657/650/79875/93/4092/4089/4756/1874/6498/2331/6667
hsa05220	hsa05220	Chronic myeloid leukemia	75	0.431753837778489	1.74640561963285	0.00389105058365759	0.0233030754640293	0.0160440391046713	4708	tags=49%, list=26%, signal=36%	4792/5925/1643/2122/3065/5295/7043/399694/7046/1027/1488/7042/1026/867/1871/6776/6655/25/10912/3845/9846/3066/4790/5781/4893/595/4089/7157/1021/5296/53358/1647/3551/1029/5970/208/51426
hsa05215	hsa05215	Prostate cancer	96	0.420623367944179	1.77376478633461	0.00188679245283019	0.0158766788203258	0.010931005919747	4399	tags=44%, list=25%, signal=33%	7184/4792/5925/1387/3480/51176/2033/6934/1956/5156/2308/5159/5295/596/1027/354/1026/83439/1871/6655/3845/2078/9586/2263/4790/56034/90993/5327/4893/1385/2260/6932/468/595/7157/5296/64764/9134/3551/148327/367/5970
hsa05222	hsa05222	Small cell lung cancer	92	0.418471026252783	1.7512862795591	0.00378787878787879	0.0233030754640293	0.0160440391046713	4843	tags=43%, list=27%, signal=32%	4792/5925/3913/1643/3911/3685/3655/2335/5295/596/1027/4149/1026/3915/1871/1287/331/329/10912/1286/4790/79444/1164/6256/3688/595/7157/284217/1021/5296/9134/10319/1647/3551/5970/6502/3908/208/51426/317
hsa04061	hsa04061	Viral protein interaction with cytokine and cytokine receptor	92	0.413431690061735	1.73019683781568	0.00378787878787879	0.0233030754640293	0.0160440391046713	2635	tags=29%, list=15%, signal=25%	7852/2919/57007/7132/8795/3570/3627/1436/8793/6347/1230/58985/3561/1435/3572/9547/3587/51554/7133/3606/2920/6356/6387/8764/1236/4283/1233
hsa04520	hsa04520	Adherens junction	84	0.410822890142221	1.69856999521412	0.00385356454720617	0.0233030754640293	0.0160440391046713	3941	tags=39%, list=22%, signal=31%	7082/1387/3480/51176/2033/6934/56288/10580/57493/29119/7525/1956/64750/7454/81/10163/7046/9411/8826/83439/1003/2534/6093/10398/2260/6932/4089/5906/93408/5787/7414/10627/1495
hsa03083	hsa03083	Polycomb repressive complex	79	0.409582448900449	1.6636267001292	0.00393700787401575	0.0233030754640293	0.0160440391046713	4001	tags=39%, list=22%, signal=31%	1387/5252/2033/22992/23512/3065/7703/84458/3720/54880/26147/4149/8535/57666/23429/7874/10600/51619/7528/84333/63035/114785/3066/121536/8473/57332/6015/11335/171023/83746/10389
hsa04933	hsa04933	AGE-RAGE signaling pathway in diabetic complications	99	0.406962869762984	1.72564145032561	0.00186567164179104	0.0158766788203258	0.010931005919747	3799	tags=39%, list=21%, signal=31%	2152/5332/1278/2335/2308/5330/5295/5331/7043/596/7046/1027/7412/6347/5600/5292/7042/5333/6776/1287/1729/183/5335/7422/1286/1277/3845/1906/4790/4772/3725/4893/51196/595/4089/6401/6774/7424/5296
hsa04670	hsa04670	Leukocyte transendothelial migration	107	0.399383253512519	1.71257911949482	0.00189393939393939	0.0158766788203258	0.010931005919747	4405	tags=41%, list=25%, signal=31%	7430/7852/7408/90952/5010/5175/24146/7122/4478/29119/394/81/5295/7412/5600/50848/1003/5335/2770/100506658/58494/10451/6387/6093/2909/10398/5781/9069/2773/5829/3688/9080/3683/5906/93408/10411/7414/5296/10627/1495/5908/4267/7410/11069
hsa04668	hsa04668	TNF signaling pathway	115	0.392360484086846	1.68588818726448	0.00193423597678917	0.0158766788203258	0.010931005919747	4719	tags=41%, list=26%, signal=30%	2919/4792/1051/840/79651/7132/3627/9252/23118/4217/5295/197259/7412/7128/6347/5600/3659/3976/1435/331/329/64285/7133/2920/1906/9586/3726/4790/90993/3725/1385/83786/468/6401/7424/5296/1388/3600/2921/64764/3551/148327/5970/4323/208/9021/8737
hsa05205	hsa05205	Proteoglycans in cancer	194	0.390265083389658	1.82270214119493	0.00194174757281553	0.0158766788203258	0.010931005919747	3609	tags=35%, list=20%, signal=28%	7430/3693/1278/9138/6194/3480/6385/3678/3685/2002/857/6237/4478/3709/5727/2335/1956/2066/2247/3708/3091/7078/5295/7976/8826/79923/5600/22808/7042/1026/4060/867/3082/6655/5335/2549/84309/7422/10451/6382/6093/1277/3845/960/1634/2065/7099/2316/356/2017/286/5781/6199/6383/3059/4893/5829/2260/51196/3688/5329/595/858/5501/7157/6774/8322
hsa04115	hsa04115	p53 signaling pathway	72	0.384969308632097	1.55590549999318	0.00377358490566038	0.0233030754640293	0.0160440391046713	4959	tags=46%, list=28%, signal=33%	55367/56475/10848/1643/8795/900/4194/901/51512/2810/596/5366/9540/1026/64393/83667/25946/10912/143686/595/27244/7157/8797/1021/50484/9134/1647/1029/55240/9538/6477/317/64065
hsa04064	hsa04064	NF-kappa B signaling pathway	99	0.378319078535579	1.60418340805932	0.00373134328358209	0.0233030754640293	0.0160440391046713	4497	tags=38%, list=25%, signal=29%	2919/4792/55367/10848/7132/115650/4615/23118/51135/3654/596/7412/7128/10913/8915/331/329/5335/10912/51588/2920/6387/7099/3554/4790/5971/27040/7706/4067/128178/958/29775/2921/3576/1647/3551/5970/3929
hsa05171	hsa05171	Coronavirus disease - COVID-19	202	0.372600923896772	1.7553372800355	0.00193050193050193	0.0158766788203258	0.010931005919747	4324	tags=37%, list=24%, signal=28%	4792/6194/6232/6167/6227/7132/3455/6188/6234/3570/3627/6168/4615/1956/23118/51135/6230/6146/6170/3654/6235/4600/5295/6773/3441/3451/6347/5600/6217/6228/4142/3572/2162/5335/6164/6210/4938/715/200916/6156/6155/6206/6169/6204/7450/7099/6223/6201/6222/4790/6176/6147/3725/4312/6157/4939/6160/6133/4940/6229/6136/6123/6152/6774/5296/731/9045/6191/57506/3576/6173/6203/3551/6205/51065
hsa04550	hsa04550	Signaling pathways regulating pluripotency of stem cells	134	0.369883618674532	1.63520248809385	0.00189393939393939	0.0158766788203258	0.010931005919747	3931	tags=36%, list=22%, signal=28%	3399/3398/3977/6657/2261/3400/658/9314/4090/3480/463/5462/4086/1855/9421/7703/2247/3720/5295/5080/1856/7976/79923/5600/6926/3625/7994/3976/3572/3845/84333/5978/2263/3231/657/4893/2260/6932/6929/93/4089/6774/8322/6498/324/5296/1749/11211
hsa01522	hsa01522	Endocrine resistance	95	0.361526689156577	1.52735659043069	0.00747663551401869	0.0372294372294372	0.0256322624743677	4300	tags=37%, list=24%, signal=28%	2852/4853/5925/3480/1031/196883/1956/108/5295/399694/596/1027/4851/5600/1026/1871/6655/4854/5469/3845/28514/3725/6199/8202/10498/4893/595/7157/5296/6667/4855/113/53358/3714/1029
hsa04820	hsa04820	Cytoskeleton in muscle cells	226	0.361112496233677	1.72208347559228	0.00191204588910134	0.0158766788203258	0.010931005919747	3084	tags=30%, list=17%, signal=25%	1837/477/85301/1462/3693/4604/50509/1278/1301/9124/6385/3696/3678/3685/8736/8515/1466/825/633/7058/114793/3655/2335/8082/271/8557/9499/7431/1465/4629/10611/1289/165904/11155/64236/51332/1291/23002/23500/1287/1729/8516/1302/7139/4619/3728/171024/25777/7273/272/1286/1832/3930/200539/6382/1277/1634/6444/7171/2318/6711/482/10398/4000/4634/23353/6383/6443
hsa04621	hsa04621	NOD-like receptor signaling pathway	171	0.355310492142147	1.63498405365536	0.00189393939393939	0.0158766788203258	0.010931005919747	3339	tags=29%, list=19%, signal=24%	84674/140609/2919/4792/5332/2634/5027/2635/2633/5586/3455/3709/9051/4615/10628/23118/51135/5330/3708/6773/5331/3665/596/3441/3451/7128/6347/5600/3428/331/329/4938/9140/4671/10910/3606/100506742/2920/79792/7099/22900/4790/79671/3725/63940/4939/7419/114769/54822/4940
hsa04390	hsa04390	Hippo signaling pathway	145	0.349235484096209	1.56563360093656	0.00190839694656489	0.0158766788203258	0.010931005919747	4600	tags=41%, list=26%, signal=30%	3398/10413/6657/25937/23513/658/51176/6934/56288/4086/1855/29119/286204/3996/7003/7043/26524/1856/5519/7046/7976/23418/9231/7042/83439/9113/126374/329/2246/1454/85407/655/60485/7532/2736/1739/657/6932/650/1742/4092/7004/595/4089/5501/8994/8322/23286/324/11211/1495/3993/7005/7475/7472/7855/55233/84962/166824
hsa05167	hsa05167	Kaposi sarcoma-associated herpesvirus infection	188	0.340125456630466	1.58252964476391	0.00191938579654511	0.0158766788203258	0.010931005919747	4066	tags=35%, list=23%, signal=27%	2919/4792/5925/1387/51176/7538/2033/6934/7132/3455/285/3709/57580/59345/3107/55970/2247/3708/3091/5295/3133/6773/3665/3441/2791/9976/3451/2787/2793/1230/4776/5600/1026/83439/1871/3572/4277/5335/2790/4773/7422/2920/3459/3845/9261/1233/4790/51764/4772/3725/4893/1385/6932/3105/595/7157/4067/6774/2788/1021/5296/2921/2782/4775/3576
hsa05202	hsa05202	Transcriptional misregulation in cancer	166	0.339236993446071	1.54452584514761	0.00192678227360308	0.0158766788203258	0.010931005919747	4233	tags=37%, list=24%, signal=28%	3398/604/4299/904/1051/64332/3480/1643/1031/4086/4286/2321/3065/26471/2308/1436/5087/1027/7704/30012/8861/4149/1026/862/4297/329/3728/2005/2130/10912/8148/466/2138/4094/2120/6688/890/2078/3066/2313/51804/4790/84444/5327/6256/7030/6929/10214/7403/85414/7157/6667/51513/958/3576/3087/3002/1671/3695/1647/2892
hsa04510	hsa04510	Focal adhesion	195	0.338235061775721	1.5814608799178	0.00193050193050193	0.0158766788203258	0.010931005919747	4261	tags=37%, list=24%, signal=29%	5228/6696/7408/3693/3913/1278/3480/3696/3911/3678/3685/8515/2002/857/7058/2321/3655/2335/1956/5156/5159/394/81/5295/399694/596/824/1291/2013/2012/3915/1287/1729/8516/331/329/3082/6655/2534/7422/1286/10451/6093/1277/4638/7450/2316/56034/2909/10398/3725/5829/1297/3688/595/3679/858/5501/5906/93408/284217/7424/7414/5296/10298/10627/3672/10319/3791/1793/3695/53358/5908
hsa04630	hsa04630	JAK-STAT signaling pathway	162	0.333187884820441	1.51215824506589	0.00193050193050193	0.0158766788203258	0.010931005919747	2871	tags=25%, list=16%, signal=21%	2670/3977/1387/30837/9180/2033/3455/3570/1956/5156/3597/5159/5295/6773/596/3441/3451/122809/58985/5292/1026/3561/3976/6776/246778/3572/3566/6655/3587/3581/3953/59067/51588/1441/5771/3459/4170/3596/163702/5781
hsa05163	hsa05163	Human cytomegalovirus infection	214	0.3322474624849	1.57336944859126	0.00192307692307692	0.0158766788203258	0.010931005919747	4071	tags=35%, list=23%, signal=27%	7852/4792/5925/5332/9138/567/3685/2002/7132/6890/3570/196883/3709/59345/1956/5156/3107/5330/55970/108/3708/5295/3133/5331/10672/3441/2791/3451/2768/2787/2793/6347/1230/4776/5600/1026/1871/6655/3587/2770/2790/4773/7422/6387/6093/3845/9586/356/3554/4790/51764/90993/4772/6199/2775/3588/4893/1385/2773/5829/3105/468/595/7157/6774/2788/1021/5296/1388/6667/64764/2782/4775/3576/113
hsa04926	hsa04926	Relaxin signaling pathway	127	0.32848997310558	1.43682077577627	0.00952380952380952	0.0456766517951986	0.0314481231760089	4239	tags=39%, list=24%, signal=30%	4792/5332/1278/196883/59345/1956/59/5330/55970/108/5295/5331/399694/7046/2791/2787/2793/5600/1287/6655/2770/1910/2790/7422/1286/1277/3845/1906/9586/4790/51764/90993/3725/2775/4312/4893/1385/2773/468/2788/7424/408/5296/1388/64764/2782/113/53358/148327
hsa05224	hsa05224	Breast cancer	143	0.325241655240493	1.45388016127831	0.00757575757575758	0.0372294372294372	0.0256322624743677	5472	tags=45%, list=31%, signal=31%	4853/5925/3480/51176/1643/23493/6934/1855/1956/3280/2247/5295/1856/399694/4851/7976/1026/83439/1871/2246/6655/4854/10912/4040/672/3845/28514/3725/6199/8202/4893/2260/6932/595/7157/8322/8823/1021/324/5296/6667/11211/4855/1452/53358/1647/3714/7475/23401/7472/7855/208/51426/23462/26281/8321/8326/8324/10023/8313/7476/5241/2535/8817
hsa04936	hsa04936	Alcoholic liver disease	135	0.324155855733668	1.43311121114533	0.00956022944550669	0.0456766517951986	0.0314481231760089	3437	tags=27%, list=19%, signal=22%	32/2919/4792/51176/6934/7132/29896/6319/4615/23118/51135/2308/3654/4217/23411/84818/3441/3451/5600/34/83439/79602/223/23175/127/2920/2309/7099/356/4790/217/53632/6932/595/5465/9663
hsa04060	hsa04060	Cytokine-cytokine receptor interaction	279	0.31792153117208	1.56564858141673	0.00187265917602996	0.0158766788203258	0.010931005919747	2735	tags=23%, list=15%, signal=20%	7852/3977/2919/768211/57007/55540/658/9180/58191/7132/3455/8795/3570/3627/115650/8741/27302/3597/53342/84818/7043/1436/8793/7046/9210/3441/3451/6347/10913/1230/58985/7042/3625/3561/9173/3976/1435/9573/246778/3572/9547/3566/94/4982/3587/3581/51554/3953/27179/59067/7133/3606/2920/6356/1441/6387/8764/1236/3459/655/4283/1233/356/3554/3596
hsa04151	hsa04151	PI3K-Akt signaling pathway	346	0.311669143897045	1.57127623990253	0.00191204588910134	0.0158766788203258	0.010931005919747	4253	tags=35%, list=24%, signal=27%	5228/7184/6696/54541/2261/3693/1942/3913/1278/1902/6194/3480/3696/29941/3911/3678/9180/3685/8515/5586/3455/285/7058/3570/2321/3655/2335/59345/5934/1956/5156/5159/6794/55970/2066/2247/1946/5295/284/2846/1436/596/5519/1027/1291/3441/2791/3451/2787/2793/1026/3915/3561/1435/23239/1287/8516/3566/3082/2246/6655/4915/6446/2790/7422/1286/9863/1441/672/1277/3845/2309/4170/118788/2065/7450/7099/23566/9586/…
hsa05130	hsa05130	Pathogenic Escherichia coli infection	187	0.310703256397476	1.44639261335859	0.00383141762452107	0.0233030754640293	0.0160440391046713	3112	tags=27%, list=17%, signal=23%	7430/4792/4651/7082/840/5010/1902/9138/24146/4542/23191/347733/7132/6188/8795/7122/7100/4640/4615/23118/51135/4641/375/3654/4629/10672/2846/10163/84617/10095/2768/5600/9265/2534/25/4671/3606/100506658/382/6093/4646/7099/356/3554/2017/4790/5781/3725/3059/10802/9069
hsa05417	hsa05417	Lipid and atherosclerosis	202	0.306874678140867	1.44569840891966	0.00386100386100386	0.0233030754640293	0.0160440391046713	4077	tags=32%, list=23%, signal=25%	7184/2919/4792/3306/5332/839/840/9138/19/7132/8795/4615/23118/51135/3654/4217/5330/3708/5295/5331/3665/596/4780/3441/7412/3451/6347/5600/1543/5452/5335/9619/7494/4773/3606/2920/10451/3845/7099/57534/356/4790/4772/3725/1548/6256/4312/4893/468/1549/6401/5906/7157/4067/6774/8797/29108/5296/958/2921/4775/8743/3576/2081
hsa04150	hsa04150	mTOR signaling pathway	148	-0.31035339568962	-1.42125015007305	0.00627615062761506	0.0318165001849797	0.0219054851334774	2014	tags=19%, list=11%, signal=17%	64223/51382/3479/7481/528/6520/51719/84335/81029/9681/673/7480/7249/10641/5605/81929/3265/5582/84219/10670/28956/51606/51256/5604/529/534/526/10325
hsa04714	hsa04714	Thermogenesis	199	-0.319681245056508	-1.52680456664675	0.00206611570247934	0.0158766788203258	0.010931005919747	2696	tags=33%, list=15%, signal=28%	57521/1351/55967/4719/170712/56901/51422/1353/10488/5568/27330/4717/54539/60/1340/126328/4726/1329/6597/2778/1432/4716/5564/6389/2475/1349/285521/126129/155/4702/55744/64223/28958/4710/4697/4695/4694/4731/29796/84335/4704/4713/79133/7249/4729/1268/7385/4722/4706/4711/3265/25915/4705/51103/5571/7386/51079/374291/4723/6390/5468/23028/1537/51412/7384/4701
hsa04145	hsa04145	Phagosome	139	-0.335300951871958	-1.52929287867516	0.00213219616204691	0.0158766788203258	0.010931005919747	1316	tags=29%, list=7%, signal=27%	55176/3117/7879/1781/527/60/948/5869/155066/929/535/6441/4353/51382/528/2209/1778/23480/2213/4689/51143/53407/3119/10376/533/84790/7277/29927/4074/9114/51606/203068/529/1780/534/10383/526/11151/10381/537
hsa00230	hsa00230	Purine metabolism	114	-0.34984601038902	-1.55085583472704	0.00412371134020619	0.0233030754640293	0.0160440391046713	3687	tags=32%, list=21%, signal=25%	9061/270/374659/9583/53343/5634/56953/956/10846/203/221264/5146/1716/122481/221823/102157402/5142/30833/5147/3704/26289/471/124583/5631/132/9615/353/158/955/51292/5149/3251/29922/3615/4830/318
hsa05208	hsa05208	Chemical carcinogenesis - reactive oxygen species	194	-0.352194459015605	-1.67504742288974	0.00205338809034908	0.0158766788203258	0.010931005919747	2907	tags=28%, list=16%, signal=24%	126328/4726/7417/1329/1432/50507/4716/27/6389/1349/4259/5602/5580/4702/4710/6647/4697/572/4695/4694/4731/292/29796/2953/5601/4704/2052/4713/673/10327/873/4729/52/5605/7385/4722/4706/4711/4233/3265/2053/7416/4705/7386/51079/291/374291/4723/6416/6390/1537/5604/7384/4701
hsa04932	hsa04932	Non-alcoholic fatty liver disease	147	-0.363117148496809	-1.65957733082426	0.00210970464135021	0.0158766788203258	0.010931005919747	4079	tags=35%, list=23%, signal=27%	1351/55967/1571/4719/170712/56901/51422/4717/54539/7040/1340/126328/4726/2932/1329/1432/3630/4716/5564/6389/1349/5602/4702/4710/7186/4697/4695/4694/4731/29796/51094/5601/4704/4713/4729/7385/4722/4706/4711/4705/5571/581/7386/51079/374291/4723/6390/5468/1537/7384/4701
hsa04146	hsa04146	Peroxisome	82	-0.371098791856476	-1.548389881361	0.00628930817610063	0.0318165001849797	0.0219054851334774	2245	tags=23%, list=13%, signal=20%	10478/5189/8799/5191/6647/5190/25824/5052/8528/5824/92960/54511/570/1891/2053/26061/283927/55711/4358
hsa05415	hsa05415	Diabetic cardiomyopathy	175	-0.381087798209605	-1.7793510183245	0.00209643605870021	0.0158766788203258	0.010931005919747	3124	tags=32%, list=17%, signal=27%	7040/948/1340/126328/4726/2932/7417/1329/1432/3630/177/4716/6389/5162/2475/1349/5602/5580/4702/5164/4710/4697/4695/4694/4731/292/29796/5590/5601/4704/142/488/4713/4689/816/5165/4729/2597/7385/4722/4706/4711/1509/5582/7416/4705/7386/51079/291/374291/4723/6390/1537/5499/7384/4701
hsa04723	hsa04723	Retrograde endocannabinoid signaling	138	-0.382743852869575	-1.73908367810655	0.00216919739696312	0.0158766788203258	0.010931005919747	2448	tags=30%, list=14%, signal=26%	4716/3763/2559/5602/4702/4710/4697/4695/4694/4731/2562/2893/221955/5601/4704/4713/2783/2911/140679/4729/1268/4722/4706/4711/22999/5582/54331/2557/4705/2166/57030/51079/2566/374291/2558/4723/2554/2785/2890/2563/4701
hsa04142	hsa04142	Lysosome	127	-0.387236298523172	-1.7424365828593	0.00209643605870021	0.0158766788203258	0.010931005919747	3692	tags=37%, list=21%, signal=30%	5641/23659/175/2581/135112/9583/138050/3074/527/5538/6272/84572/8218/27074/1211/4126/8906/11154/1212/535/1174/23553/411/8120/6609/1201/53/1213/57192/5476/8907/58511/9179/23312/1509/51172/1521/533/22901/2517/4758/23335/4074/9114/10947/51606/537
hsa01232	hsa01232	Nucleotide metabolism	75	-0.387300050952684	-1.59224363674111	0.00614754098360656	0.0318165001849797	0.0219054851334774	5013	tags=48%, list=28%, signal=35%	2987/151531/51020/7378/84284/1890/10201/8833/115024/270/9583/56953/956/203/54963/1635/221264/1716/122481/102157402/30833/3704/26289/124583/132/8623/9615/1503/353/158/955/51292/3251/29922/3615/4830
hsa03040	hsa03040	Spliceosome	117	-0.393728229112586	-1.75508578390186	0.00206185567010309	0.0158766788203258	0.010931005919747	2659	tags=30%, list=15%, signal=26%	6632/56949/6636/24148/10907/27258/6629/6634/9775/8559/51645/9410/5093/25804/5356/153527/10084/4686/7307/6628/8449/9343/9785/8896/10286/10189/51362/6631/199746/10465/9128/83443/6626/51690/10713
hsa05010	hsa05010	Alzheimer disease	343	-0.395996330579623	-2.00987049058052	0.00208333333333333	0.0158766788203258	0.010931005919747	2591	tags=28%, list=15%, signal=24%	3630/8883/5700/177/10297/50507/4716/6389/2475/5532/1349/5602/4702/60673/7481/4710/7186/4697/572/4695/4694/30849/5701/90550/5692/4731/292/29796/81029/5601/5718/4704/5690/5717/488/4713/5710/673/7480/5684/10213/29985/9861/5693/5664/4729/6622/5719/2597/5605/5694/5682/7385/4722/4706/4711/5534/29982/3265/5688/10376/1460/7416/4705/143471/5707/5705/7386/84790/51079/291/55851/7277/374291/4723/5704/5695/56…
hsa01240	hsa01240	Biosynthesis of cofactors	129	-0.40386827884541	-1.82339528014664	0.0020746887966805	0.0158766788203258	0.010931005919747	3503	tags=35%, list=20%, signal=28%	326625/2235/2730/5498/54658/80308/203/11019/8564/221264/4351/27235/27010/122481/54995/8836/93100/102157402/27430/51805/55191/23057/6999/51004/26289/4522/9054/4338/790/10327/1738/3620/5372/1503/158/7390/79001/10243/79717/2937/5373/29922/211/195814/4830
hsa05022	hsa05022	Pathways of neurodegeneration - multiple diseases	430	-0.412572225051894	-2.12042050180075	0.00216919739696312	0.0158766788203258	0.010931005919747	2757	tags=29%, list=15%, signal=25%	7417/11315/1329/2878/1432/5700/177/10297/50507/57679/4716/6389/2475/5532/1349/80208/10671/10131/5602/10133/27429/4702/60673/7481/1769/3064/81631/4710/7186/6647/4697/572/7317/4695/4694/30849/5701/4747/90550/5692/4731/292/29796/4741/2893/7316/81029/5601/11258/10540/5718/4704/5690/5717/488/4713/5710/673/7480/2911/5684/816/10213/9861/5693/10120/5664/4729/6622/5719/5605/5694/5682/7385/4722/4706/4711/5…
hsa00520	hsa00520	Amino sugar and nucleotide sugar metabolism	45	-0.437895657384298	-1.63670636058073	0.0101419878296146	0.0477923810053072	0.0329047910838253	4857	tags=53%, list=27%, signal=39%	5973/29926/2585/2673/6675/140838/55907/80146/64841/2584/5238/606495/2645/3074/10007/2762/4351/3098/54187/5372/55577/132789/5373/2821
hsa03420	hsa03420	Nucleotide excision repair	57	-0.443937598870703	-1.7183682558897	0.00616016427104723	0.0318165001849797	0.0219054851334774	3863	tags=40%, list=22%, signal=32%	5440/5425/5438/1161/5887/7508/5435/8450/5439/6117/9978/5434/6118/1069/2968/902/5441/56655/54107/4331/2071/6119/1022
hsa05014	hsa05014	Amyotrophic lateral sclerosis	323	-0.446008360296054	-2.2354943771026	0.00213675213675214	0.0158766788203258	0.010931005919747	3437	tags=37%, list=19%, signal=30%	8678/5683/4717/5709/53371/54539/60/23165/1340/55706/51164/126328/4726/10482/79023/1329/2878/23064/56000/1432/5700/57679/4716/6389/2475/5532/1349/80208/10671/10762/10133/5216/4702/60673/400916/1769/81631/4710/7186/6647/4697/572/4695/4694/30849/5701/9688/4747/90550/5692/5217/4731/29796/4741/11258/10540/5718/4704/5690/5717/4713/5710/4686/5684/10213/9861/10718/5693/10120/4729/5719/5694/79902/5682/738…
hsa05016	hsa05016	Huntington disease	270	-0.450337646969182	-2.22696982002647	0.00211416490486258	0.0158766788203258	0.010931005919747	3452	tags=39%, list=19%, signal=32%	9519/8678/5435/5683/4717/5709/54539/8218/1340/51164/1211/126328/4726/7417/1212/1329/2878/5700/4716/6389/2475/1349/10671/5602/5439/4702/60673/1769/3064/4710/7186/6647/4697/4695/4694/30849/5701/5434/5692/4731/292/29796/1213/2893/5601/11258/10540/5718/4704/5690/5717/4713/5710/5441/5684/10213/9861/5693/10120/4729/5719/5694/5682/7385/4722/4706/4711/161/29982/5688/55860/1175/10376/7416/4705/143471/1012…
hsa00010	hsa00010	Glycolysis / Gluconeogenesis	64	-0.458195842642556	-1.81573554222353	0.00408997955010225	0.0233030754640293	0.0160440391046713	2739	tags=31%, list=15%, signal=27%	3098/5315/5162/126/669/5214/230/3948/10327/1738/7167/2597/2023/8789/2026/5230/5213/226/3939/2821
hsa05020	hsa05020	Prion disease	237	-0.458482098544258	-2.22494259989184	0.00209205020920502	0.0158766788203258	0.010931005919747	2907	tags=35%, list=16%, signal=30%	126328/4726/2932/7417/1329/4685/1432/10963/5700/4716/6389/5532/1349/5602/5580/4702/4710/6647/4697/572/4695/4694/5701/90550/1958/5692/4731/292/29796/5601/5718/4704/5690/5717/4713/5710/4689/116444/5684/10213/9861/5693/4729/5719/5694/5682/7385/4722/4706/4711/5534/5688/10376/735/1460/7416/4705/143471/581/733/5707/5705/7386/84790/51079/291/7277/374291/4723/5704/5695/5686/6390/1537/2902/5691/203068/570…
hsa05012	hsa05012	Parkinson disease	229	-0.476375374500359	-2.30703418690336	0.00211864406779661	0.0158766788203258	0.010931005919747	2942	tags=37%, list=16%, signal=31%	55669/126328/4726/55334/7417/11315/1329/2778/5700/4716/6389/1349/10131/5602/27429/4702/4710/6647/4697/7317/4695/4694/5701/90550/5692/4731/292/29796/7316/5601/5718/4704/5690/5717/7295/4713/5710/5684/816/10213/29985/9861/5693/4729/6622/5719/5694/5682/7385/4722/4706/4711/2774/5688/10376/7416/4705/143471/581/5707/5705/7386/84790/51079/291/7277/374291/4723/5704/5695/5686/6390/1537/5691/203068/57181/57…
hsa03008	hsa03008	Ribosome biogenesis in eukaryotes	65	-0.477795622115684	-1.89930156299718	0.00204918032786885	0.0158766788203258	0.010931005919747	5184	tags=55%, list=29%, signal=39%	23195/55127/65083/51367/83732/55226/25996/55505/29889/10557/23560/10556/1459/55781/10482/56000/10248/51096/102157402/28987/10775/5901/84135/3692/5822/27341/10436/92856/10799/55272/29107/22803/55651/1460/10607/4931
hsa04721	hsa04721	Synaptic vesicle cycle	75	-0.479425017771599	-1.97098201243093	0.00204918032786885	0.0158766788203258	0.010931005919747	3253	tags=45%, list=18%, signal=37%	527/6531/6616/8218/1211/10497/1212/155066/535/51382/6534/6812/528/10815/1213/23025/1759/6505/140679/161/22999/26052/6857/1175/533/8775/57030/9114/51606/529/1173/534/6511/526
hsa01250	hsa01250	Biosynthesis of nucleotide sugars	34	-0.484613314098462	-1.67639945710735	0.00610997963340122	0.0318165001849797	0.0219054851334774	4769	tags=56%, list=27%, signal=41%	29926/2585/2673/6675/140838/55907/80146/64841/2584/5238/2645/2762/4351/3098/54187/5372/55577/5373/2821
hsa00250	hsa00250	Alanine, aspartate and glutamate metabolism	35	-0.484758396889009	-1.70546612764348	0.00597609561752988	0.0318165001849797	0.0219054851334774	1220	tags=29%, list=7%, signal=27%	8528/790/158/2744/435/440/27165/2806/56954/2805
hsa00620	hsa00620	Pyruvate metabolism	46	-0.490458093917226	-1.83449649552313	0.00413223140495868	0.0233030754640293	0.0160440391046713	2484	tags=46%, list=14%, signal=39%	39/97/130/9380/5315/5162/126/4200/4191/2739/197257/3948/2271/10327/1738/5091/3029/31/10873/3939/4190
hsa01200	hsa01200	Carbon metabolism	109	-0.493003319182983	-2.16977159483568	0.0020746887966805	0.0158766788203258	0.010931005919747	3544	tags=42%, list=20%, signal=34%	39/2645/48/5634/283871/3418/5095/1892/3098/221823/5315/6389/5162/4200/5226/4191/5214/8803/230/414328/5631/7086/113675/2271/1738/5091/6888/7167/2597/2023/5096/3420/3419/8789/2026/5230/10873/5213/226/2806/50/6390/4190/2821/3421/2805
hsa05017	hsa05017	Spinocerebellar ataxia	136	-0.494950976588996	-2.24985002391118	0.00207900207900208	0.0158766788203258	0.010931005919747	2345	tags=36%, list=13%, signal=32%	2475/10524/5602/1600/4976/60673/7186/7436/30849/5701/90550/5692/292/2959/5601/5718/5690/5717/488/5710/116444/2911/5684/10213/9861/5693/5719/5694/5682/29982/5582/5688/25814/7416/143471/5707/5705/291/5704/6712/5695/5686/5173/2890/2902/5691/5702/6511/5714
hsa01210	hsa01210	2-Oxocarboxylic acid metabolism	32	-0.495531001809393	-1.69618425764772	0.00602409638554217	0.0318165001849797	0.0219054851334774	3758	tags=41%, list=21%, signal=32%	55753/48/3418/95/5162/593/1738/3420/3419/2806/50/3421/2805
hsa01230	hsa01230	Biosynthesis of amino acids	67	-0.496591643620473	-1.98316182254954	0.0020746887966805	0.0158766788203258	0.010931005919747	2548	tags=45%, list=14%, signal=39%	48/5634/3418/95/384/221823/5315/27430/5214/230/5631/7086/113675/5091/6888/7167/2597/2023/435/3420/440/3419/2026/5230/5213/226/2806/50/3421/2805
hsa00190	hsa00190	Oxidative phosphorylation	105	-0.511203027971024	-2.21707888839358	0.00212314225053079	0.0158766788203258	0.010931005919747	4079	tags=49%, list=23%, signal=38%	1351/55967/4719/170712/56901/1353/4717/54539/527/1340/126328/4726/1329/5464/155066/4716/535/6389/1349/4702/51382/4710/528/4697/4695/4694/4731/29796/4704/4713/4729/7385/4722/4706/4711/4705/533/7386/51079/374291/4723/9114/51606/6390/1537/529/534/526/537/7384/4701
hsa05033	hsa05033	Nicotine addiction	37	-0.518026505908733	-1.84940162738768	0.00396039603960396	0.0233030754640293	0.0160440391046713	1556	tags=32%, list=9%, signal=30%	2562/2893/116444/140679/2557/57030/2566/2558/2554/2890/2902/2563
hsa00051	hsa00051	Fructose and mannose metabolism	28	-0.550081037572079	-1.8459951054673	0.00201612903225806	0.0158766788203258	0.010931005919747	2985	tags=46%, list=17%, signal=39%	2762/4351/3098/5214/230/5372/7167/3795/8789/55556/5373/5213/226
hsa00030	hsa00030	Pentose phosphate pathway	30	-0.56657082677147	-1.92621198336622	0.00200803212851406	0.0158766788203258	0.010931005919747	2469	tags=50%, list=14%, signal=43%	2539/64080/5634/221823/5226/5214/230/414328/5631/7086/6888/8789/5213/226/2821
hsa00020	hsa00020	Citrate cycle (TCA cycle)	30	-0.614900261888573	-2.0905210735507	0.00200803212851406	0.0158766788203258	0.010931005919747	3758	tags=53%, list=21%, signal=42%	55753/48/3418/6389/5162/4191/8803/2271/1738/5091/3420/3419/50/6390/4190/3421
hsa03050	hsa03050	Proteasome	42	-0.748009186783635	-2.76099275294413	0.00198412698412698	0.0158766788203258	0.010931005919747	1934	tags=69%, list=11%, signal=62%	5700/3458/10197/5701/5692/5718/5690/5717/5710/5684/10213/9861/5693/5719/5694/5682/5720/5699/5696/5688/143471/5707/5705/5704/5695/5686/5691/5702/5714
