# Supplementary material for: Utilizing bioinformatics and machine learning to identify CXCR4 gene-related therapeutic targets in diabetic foot ulcers
Source: Front Endocrinol (Lausanne). 2025 Feb 7;16:1520845. doi: 10.3389/fendo.2025.1520845 (PMC11842251; doi:10.3389/fendo.2025.1520845)
Supplement: Supplementary file 1 [file DataSheet1.zip › 1520845Supplementary files/06GSEA分析/山峦图.R]

#### 安装和加载R包

# 如果没有安装clusterProfiler包，则安装；否则加载该包
if(!require(clusterProfiler)){ 
  BiocManager::install("clusterProfiler")
} else {
  library(clusterProfiler)
}

# 如果没有安装org.Hs.eg.db包，则安装；否则加载该包
if(!require(org.Hs.eg.db)){ 
  BiocManager::install("org.Hs.eg.db")
} else {
  library(org.Hs.eg.db)
}

# 如果没有安装enrichplot包，则安装；否则加载该包
if(!require(enrichplot)){ 
  BiocManager::install("enrichplot")
} else {
  library(enrichplot)
}

# 如果没有安装cowplot包，则安装；否则加载该包
if(!require(cowplot)){ 
  install.packages("cowplot")
} else {
  library(cowplot)
}

# 设置工作目录为指定路径
setwd("D:\\教程\\02240818非肿瘤\\06GSEA分析山峦图")      

# 读取基因列表文件
input <- read.table("geneall.txt", sep="\t", header=T, check.names=F)

# 如果基因列表是ENTREZID，则忽略这一步；否则进行ID转换
gene_df <- bitr(input$SYMBOL,
                fromType = "SYMBOL",      # 从基因符号转换
                toType = "ENTREZID",      # 转换为ENTREZID
                OrgDb = org.Hs.eg.db)     # 物种为人类
head(gene_df) # 查看转换后的基因ID前几行

# 合并logFC数据和ENTREZID
gsea_data <- merge(input,              # 原始输入数据
                   gene_df,            # 转换后的基因ID数据
                   by = "SYMBOL",      # 以SYMBOL为合并的键
                   all = FALSE,        # 只保留匹配的行
                   sort = FALSE)       # 不对结果进行排序
head(gsea_data) # 查看合并后的数据前几行

# 按logFC从大到小排序
gsea_data_order <- gsea_data[order(gsea_data$logFC, decreasing = T),]
gsea_data_order <- gsea_data_order[!is.na(gsea_data_order$ENTREZID),] # 移除ENTREZID为空的行
head(gsea_data_order) # 查看排序后的数据前几行

# 提取logFC和ENTREZID
gene_logFC <- gsea_data_order$logFC
gene_id <- gsea_data_order$ENTREZID
names(gene_logFC) <- gene_id # 将logFC的名字设置为对应的ENTREZID
head(gene_logFC) # 查看基因logFC的前几行

# GSEA富集分析
kk <- gseKEGG(gene_logFC,              # 基因logFC数据
              organism = "hsa",        # 物种为人类
              pvalueCutoff = 0.05,      # p值阈值为0.2
              nPerm = 1000,            # 设定1000次置换检验
              minGSSize = 10,          # 通路最小基因集大小为10
              maxGSSize = 500,         # 通路最大基因集大小为500
              verbose = TRUE,          # 显示分析进度
              seed = TRUE,            # 不使用随机种子
              by = "fgsea")            # 使用fgsea方法

# 按照富集得分从高到低排序
kk_order <- kk[order(kk$enrichmentScore, decreasing = T)]

write.csv(kk_order,file = "gsea.csv")


# 提取上调的通路
kk_up <- kk_order[kk_order$enrichmentScore > 0,]

# 提取下调的通路
kk_down <- kk_order[kk_order$enrichmentScore < 0,]

# 合并上调和下调的前五条通路
kk_combined <- rbind(kk_up[c(5,15,18,23,33), ], kk_down[c(16,26,27,32,34), ])

# 将合并后的前五条上调和下调通路画在一个GSEA图片中并保存为PDF
pdf("Top5_Combined_GSEA.pdf", width=8, height=9)
p_combined <- gseaplot2(kk, row.names(kk_combined), base_size = 10)
print(p_combined)
dev.off() # 关闭PDF设备
?gseaplot2
# 生成上调通路的PDF
pdf("Top5_Upregulated_GSEA.pdf", width=8, height=6)
p1 <- gseaplot2(kk, row.names(kk_up)[c(5,15,18,23,33)], base_size = 10)
print(p1)
dev.off() # 关闭PDF设备

# 生成下调通路的PDF
pdf("Top5_Downregulated_GSEA.pdf", width=8, height=6)
p2 <- gseaplot2(kk, row.names(kk_down)[c(16,26,27,32,34)], base_size = 10)
print(p2)
dev.off() # 关闭PDF设备

# 将结果画成山脊图并保存为PDF
pdf("Ridgeplot.pdf", width=7, height=12)
p3 <- ridgeplot(kk, fill = "pvalue")
print(p3)
dev.off() # 关闭PDF设备
