# Supplementary material for: Utilizing bioinformatics and machine learning to identify CXCR4 gene-related therapeutic targets in diabetic foot ulcers
Source: Front Endocrinol (Lausanne). 2025 Feb 7;16:1520845. doi: 10.3389/fendo.2025.1520845 (PMC11842251; doi:10.3389/fendo.2025.1520845)
Supplement: Supplementary file 1 [file DataSheet1.zip › 1520845Supplementary files/07差异基因的GO富集分析/go.d3f24d25e5508754/go.BP.sig.xlsx]

## Sheet: Sheet 1
ID	Description	GeneRatio	BgRatio	pvalue	p.adjust	qvalue	geneID	Count
GO:0072009	nephron epithelium development	17/571	110/18866	3.3652e-08	6.78069e-05	6.03797e-05	AQP11/CD24/CALB1/CITED1/IRX1/PECAM1/PTPRO/LAMB2/POU3F3/WWTR1/SOX9/YAP1/NOTCH2/FOXD1/FOXC1/PGF/KLF15	17
GO:0007050	cell cycle arrest	25/571	234/18866	4.9695e-08	6.78069e-05	6.03797e-05	RRAGB/CDK7/CNOT10/DHCR24/CDK5/MSH2/MIF/MAP2K1/HSP90AB1/PLK2/LAMTOR2/RPRM/GAS2L1/PIDD1/TP53INP1/PHOX2B/RB1/KMT2E/SOX2/NOTCH2/MIR34A/GPER1/KAT2B/ID2/PRR11	25
GO:0072073	kidney epithelium development	19/571	142/18866	5.84939e-08	6.78069e-05	6.03797e-05	AQP11/BDNF/CD24/CALB1/CITED1/IRX1/PECAM1/SMAD5/PTPRO/LAMB2/POU3F3/WWTR1/SOX9/YAP1/NOTCH2/FOXD1/FOXC1/PGF/KLF15	19
GO:0072006	nephron development	19/571	143/18866	6.55878e-08	6.78069e-05	6.03797e-05	MPV17/AQP11/CD24/CALB1/CITED1/IRX1/SEC61A1/PECAM1/PTPRO/LAMB2/POU3F3/WWTR1/SOX9/YAP1/NOTCH2/FOXD1/FOXC1/PGF/KLF15	19
GO:0072001	renal system development	28/571	292/18866	8.10156e-08	6.78069e-05	6.03797e-05	MPV17/SERPINF1/RBP4/AQP11/BDNF/CD24/CALB1/CITED1/IRX1/SEC61A1/PECAM1/SMAD5/PTPRO/LAMB2/POU3F3/WWTR1/EMX2/SOX9/NFIA/YAP1/NOTCH2/FOXD1/ID2/FOXC1/PGF/KLF15/LRP4/ID3	28
GO:0006882	cellular zinc ion homeostasis	10/571	37/18866	9.94173e-08	6.78069e-05	6.03797e-05	SLC30A3/SLC39A10/MT1E/MT1X/SLC39A12/MT1G/MT1F/MT1H/MT2A/MT1M	10
GO:0010273	detoxification of copper ion	7/571	15/18866	1.16867e-07	6.78069e-05	6.03797e-05	MT1E/MT1X/MT1G/MT1F/MT1H/MT2A/MT1M	7
GO:1990169	stress response to copper ion	7/571	15/18866	1.16867e-07	6.78069e-05	6.03797e-05	MT1E/MT1X/MT1G/MT1F/MT1H/MT2A/MT1M	7
GO:0001503	ossification	34/571	412/18866	1.3402e-07	6.78069e-05	6.03797e-05	ATP6AP1/NELL1/CITED1/SLC24A3/FHL2/P2RX7/CEBPD/GLIS1/SMAD5/IFITM1/COL1A2/CEBPB/BMPR1B/WWTR1/OMD/VCAN/FGR/ID4/FGFR3/CHRDL1/SRGN/SOX2/TCIRG1/JUND/SOX9/SKI/HDAC7/SPP1/PTN/ID2/FOXC1/TOB1/LRP4/ID3	34
GO:0010001	glial cell differentiation	24/571	230/18866	1.43689e-07	6.78069e-05	6.03797e-05	ZNF488/CDK5/MAP2K1/PPARG/EIF2B3/LPAR1/LAMB2/PTPRZ1/BACE2/PHOX2B/CSPG5/SERPINE2/NKX2-2/ID4/KCNJ10/PLP1/SOX2/SOX9/SKI/OLIG1/PTN/ID2/CXCR4/KLF15	24
GO:0055069	zinc ion homeostasis	10/571	39/18866	1.71818e-07	7.37098e-05	6.5636e-05	SLC30A3/SLC39A10/MT1E/MT1X/SLC39A12/MT1G/MT1F/MT1H/MT2A/MT1M	10
GO:0001655	urogenital system development	29/571	330/18866	3.08153e-07	0.000105395	9.38508e-05	MPV17/SERPINF1/RBP4/AQP11/BDNF/CD24/CALB1/CITED1/IRX1/SEC61A1/PECAM1/SMAD5/PTPRO/LAMB2/POU3F3/WWTR1/EMX2/ID4/SOX9/NFIA/YAP1/NOTCH2/FOXD1/ID2/FOXC1/PGF/KLF15/LRP4/ID3	29
GO:0071294	cellular response to zinc ion	8/571	24/18866	3.2137e-07	0.000105395	9.38508e-05	MT1E/MT1X/HVCN1/MT1G/MT1F/MT1H/MT2A/MT1M	8
GO:0061687	detoxification of inorganic compound	7/571	17/18866	3.35014e-07	0.000105395	9.38508e-05	MT1E/MT1X/MT1G/MT1F/MT1H/MT2A/MT1M	7
GO:0097501	stress response to metal ion	7/571	17/18866	3.35014e-07	0.000105395	9.38508e-05	MT1E/MT1X/MT1G/MT1F/MT1H/MT2A/MT1M	7
GO:0048709	oligodendrocyte differentiation	15/571	103/18866	4.77493e-07	0.000140831	0.000125405	ZNF488/CDK5/PPARG/EIF2B3/LPAR1/PTPRZ1/NKX2-2/ID4/KCNJ10/PLP1/SOX9/OLIG1/PTN/ID2/CXCR4	15
GO:0001649	osteoblast differentiation	23/571	231/18866	6.03039e-07	0.000167397	0.000149061	ATP6AP1/NELL1/CITED1/FHL2/CEBPD/GLIS1/SMAD5/IFITM1/CEBPB/BMPR1B/WWTR1/VCAN/ID4/SOX2/TCIRG1/JUND/SOX9/SKI/HDAC7/SPP1/ID2/TOB1/ID3	23
GO:0042063	gliogenesis	27/571	307/18866	7.76128e-07	0.000203475	0.000181187	CHRM1/ZNF488/CDK5/MAP2K1/ADCYAP1/PPARG/EIF2B3/LPAR1/LAMB2/PTPRZ1/BACE2/SCRIB/PHOX2B/CSPG5/SERPINE2/NKX2-2/ID4/KCNJ10/PLP1/SOX2/SOX9/SKI/OLIG1/PTN/ID2/CXCR4/KLF15	27
GO:0070482	response to oxygen levels	31/571	396/18866	1.48652e-06	0.000369205	0.000328764	PSMD8/ATP6AP1/PSMC3/PSMB3/ALAS1/LDHA/CD24/PPARG/ENDOG/PSMA5/PSMB7/PSMC4/ATP6V0D1/CREBBP/LPAR1/APOLD1/VASN/HP1BP3/PLOD2/DNMT3B/TGFBR3/EPAS1/DDIT4/PTN/MIR34A/HSP90B1/HIPK2/CXCR4/PGF/ZFP36L1/MALAT1	31
GO:0001822	kidney development	25/571	283/18866	1.83208e-06	0.000432279	0.00038493	MPV17/SERPINF1/AQP11/BDNF/CD24/CALB1/CITED1/IRX1/SEC61A1/PECAM1/SMAD5/PTPRO/LAMB2/POU3F3/WWTR1/SOX9/YAP1/NOTCH2/FOXD1/ID2/FOXC1/PGF/KLF15/LRP4/ID3	25
GO:0030278	regulation of ossification	21/571	212/18866	2.01334e-06	0.000440882	0.00039259	ATP6AP1/NELL1/CITED1/P2RX7/CEBPD/SMAD5/IFITM1/CEBPB/BMPR1B/OMD/SRGN/TCIRG1/JUND/SOX9/SKI/HDAC7/PTN/ID2/TOB1/LRP4/ID3	21
GO:0071384	cellular response to corticosteroid stimulus	11/571	62/18866	2.22277e-06	0.000440882	0.00039259	SERPINF1/STAR/SMYD3/ADCYAP1/FBXO32/NR3C1/FAM107A/DNMT3B/DDIT4/GPER1/ZFP36L1	11
GO:0045667	regulation of osteoblast differentiation	16/571	131/18866	2.23168e-06	0.000440882	0.00039259	ATP6AP1/NELL1/CITED1/CEBPD/SMAD5/IFITM1/CEBPB/BMPR1B/TCIRG1/JUND/SOX9/SKI/HDAC7/ID2/TOB1/ID3	16
GO:0046916	cellular transition metal ion homeostasis	15/571	116/18866	2.24225e-06	0.000440882	0.00039259	ATP6AP1/SLC30A3/ATOX1/SLC39A10/SCO1/ATP6V0D1/FTHL17/MT1E/MT1X/SLC39A12/MT1G/MT1F/MT1H/MT2A/MT1M	15
GO:0072010	glomerular epithelium development	7/571	23/18866	3.60478e-06	0.000680439	0.000605907	CD24/PECAM1/PTPRO/LAMB2/NOTCH2/FOXC1/KLF15	7
GO:0010043	response to zinc ion	10/571	54/18866	4.2996e-06	0.000776249	0.000691222	SLC30A3/P2RX7/MT1E/MT1X/HVCN1/MT1G/MT1F/MT1H/MT2A/MT1M	10
GO:0055076	transition metal ion homeostasis	16/571	138/18866	4.44135e-06	0.000776249	0.000691222	ATP6AP1/SLC30A3/ATOX1/SLC39A10/SCO1/ATP6V0D1/FTHL17/EPAS1/MT1E/MT1X/SLC39A12/MT1G/MT1F/MT1H/MT2A/MT1M	16
GO:0015800	acidic amino acid transport	11/571	71/18866	8.75508e-06	0.00147554	0.00131392	PPFIA4/CCK/SLC1A6/BDNF/P2RX7/SLC1A3/SLC38A2/SLC25A18/KCNJ10/ATP1A2/GJA1	11
GO:0014003	oligodendrocyte development	9/571	47/18866	9.76467e-06	0.00152634	0.00135915	ZNF488/EIF2B3/LPAR1/NKX2-2/ID4/KCNJ10/PLP1/OLIG1/ID2	9
GO:0071385	cellular response to glucocorticoid stimulus	10/571	59/18866	9.85506e-06	0.00152634	0.00135915	SERPINF1/STAR/SMYD3/ADCYAP1/FBXO32/NR3C1/FAM107A/DNMT3B/DDIT4/ZFP36L1	10
GO:0071453	cellular response to oxygen levels	21/571	235/18866	1.0175e-05	0.00152634	0.00135915	PSMD8/ATP6AP1/PSMC3/PSMB3/PPARG/ENDOG/PSMA5/PSMB7/PSMC4/ATP6V0D1/CREBBP/LPAR1/VASN/HP1BP3/DNMT3B/EPAS1/PTN/MIR34A/HIPK2/ZFP36L1/MALAT1	21
GO:0045926	negative regulation of growth	22/571	254/18866	1.03502e-05	0.00152634	0.00135915	CDK5/CTDP1/RBP4/PPARG/PPP2R1A/MEG3/SERPINE2/FGFR3/RB1/MT1E/BCL6/SEMA4C/SPP1/SEMA3F/MT1X/NOTCH2/GJA1/MT1G/MT1F/MT1H/MT2A/MT1M	22
GO:0090382	phagosome maturation	9/571	48/18866	1.16988e-05	0.00167293	0.00148968	CORO1A/ATP6V1B2/ATP6V1G2/ATP6V1E1/ATP6V1H/ATP6V0D1/P2RX7/RAB31/TCIRG1	9
GO:0001666	response to hypoxia	27/571	359/18866	1.45609e-05	0.0019824	0.00176525	PSMD8/PSMC3/PSMB3/ALAS1/LDHA/CD24/ENDOG/PSMA5/PSMB7/PSMC4/CREBBP/APOLD1/VASN/HP1BP3/PLOD2/DNMT3B/TGFBR3/EPAS1/DDIT4/PTN/MIR34A/HSP90B1/HIPK2/CXCR4/PGF/ZFP36L1/MALAT1	27
GO:0071276	cellular response to cadmium ion	8/571	38/18866	1.47031e-05	0.0019824	0.00176525	STAR/MT1E/MT1X/MT1G/MT1F/MT1H/MT2A/MT1M	8
GO:0071280	cellular response to copper ion	7/571	28/18866	1.5263e-05	0.00200072	0.00178157	MT1E/MT1X/MT1G/MT1F/MT1H/MT2A/MT1M	7
GO:0021782	glial cell development	14/571	122/18866	1.96255e-05	0.00250305	0.00222888	ZNF488/CDK5/EIF2B3/LPAR1/LAMB2/BACE2/CSPG5/NKX2-2/ID4/KCNJ10/PLP1/SKI/OLIG1/ID2	14
GO:0046686	response to cadmium ion	10/571	64/18866	2.07463e-05	0.00257637	0.00229417	GOT1/STAR/NUDT1/MT1E/MT1X/MT1G/MT1F/MT1H/MT2A/MT1M	10
GO:0048713	regulation of oligodendrocyte differentiation	8/571	40/18866	2.19224e-05	0.00265262	0.00236206	ZNF488/PPARG/PTPRZ1/NKX2-2/ID4/PTN/ID2/CXCR4	8
GO:0072080	nephron tubule development	12/571	93/18866	2.35163e-05	0.00273249	0.00243319	AQP11/CD24/CALB1/CITED1/IRX1/POU3F3/WWTR1/SOX9/YAP1/NOTCH2/FOXD1/PGF	12
GO:0021675	nerve development	11/571	79/18866	2.48381e-05	0.00273249	0.00243319	BDNF/ATOH7/GABRA5/LPAR1/SLC1A3/PHOX2B/SERPINE2/NKX2-2/TCIRG1/SEMA3F/ATP8B1	11
GO:0030511	positive regulation of transforming growth factor beta receptor signaling pathway	7/571	30/18866	2.48988e-05	0.00273249	0.00243319	GOT1/HSP90AB1/CITED1/CREBBP/TGFBR3/TGFB1I1/HIPK2	7
GO:1903846	positive regulation of cellular response to transforming growth factor beta stimulus	7/571	30/18866	2.48988e-05	0.00273249	0.00243319	GOT1/HSP90AB1/CITED1/CREBBP/TGFBR3/TGFB1I1/HIPK2	7
GO:0036293	response to decreased oxygen levels	27/571	371/18866	2.60709e-05	0.00279611	0.00248984	PSMD8/PSMC3/PSMB3/ALAS1/LDHA/CD24/ENDOG/PSMA5/PSMB7/PSMC4/CREBBP/APOLD1/VASN/HP1BP3/PLOD2/DNMT3B/TGFBR3/EPAS1/DDIT4/PTN/MIR34A/HSP90B1/HIPK2/CXCR4/PGF/ZFP36L1/MALAT1	27
GO:0061326	renal tubule development	12/571	95/18866	2.9209e-05	0.00306305	0.00272754	AQP11/CD24/CALB1/CITED1/IRX1/POU3F3/WWTR1/SOX9/YAP1/NOTCH2/FOXD1/PGF	12
GO:0071549	cellular response to dexamethasone stimulus	7/571	31/18866	3.13271e-05	0.00321375	0.00286174	SERPINF1/STAR/SMYD3/FBXO32/NR3C1/DNMT3B/DDIT4	7
GO:1901654	response to ketone	18/571	200/18866	3.92692e-05	0.00393095	0.00350037	SERPINF1/NME1/STAR/SMYD3/PPARG/HPCA/FBXO32/NR3C1/IGFBP7/KLF4/KLF2/DNMT3B/TGFBR3/NKX2-2/DDIT4/SPP1/YAP1/PTN	18
GO:0006835	dicarboxylic acid transport	12/571	98/18866	3.99842e-05	0.00393095	0.00350037	PPFIA4/CCK/SLC1A6/BDNF/P2RX7/SLC1A3/SLC38A2/SLC25A18/KCNJ10/SLC26A6/ATP1A2/GJA1	12
GO:0072503	cellular divalent inorganic cation homeostasis	32/571	492/18866	4.46619e-05	0.00428691	0.00381734	CALM1/GOT1/CDK5/SLC30A3/CORO1A/SLC39A10/ADCYAP1/GRIN1/GRIA1/CD24/ANXA6/CALB1/GNG3/SLC24A3/STOML2/P2RX7/LPAR1/ACKR3/TCIRG1/MT1E/MT1X/ATP1A2/GJA1/SLC39A12/HSP90B1/GPER1/CXCR4/MT1G/MT1F/MT1H/MT2A/MT1M	32
GO:0045687	positive regulation of glial cell differentiation	8/571	44/18866	4.54218e-05	0.00428691	0.00381734	ZNF488/PPARG/PTPRZ1/SERPINE2/NKX2-2/PTN/ID2/CXCR4	8
GO:0043524	negative regulation of neuron apoptotic process	15/571	149/18866	4.76385e-05	0.00430555	0.00383394	CORO1A/STAR/MSH2/BDNF/GRIN1/HSP90AB1/NR4A3/MAP2K4/CITED1/GABRA5/SNCB/PTPRZ1/CEBPB/XRCC2/HIPK2	15
GO:0048714	positive regulation of oligodendrocyte differentiation	6/571	23/18866	4.86944e-05	0.00430555	0.00383394	ZNF488/PPARG/PTPRZ1/NKX2-2/PTN/CXCR4	6
GO:0072243	metanephric nephron epithelium development	6/571	23/18866	4.86944e-05	0.00430555	0.00383394	CALB1/LAMB2/POU3F3/WWTR1/SOX9/YAP1	6
GO:0061005	cell differentiation involved in kidney development	9/571	57/18866	4.92688e-05	0.00430555	0.00383394	CD24/CITED1/PTPRO/LAMB2/POU3F3/WWTR1/YAP1/NOTCH2/KLF15	9
GO:0014047	glutamate secretion	8/571	45/18866	5.37937e-05	0.0046155	0.00410994	PPFIA4/CCK/SLC1A6/BDNF/P2RX7/SLC1A3/SLC38A2/GJA1	8
GO:0030534	adult behavior	14/571	137/18866	7.17956e-05	0.00605006	0.00538737	UCHL1/CDK5/GRIN1/NRXN3/NR4A3/CARTPT/SPTBN2/GABRG2/EPS8/KCNJ10/ATP1A2/HIPK2/ID2/ZIC1	14
GO:0035850	epithelial cell differentiation involved in kidney development	8/571	47/18866	7.44157e-05	0.00616083	0.00548601	CD24/CITED1/PTPRO/LAMB2/WWTR1/YAP1/NOTCH2/KLF15	8
GO:0098657	import into cell	19/571	230/18866	7.78008e-05	0.00633003	0.00563667	CALY/SLC1A6/SLC27A4/SLC39A10/ARC/SLC16A2/VPS28/HPCA/SLC5A3/SCRIB/SLC1A3/SLC7A2/KCNJ10/SLC22A3/KCNJ16/SLC12A7/ATP1A2/SLC39A12/GLUL	19
GO:0006865	amino acid transport	15/571	156/18866	8.08233e-05	0.0064645	0.00575641	PPFIA4/CCK/SLC1A6/BDNF/SLC16A2/SLC7A14/P2RX7/SLC6A12/SLC1A3/SLC38A2/SLC7A2/SLC25A18/KCNJ10/ATP1A2/GJA1	15
GO:1901215	negative regulation of neuron death	18/571	212/18866	8.39742e-05	0.00660457	0.00588114	CDK5/SERPINF1/CORO1A/STAR/MSH2/BDNF/GRIN1/HSP90AB1/CD200/NR4A3/MAP2K4/CITED1/GABRA5/SNCB/PTPRZ1/CEBPB/XRCC2/HIPK2	18
GO:0033572	transferrin transport	7/571	36/18866	8.72244e-05	0.00674773	0.00600862	ATP6AP1/ATP6V1B2/ATP6V1G2/ATP6V1E1/ATP6V1H/ATP6V0D1/TCIRG1	7
GO:0001656	metanephros development	11/571	91/18866	9.38081e-05	0.00714001	0.00635793	CALB1/CITED1/IRX1/LAMB2/POU3F3/WWTR1/SOX9/YAP1/FOXD1/ID2/ID3	11
GO:0043434	response to peptide hormone	29/571	447/18866	0.000105389	0.00789416	0.00702948	GOT1/POR/ATP6AP1/STAR/ATP6V1B2/ATP6V1G2/ATP6V1E1/CYC1/PPARG/ATP6V1H/NR4A3/EIF2B3/CITED1/ATP6V0D1/UMODL1/STAT4/RAB31/KANK1/CRY1/NUCKS1/TGFBR3/RAB13/TCIRG1/JUND/GJA1/GPER1/KAT2B/ZFP36L1/KLF15	29
GO:0032835	glomerulus development	9/571	64/18866	0.000125009	0.00921744	0.00820781	MPV17/CD24/PECAM1/PTPRO/LAMB2/WWTR1/NOTCH2/FOXC1/KLF15	9
GO:0072207	metanephric epithelium development	6/571	27/18866	0.00012881	0.0093516	0.00832727	CALB1/LAMB2/POU3F3/WWTR1/SOX9/YAP1	6
GO:0021545	cranial nerve development	8/571	51/18866	0.000135513	0.00968921	0.0086279	ATOH7/LPAR1/SLC1A3/PHOX2B/NKX2-2/TCIRG1/SEMA3F/ATP8B1	8
GO:0010038	response to metal ion	25/571	366/18866	0.000141252	0.0099488	0.00885906	CALM1/GOT1/CPNE6/SERPINF1/SLC30A3/STAR/PPP1CA/NUDT1/ENDOG/HPCA/SNCB/P2RX7/PDCD6/TCIRG1/MT1E/JUND/MT1X/ITPKB/ID2/HVCN1/MT1G/MT1F/MT1H/MT2A/MT1M	25
GO:0051098	regulation of binding	25/571	367/18866	0.000147375	0.0101627	0.00904954	PRMT7/NVL/CDK5/NME1/PPP1CA/BDNF/KDM1A/HSP90AB1/PPARG/PLK2/CRMP1/SYMPK/KLF4/ZBTB7A/NUCKS1/TGFBR3/EIF3C/LDLRAP1/RB1/DTX3L/SKI/NFKBIA/HIPK2/ID2/FOXC1	25
GO:0000041	transition metal ion transport	13/571	129/18866	0.000148596	0.0101627	0.00904954	ATP6AP1/SLC30A3/ATP6V1B2/ATOX1/ATP6V1G2/SLC39A10/ATP6V1E1/ATP6V1H/SCO1/ATP6V0D1/FTHL17/TCIRG1/SLC39A12	13
GO:0090383	phagosome acidification	6/571	28/18866	0.000159777	0.0107713	0.00959144	ATP6V1B2/ATP6V1G2/ATP6V1E1/ATP6V1H/ATP6V0D1/TCIRG1	6
GO:0007409	axonogenesis	30/571	482/18866	0.00016722	0.0109779	0.00977541	UCHL1/CDK5/TUBB3/CCK/MAP2K1/BDNF/GRIN1/NRXN3/HSP90AB1/CRMP1/NR4A3/SPTBN2/PTPRO/LAMB2/PTPRZ1/PALLD/BMPR1B/PHOX2B/EFNA1/NUMBL/VASP/SEMA4C/KIF5B/SPP1/SEMA3F/NOTCH2/FOXD1/CXCR4/EZR/LRP4	30
GO:1901655	cellular response to ketone	11/571	97/18866	0.000167495	0.0109779	0.00977541	SERPINF1/STAR/SMYD3/PPARG/FBXO32/NR3C1/KLF4/KLF2/DNMT3B/DDIT4/SPP1	11
GO:0061318	renal filtration cell differentiation	5/571	19/18866	0.000203996	0.0129676	0.0115472	CD24/PTPRO/LAMB2/NOTCH2/KLF15	5
GO:0072112	glomerular visceral epithelial cell differentiation	5/571	19/18866	0.000203996	0.0129676	0.0115472	CD24/PTPRO/LAMB2/NOTCH2/KLF15	5
GO:0071548	response to dexamethasone	7/571	41/18866	0.000206097	0.0129676	0.0115472	SERPINF1/STAR/SMYD3/FBXO32/NR3C1/DNMT3B/DDIT4	7
GO:0042391	regulation of membrane potential	28/571	443/18866	0.000212809	0.0132138	0.0117664	CHRM1/GOT1/SCN2B/CDK5/PTPN3/GABRD/CCK/SLC1A6/IFI6/NTSR2/BDNF/ADCYAP1/GRIN1/GRIA1/SCN3B/GABRA1/GABRA5/GABRG2/STOML2/P2RX7/KCNE4/GABRG1/KCNJ10/KIF5B/ATP1A2/GJA1/PTN/GPER1	28
GO:1901990	regulation of mitotic cell cycle phase transition	28/571	448/18866	0.00025563	0.0156664	0.0139504	PSMD8/CNOT10/RAD51C/TUBB4B/PSMC3/TUBB/PSMB3/PLK2/PPP2R1A/PSMA5/RFWD3/PSMB7/PSMC4/MAD1L1/TUBA4A/CNTRL/ANLN/KLF4/PIDD1/FAM107A/PHOX2B/NEDD1/RB1/KMT2E/HSPA2/NACC2/ID2/ZFP36L1	28
GO:0072234	metanephric nephron tubule development	5/571	20/18866	0.000265261	0.0156682	0.013952	CALB1/POU3F3/WWTR1/SOX9/YAP1	5
GO:0072311	glomerular epithelial cell differentiation	5/571	20/18866	0.000265261	0.0156682	0.013952	CD24/PTPRO/LAMB2/NOTCH2/KLF15	5
GO:0071248	cellular response to metal ion	16/571	193/18866	0.000269139	0.0156682	0.013952	CPNE6/SERPINF1/STAR/ENDOG/HPCA/MT1E/JUND/MT1X/ITPKB/ID2/HVCN1/MT1G/MT1F/MT1H/MT2A/MT1M	16
GO:0050768	negative regulation of neurogenesis	21/571	295/18866	0.000271923	0.0156682	0.013952	CDK5/BDNF/ADCYAP1/PLK2/CRMP1/KANK1/LPAR1/PTPRO/PHOX2B/EFNA1/NKX2-2/ID4/SOX2/SOX9/SKI/SEMA4C/SPP1/SEMA3F/PTN/ID2/LRP4	21
GO:0051099	positive regulation of binding	15/571	174/18866	0.00027226	0.0156682	0.013952	NVL/CDK5/NME1/BDNF/KDM1A/HSP90AB1/PPARG/PLK2/KLF4/EIF3C/RB1/DTX3L/SKI/HIPK2/FOXC1	15
GO:0046688	response to copper ion	7/571	43/18866	0.000280364	0.0159402	0.0141942	MT1E/MT1X/MT1G/MT1F/MT1H/MT2A/MT1M	7
GO:0043523	regulation of neuron apoptotic process	17/571	214/18866	0.000290444	0.0163167	0.0145295	CDK5/CORO1A/STAR/UBE2M/MSH2/BDNF/GRIN1/HSP90AB1/NR4A3/MAP2K4/CITED1/GABRA5/SNCB/PTPRZ1/CEBPB/XRCC2/HIPK2	17
GO:0051961	negative regulation of nervous system development	22/571	319/18866	0.00030534	0.0165605	0.0147465	CDK5/BDNF/ADCYAP1/PLK2/CRMP1/KANK1/LPAR1/PTPRO/PHOX2B/EFNA1/NKX2-2/RFX4/ID4/SOX2/SOX9/SKI/SEMA4C/SPP1/SEMA3F/PTN/ID2/LRP4	22
GO:0030218	erythrocyte differentiation	12/571	121/18866	0.000307226	0.0165605	0.0147465	ALAS1/SMAD5/KLF2/ZBTB7A/TGFBR3/EPAS1/RB1/KMT2E/BCL6/HIPK2/ID2/ZFP36L1	12
GO:0043279	response to alkaloid	11/571	104/18866	0.000310596	0.0165605	0.0147465	UQCRC1/CDK5/STAR/GRIN1/HSP90AB1/PPARG/CASP7/DNMT3B/CASP6/ND6/CXCR4	11
GO:0007272	ensheathment of neurons	13/571	139/18866	0.000312329	0.0165605	0.0147465	ZNF488/MAL2/LPAR1/CLDN11/PTPRZ1/ID4/KCNJ10/PLP1/SKI/QKI/PTN/CXCR4/BCAS1	13
GO:0008366	axon ensheathment	13/571	139/18866	0.000312329	0.0165605	0.0147465	ZNF488/MAL2/LPAR1/CLDN11/PTPRZ1/ID4/KCNJ10/PLP1/SKI/QKI/PTN/CXCR4/BCAS1	13
GO:0030099	myeloid cell differentiation	27/571	431/18866	0.00031597	0.0165674	0.0147527	DHRS7B/ATP6AP1/NME1/ALAS1/PPARG/NR4A3/CARTPT/SMAD5/CREBBP/KLF2/CEBPB/MEIS2/ZBTB7A/TGFBR3/EPAS1/RB1/KMT2E/TCIRG1/BCL6/NFKBIA/ITPKB/NOTCH2/HIPK2/KAT2B/ID2/MT1G/ZFP36L1	27
GO:0045851	pH reduction	8/571	58/18866	0.000338904	0.0175746	0.0156496	ATP6AP1/ATP6V1B2/ATP6V1G2/AQP11/ATP6V1E1/ATP6V1H/ATP6V0D1/TCIRG1	8
GO:0021537	telencephalon development	19/571	259/18866	0.000361094	0.0185218	0.016493	CDK5/NME1/GRIN1/NEUROD6/KDM1A/NR4A3/EIF2B3/LPAR1/POU3F3/SLC38A2/NUMBL/EMX2/RFX4/ID4/SKI/KIF5B/ATP1A2/ID2/CXCR4	19
GO:0050890	cognition	21/571	302/18866	0.000372262	0.0188893	0.0168203	CHRM1/CDK5/SERPINF1/CCK/NPTX2/ARC/BDNF/GRIN1/GRIA1/NRXN3/PLK2/CALB1/AAAS/GABRA5/PTCHD1/PTPRZ1/CEBPB/FAM107A/MEIS2/ATP1A2/PTN	21
GO:0007611	learning or memory	19/571	260/18866	0.00037886	0.0190196	0.0169363	CDK5/SERPINF1/CCK/NPTX2/ARC/BDNF/GRIN1/GRIA1/NRXN3/PLK2/CALB1/AAAS/GABRA5/PTCHD1/PTPRZ1/CEBPB/MEIS2/ATP1A2/PTN	19
GO:0045685	regulation of glial cell differentiation	9/571	75/18866	0.000424797	0.0211012	0.0187899	ZNF488/PPARG/PTPRZ1/SERPINE2/NKX2-2/ID4/PTN/ID2/CXCR4	9
GO:0007411	axon guidance	20/571	284/18866	0.000433238	0.0212964	0.0189637	CDK5/TUBB3/BDNF/NRXN3/CRMP1/NR4A3/SPTBN2/PTPRO/LAMB2/PALLD/BMPR1B/EFNA1/VASP/SEMA4C/KIF5B/SEMA3F/NOTCH2/FOXD1/CXCR4/EZR	20
GO:0031214	biomineral tissue development	14/571	163/18866	0.000447434	0.0215453	0.0191854	NELL1/SLC24A3/P2RX7/COL1A2/CEBPB/BMPR1B/OMD/FGR/FGFR3/SRGN/TCIRG1/SOX9/SPP1/PTN	14
GO:0110148	biomineralization	14/571	163/18866	0.000447434	0.0215453	0.0191854	NELL1/SLC24A3/P2RX7/COL1A2/CEBPB/BMPR1B/OMD/FGR/FGFR3/SRGN/TCIRG1/SOX9/SPP1/PTN	14
GO:0097485	neuron projection guidance	20/571	285/18866	0.000453117	0.0215986	0.0192328	CDK5/TUBB3/BDNF/NRXN3/CRMP1/NR4A3/SPTBN2/PTPRO/LAMB2/PALLD/BMPR1B/EFNA1/VASP/SEMA4C/KIF5B/SEMA3F/NOTCH2/FOXD1/CXCR4/EZR	20
GO:0003333	amino acid transmembrane transport	10/571	92/18866	0.000463601	0.0218012	0.0194132	SLC1A6/SLC16A2/SLC7A14/SLC6A12/SLC1A3/SLC38A2/SLC7A2/SLC25A18/KCNJ10/ATP1A2	10
GO:0043618	regulation of transcription from RNA polymerase II promoter in response to stress	11/571	109/18866	0.000466609	0.0218012	0.0194132	PSMD8/PSMC3/PSMB3/PSMA5/PSMB7/PSMC4/CREBBP/KLF2/CEBPB/EPAS1/BAG3	11
GO:0021554	optic nerve development	4/571	13/18866	0.000477458	0.021875	0.0194789	ATOH7/LPAR1/NKX2-2/TCIRG1	4
GO:0098712	L-glutamate import across plasma membrane	4/571	13/18866	0.000477458	0.021875	0.0194789	SLC1A6/SLC1A3/KCNJ10/ATP1A2	4
GO:0048608	reproductive structure development	27/571	443/18866	0.000484204	0.0219708	0.0195642	DHCR24/SERPINF1/STAR/MSH2/RBP4/MAP2K1/ADCYAP1/HSP90AB1/NUDT1/PPARG/CITED1/UMODL1/TFEB/RHOBTB3/CEBPB/BMPR1B/SERPINE2/EPAS1/ID4/RAB13/SOX9/SPP1/NOTCH2/GJA1/PTN/FOXC1/ZFP36L1	27
GO:1901653	cellular response to peptide	25/571	398/18866	0.000500574	0.0223513	0.019903	GOT1/POR/CDK5/ATP6AP1/STAR/ATP6V1B2/ATP6V1G2/ATP6V1E1/PPARG/ATP6V1H/NR4A3/ATP6V0D1/UMODL1/RAB31/KANK1/KLF4/KLF2/NUCKS1/RAB13/TCIRG1/GJA1/GPER1/KAT2B/ZFP36L1/KLF15	25
GO:0051402	neuron apoptotic process	18/571	245/18866	0.000502063	0.0223513	0.019903	CDK5/CORO1A/STAR/UBE2M/MSH2/BDNF/GRIN1/HSP90AB1/NR4A3/MAP2K4/CITED1/GABRA5/SNCB/PTPRZ1/CEBPB/RB1/XRCC2/HIPK2	18
GO:0014013	regulation of gliogenesis	12/571	128/18866	0.000514669	0.0226609	0.0201787	CHRM1/ZNF488/ADCYAP1/PPARG/PTPRZ1/SERPINE2/NKX2-2/ID4/SKI/PTN/ID2/CXCR4	12
GO:0045665	negative regulation of neuron differentiation	17/571	225/18866	0.000518622	0.0226609	0.0201787	CDK5/PLK2/CRMP1/KANK1/LPAR1/PTPRO/PHOX2B/EFNA1/NKX2-2/ID4/SOX2/SOX9/SEMA4C/SPP1/SEMA3F/ID2/LRP4	17
GO:0015813	L-glutamate transmembrane transport	5/571	23/18866	0.000534058	0.0229111	0.0204015	SLC1A6/SLC1A3/SLC25A18/KCNJ10/ATP1A2	5
GO:0072170	metanephric tubule development	5/571	23/18866	0.000534058	0.0229111	0.0204015	CALB1/POU3F3/WWTR1/SOX9/YAP1	5
GO:0045778	positive regulation of ossification	10/571	94/18866	0.000550851	0.0230001	0.0204808	ATP6AP1/NELL1/P2RX7/CEBPD/SMAD5/IFITM1/CEBPB/BMPR1B/JUND/PTN	10
GO:0034101	erythrocyte homeostasis	12/571	129/18866	0.000552215	0.0230001	0.0204808	ALAS1/SMAD5/KLF2/ZBTB7A/TGFBR3/EPAS1/RB1/KMT2E/BCL6/HIPK2/ID2/ZFP36L1	12
GO:0071383	cellular response to steroid hormone stimulus	16/571	206/18866	0.00055557	0.0230001	0.0204808	SERPINF1/STAR/SMYD3/ADCYAP1/NR4A3/FBXO32/NR3C1/CRY1/FAM107A/DNMT3B/ZBTB7A/DDIT4/YAP1/ATP1A2/GPER1/ZFP36L1	16
GO:0061458	reproductive system development	27/571	447/18866	0.000555628	0.0230001	0.0204808	DHCR24/SERPINF1/STAR/MSH2/RBP4/MAP2K1/ADCYAP1/HSP90AB1/NUDT1/PPARG/CITED1/UMODL1/TFEB/RHOBTB3/CEBPB/BMPR1B/SERPINE2/EPAS1/ID4/RAB13/SOX9/SPP1/NOTCH2/GJA1/PTN/FOXC1/ZFP36L1	27
GO:0071772	response to BMP	14/571	168/18866	0.000605938	0.0246502	0.0219501	SOSTDC1/SMAD5/RBPMS2/BMPR1B/PHOX2B/TGFBR3/CHRDL1/SOX9/SKI/NOTCH2/FOXD1/HIPK2/TOB1/ZNF423	14
GO:0071773	cellular response to BMP stimulus	14/571	168/18866	0.000605938	0.0246502	0.0219501	SOSTDC1/SMAD5/RBPMS2/BMPR1B/PHOX2B/TGFBR3/CHRDL1/SOX9/SKI/NOTCH2/FOXD1/HIPK2/TOB1/ZNF423	14
GO:0071456	cellular response to hypoxia	16/571	208/18866	0.000617213	0.0248277	0.0221082	PSMD8/PSMC3/PSMB3/ENDOG/PSMA5/PSMB7/PSMC4/CREBBP/VASN/HP1BP3/EPAS1/PTN/MIR34A/HIPK2/ZFP36L1/MALAT1	16
GO:0007178	transmembrane receptor protein serine/threonine kinase signaling pathway	23/571	359/18866	0.000633116	0.0248277	0.0221082	GOT1/SOSTDC1/HSP90AB1/CITED1/SMAD5/CREBBP/RBPMS2/COL1A2/VASN/BMPR1B/ZBTB7A/WWTR1/ITGB5/TGFBR3/CHRDL1/TGFB1I1/SKI/NOTCH2/FOXD1/HIPK2/LRRC32/TOB1/ZNF423	23
GO:0003254	regulation of membrane depolarization	7/571	49/18866	0.00063911	0.0248277	0.0221082	GOT1/SCN2B/PTPN3/CCK/IFI6/SCN3B/P2RX7	7
GO:0098656	anion transmembrane transport	21/571	315/18866	0.00064648	0.0248277	0.0221082	GABRD/SLC1A6/SLC35B1/SLC16A2/GABRA1/SLC24A3/GABRA5/GABRG2/SLC7A14/SLC6A12/SLC1A3/SLC38A2/SLC7A2/GABRG1/SLC25A18/KCNJ10/SLC26A6/SLC12A7/ATP1A2/GJA1/ACACB	21
GO:0060041	retina development in camera-type eye	13/571	150/18866	0.000649905	0.0248277	0.0221082	SERPINF1/RBP4/IMPDH2/ATOH7/CALB1/HPCA/LAMB2/BMPR1B/TCIRG1/SOX9/SKI/PTN/HIPK2	13
GO:0009612	response to mechanical stimulus	16/571	209/18866	0.000650168	0.0248277	0.0221082	GOT1/PPARG/MAP2K4/ENDOG/P2RX7/SLC1A3/MEIS2/SLC38A2/SERPINE2/SOX9/NFKBIA/ATP1A2/GJA1/PTN/BAG3/CXCR4	16
GO:0036295	cellular response to increased oxygen levels	4/571	14/18866	0.000652511	0.0248277	0.0221082	ATP6AP1/PPARG/ATP6V0D1/DNMT3B	4
GO:0051938	L-glutamate import	4/571	14/18866	0.000652511	0.0248277	0.0221082	SLC1A6/SLC1A3/KCNJ10/ATP1A2	4
GO:0070997	neuron death	23/571	360/18866	0.000657653	0.0248277	0.0221082	DHCR24/CDK5/SERPINF1/CORO1A/STAR/UBE2M/MSH2/BDNF/GRIN1/HSP90AB1/CD200/NR4A3/MAP2K4/ENDOG/CITED1/GABRA5/SNCB/PTPRZ1/CEBPB/RB1/XRCC2/DDIT4/HIPK2	23
GO:0032535	regulation of cellular component size	24/571	383/18866	0.000665763	0.0249344	0.0222032	ARPC1A/CDK5/CORO1A/PPP1CA/AP2M1/VILL/AQP11/BDNF/KDM1A/HSP90AB1/SPTBN2/P2RX7/KANK1/HP1BP3/TMEM123/AQP4/EPS8/ESAM/VASP/SEMA4C/SPP1/SEMA3F/SLC12A7/EZR	24
GO:0071560	cellular response to transforming growth factor beta stimulus	18/571	252/18866	0.000698976	0.0259722	0.0231273	GOT1/STAR/HSP90AB1/CITED1/SMAD5/CREBBP/NR3C1/COL1A2/VASN/ZBTB7A/ITGB5/TGFBR3/TGFB1I1/SOX9/SKI/HIPK2/LRRC32/ZFP36L1	18
GO:0035265	organ growth	15/571	191/18866	0.000730035	0.0267006	0.0237759	POR/CTDP1/RBP4/MAEL/ANXA6/MAP2K4/CACNA2D2/TGFBR3/COL27A1/FGFR3/SOX9/YAP1/GJA1/ACACB/FOXC1	15
GO:0031623	receptor internalization	11/571	115/18866	0.000735553	0.0267006	0.0237759	CALY/AP2M1/ARC/GRIA1/HPCA/RAB31/SCRIB/ANKRD13D/LDLRAP1/ACKR3/EZR	11
GO:0043620	regulation of DNA-templated transcription in response to stress	11/571	115/18866	0.000735553	0.0267006	0.0237759	PSMD8/PSMC3/PSMB3/PSMA5/PSMB7/PSMC4/CREBBP/KLF2/CEBPB/EPAS1/BAG3	11
GO:0045930	negative regulation of mitotic cell cycle	22/571	341/18866	0.000751465	0.02707	0.0241048	PSMD8/CNOT10/PTPN3/MSH2/PSMC3/PSMB3/PLK2/PSMA5/RFWD3/PSMB7/PSMC4/MAD1L1/ZWINT/KLF4/PIDD1/SCRIB/FAM107A/RB1/BCL6/NACC2/FOXC1/ZFP36L1	22
GO:0090092	regulation of transmembrane receptor protein serine/threonine kinase signaling pathway	18/571	254/18866	0.000766175	0.0273908	0.0243905	GOT1/SOSTDC1/HSP90AB1/CITED1/CREBBP/RBPMS2/VASN/ZBTB7A/WWTR1/TGFBR3/CHRDL1/TGFB1I1/SKI/NOTCH2/FOXD1/HIPK2/TOB1/ZNF423	18
GO:0010721	negative regulation of cell development	22/571	343/18866	0.000811516	0.0287793	0.0256269	CDK5/CTDP1/BDNF/ADCYAP1/PLK2/CRMP1/KANK1/LPAR1/PTPRO/PHOX2B/EFNA1/NKX2-2/ID4/SOX2/SOX9/SKI/SEMA4C/SPP1/SEMA3F/PTN/ID2/LRP4	22
GO:0045669	positive regulation of osteoblast differentiation	8/571	66/18866	0.000822144	0.0287793	0.0256269	ATP6AP1/NELL1/CEBPD/SMAD5/IFITM1/CEBPB/BMPR1B/JUND	8
GO:1901214	regulation of neuron death	21/571	321/18866	0.00082331	0.0287793	0.0256269	DHCR24/CDK5/SERPINF1/CORO1A/STAR/UBE2M/MSH2/BDNF/GRIN1/HSP90AB1/CD200/NR4A3/MAP2K4/CITED1/GABRA5/SNCB/PTPRZ1/CEBPB/XRCC2/DDIT4/HIPK2	21
GO:0002262	myeloid cell homeostasis	13/571	154/18866	0.000832092	0.0288724	0.0257099	ALAS1/SMAD5/KLF2/ZBTB7A/TGFBR3/EPAS1/RB1/KMT2E/BCL6/ITPKB/HIPK2/ID2/ZFP36L1	13
GO:0048872	homeostasis of number of cells	18/571	256/18866	0.000838841	0.0288941	0.0257292	CORO1A/MIF/ALAS1/P2RX7/SMAD5/KLF2/ZBTB7A/TGFBR3/EPAS1/RB1/KMT2E/TCIRG1/BCL6/SOX9/ITPKB/HIPK2/ID2/ZFP36L1	18
GO:0030282	bone mineralization	11/571	117/18866	0.000849724	0.0290569	0.0258741	NELL1/SLC24A3/P2RX7/COL1A2/BMPR1B/OMD/FGR/FGFR3/SRGN/SOX9/PTN	11
GO:0030900	forebrain development	24/571	391/18866	0.000887376	0.0300927	0.0267965	CDK5/NME1/ADCYAP1/GRIN1/NEUROD6/KDM1A/NR4A3/EIF2B3/LPAR1/PTCHD1/POU3F3/SLC38A2/NUMBL/C21orf91/EMX2/RFX4/ID4/SOX2/SKI/KIF5B/ATP1A2/PTN/ID2/CXCR4	24
GO:0048708	astrocyte differentiation	9/571	83/18866	0.000898199	0.0300927	0.0267965	MAP2K1/LAMB2/BACE2/SERPINE2/NKX2-2/ID4/PLP1/SOX9/ID2	9
GO:0048545	response to steroid hormone	22/571	346/18866	0.000909368	0.0300927	0.0267965	SST/GOT1/SERPINF1/STAR/SMYD3/ADCYAP1/NR4A3/FBXO32/NR3C1/IGFBP7/CRY1/FAM107A/DNMT3B/ZBTB7A/NKX2-2/DDIT4/SPP1/YAP1/ATP1A2/PTN/GPER1/ZFP36L1	22
GO:2000736	regulation of stem cell differentiation	11/571	118/18866	0.000912091	0.0300927	0.0267965	PSMD8/PSMC3/PSMB3/PSMA5/PSMB7/PSMC4/CDK13/SOX9/YAP1/PTN/FOXC1	11
GO:0071559	response to transforming growth factor beta	18/571	258/18866	0.000917331	0.0300927	0.0267965	GOT1/STAR/HSP90AB1/CITED1/SMAD5/CREBBP/NR3C1/COL1A2/VASN/ZBTB7A/ITGB5/TGFBR3/TGFB1I1/SOX9/SKI/HIPK2/LRRC32/ZFP36L1	18
GO:1901987	regulation of cell cycle phase transition	28/571	486/18866	0.000918277	0.0300927	0.0267965	PSMD8/CNOT10/RAD51C/TUBB4B/PSMC3/TUBB/PSMB3/PLK2/PPP2R1A/PSMA5/RFWD3/PSMB7/PSMC4/MAD1L1/TUBA4A/CNTRL/ANLN/KLF4/PIDD1/FAM107A/PHOX2B/NEDD1/RB1/KMT2E/HSPA2/NACC2/ID2/ZFP36L1	28
GO:0042552	myelination	12/571	137/18866	0.000943972	0.0307214	0.0273563	ZNF488/MAL2/LPAR1/PTPRZ1/ID4/KCNJ10/PLP1/SKI/QKI/PTN/CXCR4/BCAS1	12
GO:0072202	cell differentiation involved in metanephros development	5/571	26/18866	0.000968665	0.0313091	0.0278797	CITED1/LAMB2/POU3F3/WWTR1/YAP1	5
GO:0030279	negative regulation of ossification	9/571	84/18866	0.000979559	0.0314458	0.0280014	CITED1/SRGN/SOX9/SKI/HDAC7/ID2/TOB1/LRP4/ID3	9
GO:0036294	cellular response to decreased oxygen levels	16/571	218/18866	0.0010207	0.0325452	0.0289804	PSMD8/PSMC3/PSMB3/ENDOG/PSMA5/PSMB7/PSMC4/CREBBP/VASN/HP1BP3/EPAS1/PTN/MIR34A/HIPK2/ZFP36L1/MALAT1	16
GO:0045668	negative regulation of osteoblast differentiation	7/571	53/18866	0.00103349	0.0326217	0.0290485	CITED1/SOX9/SKI/HDAC7/ID2/TOB1/ID3	7
GO:0001662	behavioral fear response	6/571	39/18866	0.00104378	0.0326217	0.0290485	CCK/BDNF/ADCYAP1/GABRA5/ATP1A2/GJA1	6
GO:0043112	receptor metabolic process	15/571	198/18866	0.00105451	0.0326217	0.0290485	CALY/CDK5/AP2M1/ARC/GRIA1/PPARG/HPCA/RAB31/SCRIB/ANKRD13D/LDLRAP1/ACKR3/DTX3L/ZNRF3/EZR	15
GO:0048511	rhythmic process	20/571	305/18866	0.00105467	0.0326217	0.0290485	CDK5/SERPINF1/STAR/PPP1CA/IMPDH2/BDNF/ATOH7/PPARG/CARTPT/CREBBP/CRY1/TOP1/BMPR1B/ID4/FBXL17/JUND/PTN/KAT2B/ID2/ID3	20
GO:0032868	response to insulin	19/571	283/18866	0.00105766	0.0326217	0.0290485	GOT1/ATP6AP1/STAR/ATP6V1B2/ATP6V1G2/ATP6V1E1/PPARG/ATP6V1H/CITED1/ATP6V0D1/RAB31/KANK1/CRY1/NUCKS1/RAB13/TCIRG1/KAT2B/ZFP36L1/KLF15	19
GO:0030178	negative regulation of Wnt signaling pathway	16/571	219/18866	0.00107119	0.0328242	0.0292288	PSMD8/SOSTDC1/PSMC3/PSMB3/PSMA5/CITED1/PSMB7/PSMC4/NXN/PTPRO/WWTR1/SOX2/ZNRF3/SOX9/AMER2/LRP4	16
GO:0007613	memory	11/571	121/18866	0.00112231	0.034169	0.0304263	SERPINF1/CCK/ARC/BDNF/GRIN1/GRIA1/PLK2/CALB1/PTCHD1/CEBPB/PTN	11
GO:0030111	regulation of Wnt signaling pathway	23/571	375/18866	0.00113817	0.0342153	0.0304676	PSMD8/SOSTDC1/RUVBL1/PPP1CA/PSMC3/PSMB3/PPP2R1A/PSMA5/CITED1/PSMB7/PSMC4/KANK1/NXN/PTPRO/TBL1X/WWTR1/SOX2/ZNRF3/SOX9/SKI/YAP1/AMER2/LRP4	23
GO:0060249	anatomical structure homeostasis	27/571	469/18866	0.00113834	0.0342153	0.0304676	CDK5/ATP6AP1/CORO1A/RAD51C/RBP4/RPA3/CCT7/HSP90AB1/CALB1/NELL2/CARTPT/PKIB/P2RX7/PECAM1/TJP1/WWTR1/EPAS1/RB1/ESAM/TCIRG1/SOX9/SPP1/YAP1/GJA1/NEK7/BAG3/FOXC1	27
GO:0003416	endochondral bone growth	5/571	27/18866	0.00115954	0.0344143	0.0306447	POR/ANXA6/COL27A1/FGFR3/SOX9	5
GO:0007214	gamma-aminobutyric acid signaling pathway	5/571	27/18866	0.00115954	0.0344143	0.0306447	BDNF/GABRA1/GABRA5/GABRG2/GABRG1	5
GO:0010389	regulation of G2/M transition of mitotic cell cycle	15/571	200/18866	0.00116697	0.0344182	0.0306482	PSMD8/RAD51C/TUBB4B/PSMC3/TUBB/PSMB3/PPP2R1A/PSMA5/PSMB7/PSMC4/TUBA4A/CNTRL/PHOX2B/NEDD1/HSPA2	15
GO:0071241	cellular response to inorganic substance	16/571	221/18866	0.00117852	0.0345432	0.0307595	CPNE6/SERPINF1/STAR/ENDOG/HPCA/MT1E/JUND/MT1X/ITPKB/ID2/HVCN1/MT1G/MT1F/MT1H/MT2A/MT1M	16
GO:0002209	behavioral defense response	6/571	40/18866	0.00119701	0.0348686	0.0310492	CCK/BDNF/ADCYAP1/GABRA5/ATP1A2/GJA1	6
GO:0009314	response to radiation	26/571	447/18866	0.00120586	0.0349108	0.0310869	CALM1/CDK5/STAR/CCK/PPP1CA/PPEF1/MSH2/COPS3/GRIN1/KDM1A/ATOH7/RFWD3/CREBBP/CRY1/SLC1A3/TP53INP1/DNMT3B/MEIS2/NUCKS1/FBXL17/JUND/XRCC2/YAP1/ATP1A2/PTN/ID2	26
GO:0051452	intracellular pH reduction	7/571	55/18866	0.00129169	0.0369423	0.0328958	ATP6V1B2/ATP6V1G2/AQP11/ATP6V1E1/ATP6V1H/ATP6V0D1/TCIRG1	7
GO:0060350	endochondral bone morphogenesis	7/571	55/18866	0.00129169	0.0369423	0.0328958	POR/ANXA6/BMPR1B/COL27A1/FGFR3/SOX9/FOXC1	7
GO:0042596	fear response	6/571	41/18866	0.00136688	0.0385082	0.0342903	CCK/BDNF/ADCYAP1/GABRA5/ATP1A2/GJA1	6
GO:0089718	amino acid import across plasma membrane	6/571	41/18866	0.00136688	0.0385082	0.0342903	SLC1A6/SLC16A2/SLC1A3/SLC7A2/KCNJ10/ATP1A2	6
GO:0051101	regulation of DNA binding	11/571	124/18866	0.00137092	0.0385082	0.0342903	NME1/KDM1A/PPARG/KLF4/ZBTB7A/RB1/SKI/NFKBIA/HIPK2/ID2/FOXC1	11
GO:0002791	regulation of peptide secretion	23/571	381/18866	0.0014019	0.0390363	0.0347605	GPI/RBP4/MIF/GRP/ADCYAP1/CD200/CARTPT/OXCT1/SLC25A4/P2RX7/RHBDF2/CACNA2D2/FGR/SRGN/TCIRG1/RAB11FIP3/KIF5B/GJA1/DNAJC1/GLUL/GPER1/EZR/LRRC32	23
GO:0071156	regulation of cell cycle arrest	10/571	106/18866	0.00140627	0.0390363	0.0347605	CNOT10/CDK5/MIF/HSP90AB1/PLK2/PIDD1/PHOX2B/MIR34A/GPER1/ID2	10
GO:0060348	bone development	15/571	204/18866	0.00142237	0.0392524	0.0349529	POR/ATP6AP1/ANXA6/PPIB/SMAD5/PAPSS2/BMPR1B/BBX/COL27A1/FGFR3/SOX9/SKI/NOTCH2/GJA1/FOXC1	15
GO:0060078	regulation of postsynaptic membrane potential	12/571	144/18866	0.00145506	0.039804	0.0354441	CHRM1/CDK5/GABRD/BDNF/ADCYAP1/GRIN1/GRIA1/GABRA1/GABRA5/GABRG2/P2RX7/GABRG1	12
GO:0010948	negative regulation of cell cycle process	22/571	359/18866	0.00146026	0.039804	0.0354441	PSMD8/CNOT10/PSMC3/MIF/PSMB3/HSP90AB1/PLK2/PSMA5/RFWD3/PSMB7/PSMC4/MAD1L1/KLF4/PIDD1/FAM107A/PHOX2B/RB1/BCL6/NACC2/GPER1/KAT2B/ZFP36L1	22
GO:0090090	negative regulation of canonical Wnt signaling pathway	14/571	184/18866	0.00146766	0.039804	0.0354441	PSMD8/SOSTDC1/PSMC3/PSMB3/PSMA5/PSMB7/PSMC4/PTPRO/WWTR1/SOX2/ZNRF3/SOX9/AMER2/LRP4	14
GO:0031960	response to corticosteroid	13/571	164/18866	0.0014826	0.0398789	0.0355108	GOT1/SERPINF1/STAR/SMYD3/ADCYAP1/FBXO32/NR3C1/IGFBP7/FAM107A/DNMT3B/DDIT4/GPER1/ZFP36L1	13
GO:0032869	cellular response to insulin stimulus	16/571	226/18866	0.00148733	0.0398789	0.0355108	GOT1/ATP6AP1/STAR/ATP6V1B2/ATP6V1G2/ATP6V1E1/PPARG/ATP6V1H/ATP6V0D1/RAB31/KANK1/NUCKS1/RAB13/TCIRG1/KAT2B/ZFP36L1	16
GO:0001504	neurotransmitter uptake	6/571	42/18866	0.00155454	0.0414457	0.036906	SLC1A6/SLC1A3/KCNJ10/SLC22A3/ATP1A2/GLUL	6
GO:0062012	regulation of small molecule metabolic process	26/571	456/18866	0.00159671	0.0421899	0.0375686	PSMD8/POR/TM7SF2/STAR/PPP1CA/PSMC3/SLC27A4/PSMB3/PPARG/NR4A3/PSMA5/PSMB7/PSMC4/AAAS/HPCA/P2RX7/CRY1/ZBTB7A/LDLRAP1/NLN/PFKFB3/SOX9/DDIT4/GPER1/KAT2B/ACACB	26
GO:1902036	regulation of hematopoietic stem cell differentiation	8/571	73/18866	0.00160034	0.0421899	0.0375686	PSMD8/PSMC3/PSMB3/PSMA5/PSMB7/PSMC4/YAP1/FOXC1	8
GO:0043153	entrainment of circadian clock by photoperiod	5/571	29/18866	0.00162283	0.0425451	0.0378849	PPP1CA/ATOH7/CRY1/FBXL17/ID2	5
GO:0060828	regulation of canonical Wnt signaling pathway	19/571	295/18866	0.00171181	0.0446301	0.0397415	PSMD8/SOSTDC1/RUVBL1/PPP1CA/PSMC3/PSMB3/PSMA5/PSMB7/PSMC4/KANK1/PTPRO/TBL1X/WWTR1/SOX2/ZNRF3/SOX9/YAP1/AMER2/LRP4	19
GO:0051384	response to glucocorticoid	12/571	147/18866	0.00173499	0.0449857	0.0400582	GOT1/SERPINF1/STAR/SMYD3/ADCYAP1/FBXO32/NR3C1/IGFBP7/FAM107A/DNMT3B/DDIT4/ZFP36L1	12
GO:0072089	stem cell proliferation	11/571	128/18866	0.00177098	0.0456681	0.0406659	YJEFN3/BDNF/KDM1A/CITED1/NUMBL/ID4/ZNRF3/YAP1/GJA1/PTN/ZFP36L1	11
GO:0009416	response to light stimulus	20/571	319/18866	0.00180373	0.0462598	0.0411927	CALM1/CDK5/CCK/PPP1CA/PPEF1/MSH2/COPS3/GRIN1/KDM1A/ATOH7/CREBBP/CRY1/SLC1A3/TP53INP1/MEIS2/FBXL17/JUND/ATP1A2/PTN/ID2	20
GO:0090100	positive regulation of transmembrane receptor protein serine/threonine kinase signaling pathway	10/571	110/18866	0.00186013	0.0474483	0.0422511	GOT1/HSP90AB1/CITED1/CREBBP/TGFBR3/TGFB1I1/NOTCH2/FOXD1/HIPK2/ZNF423	10
GO:0008344	adult locomotory behavior	8/571	75/18866	0.00190575	0.0483507	0.0430546	UCHL1/GRIN1/EPS8/KCNJ10/ATP1A2/HIPK2/ID2/ZIC1	8
GO:0014074	response to purine-containing compound	12/571	149/18866	0.0019451	0.0490853	0.0437087	NME1/STAR/LDHA/KDM1A/PPARG/CITED1/P2RX7/DNMT3B/SLC26A6/HSP90B1/EZR/ZFP36L1	12
GO:0000086	G2/M transition of mitotic cell cycle	17/571	254/18866	0.00196312	0.0492764	0.0438789	PSMD8/CDK7/RAD51C/TUBB4B/PSMC3/TUBB/PSMB3/PPP2R1A/PSMA5/PSMB7/PSMC4/TUBA4A/CNTRL/PHOX2B/NEDD1/FBXL17/HSPA2	17
GO:0030510	regulation of BMP signaling pathway	9/571	93/18866	0.00201495	0.0503097	0.044799	SOSTDC1/RBPMS2/CHRDL1/SKI/NOTCH2/FOXD1/HIPK2/TOB1/ZNF423	9
GO:0009743	response to carbohydrate	16/571	233/18866	0.00203185	0.0504646	0.044937	GOT1/SERPINF1/NME1/STAR/LDHA/MAP2K4/EIF2B3/ENDOG/OXCT1/NKX2-2/SLC26A6/KIF5B/GJA1/GLUL/GPER1/ZFP36L1	16
GO:0043388	positive regulation of DNA binding	7/571	60/18866	0.00215935	0.0533337	0.0474918	NME1/PPARG/KLF4/RB1/SKI/HIPK2/FOXC1	7
GO:0030641	regulation of cellular pH	9/571	94/18866	0.00216997	0.0533337	0.0474918	ATP6AP1/ATP6V1B2/ATP6V1G2/AQP11/ATP6V1E1/ATP6V1H/ATP6V0D1/SLC26A6/TCIRG1	9
GO:0098868	bone growth	5/571	31/18866	0.00220925	0.0537521	0.0478644	POR/ANXA6/COL27A1/FGFR3/SOX9	5
GO:0043090	amino acid import	6/571	45/18866	0.00223615	0.0537521	0.0478644	SLC1A6/SLC16A2/SLC1A3/SLC7A2/KCNJ10/ATP1A2	6
GO:0003417	growth plate cartilage development	4/571	19/18866	0.00224042	0.0537521	0.0478644	POR/ANXA6/COL27A1/SOX9	4
GO:2000696	regulation of epithelial cell differentiation involved in kidney development	4/571	19/18866	0.00224042	0.0537521	0.0478644	CD24/CITED1/WWTR1/YAP1	4
GO:0014015	positive regulation of gliogenesis	8/571	77/18866	0.00225533	0.0537521	0.0478644	ZNF488/PPARG/PTPRZ1/SERPINE2/NKX2-2/PTN/ID2/CXCR4	8
GO:0061418	regulation of transcription from RNA polymerase II promoter in response to hypoxia	8/571	77/18866	0.00225533	0.0537521	0.0478644	PSMD8/PSMC3/PSMB3/PSMA5/PSMB7/PSMC4/CREBBP/EPAS1	8
GO:0050806	positive regulation of synaptic transmission	13/571	172/18866	0.00226678	0.0537535	0.0478657	CDK5/ARC/ADCYAP1/GRIN1/PLK2/CALB1/FAM107A/SLC1A3/SERPINE2/KIF5B/PTN/GLUL/GPER1	13
GO:0042493	response to drug	23/571	397/18866	0.00237474	0.0560319	0.0498945	SST/PPM1E/POR/UCHL1/NME1/STAR/BDNF/LDHA/HSP90AB1/PPARG/OXCT1/P2RX7/TOP1/SLC1A3/DNMT3B/EMX2/SLC22A3/PTN/ACACB/CXCR4/PGF/ATP8B1/MT2A	23
GO:0046942	carboxylic acid transport	21/571	350/18866	0.00238762	0.0560557	0.0499157	PPFIA4/CCK/SLC1A6/SLC27A4/MIF/BDNF/PPARG/SLC16A2/SLC7A14/P2RX7/SLC6A12/SLC1A3/SLC38A2/SLC7A2/SLC25A18/KCNJ10/SLC26A6/ATP1A2/GJA1/ACACB/ATP8B1	21
GO:0022037	metencephalon development	10/571	114/18866	0.00242557	0.0563856	0.0502095	CDK5/MAP2K1/GRIN1/SPTBN2/LPAR1/SCRIB/SERPINE2/SEMA4C/PTN/FOXC1	10
GO:0030004	cellular monovalent inorganic cation homeostasis	10/571	114/18866	0.00242557	0.0563856	0.0502095	ATP6AP1/ATP6V1B2/ATP6V1G2/AQP11/ATP6V1E1/ATP6V1H/ATP6V0D1/SLC26A6/TCIRG1/ATP1A2	10
GO:0007219	Notch signaling pathway	14/571	195/18866	0.00252204	0.0583408	0.0519505	GOT1/YJEFN3/PSENEN/CREBBP/ZBTB7A/DTX3L/BCL6/SOX9/NFKBIA/YAP1/NOTCH2/KAT2B/FOXC1/ZNF423	14
GO:0046683	response to organophosphorus	11/571	134/18866	0.00254516	0.0584269	0.0520271	NME1/STAR/LDHA/KDM1A/CITED1/P2RX7/LPAR1/SLC26A6/HSP90B1/EZR/ZFP36L1	11
GO:0050708	regulation of protein secretion	21/571	352/18866	0.0025545	0.0584269	0.0520271	GPI/RBP4/MIF/CD200/CARTPT/OXCT1/SLC25A4/P2RX7/RHBDF2/CACNA2D2/FGR/SRGN/TCIRG1/RAB11FIP3/KIF5B/GJA1/DNAJC1/GLUL/GPER1/EZR/LRRC32	21
GO:0061351	neural precursor cell proliferation	12/571	154/18866	0.00256291	0.0584269	0.0520271	BDNF/ADCYAP1/KDM1A/SLC16A2/PSMG1/PTPRZ1/POU3F3/NUMBL/EMX2/ID4/PTN/ID2	12
GO:1902749	regulation of cell cycle G2/M phase transition	15/571	217/18866	0.00259746	0.0588834	0.0524337	PSMD8/RAD51C/TUBB4B/PSMC3/TUBB/PSMB3/PPP2R1A/PSMA5/PSMB7/PSMC4/TUBA4A/CNTRL/PHOX2B/NEDD1/HSPA2	15
GO:0001894	tissue homeostasis	17/571	261/18866	0.00260789	0.0588834	0.0524337	ATP6AP1/CORO1A/RBP4/CARTPT/P2RX7/PECAM1/TJP1/WWTR1/EPAS1/RB1/ESAM/TCIRG1/SOX9/SPP1/YAP1/GJA1/FOXC1	17
GO:0015849	organic acid transport	21/571	353/18866	0.00264156	0.0591716	0.0526903	PPFIA4/CCK/SLC1A6/SLC27A4/MIF/BDNF/PPARG/SLC16A2/SLC7A14/P2RX7/SLC6A12/SLC1A3/SLC38A2/SLC7A2/SLC25A18/KCNJ10/SLC26A6/ATP1A2/GJA1/ACACB/ATP8B1	21
GO:0006826	iron ion transport	8/571	79/18866	0.00265335	0.0591716	0.0526903	ATP6AP1/ATP6V1B2/ATP6V1G2/ATP6V1E1/ATP6V1H/ATP6V0D1/FTHL17/TCIRG1	8
GO:0071375	cellular response to peptide hormone stimulus	20/571	330/18866	0.00267234	0.0591716	0.0526903	GOT1/POR/ATP6AP1/STAR/ATP6V1B2/ATP6V1G2/ATP6V1E1/PPARG/ATP6V1H/NR4A3/ATP6V0D1/UMODL1/RAB31/KANK1/NUCKS1/RAB13/TCIRG1/GPER1/KAT2B/ZFP36L1	20
GO:0030509	BMP signaling pathway	12/571	155/18866	0.00270381	0.0591716	0.0526903	SOSTDC1/SMAD5/RBPMS2/BMPR1B/TGFBR3/CHRDL1/SKI/NOTCH2/FOXD1/HIPK2/TOB1/ZNF423	12
GO:0030903	notochord development	4/571	20/18866	0.00273422	0.0591716	0.0526903	EFNA1/SOX9/YAP1/ID3	4
GO:0098884	postsynaptic neurotransmitter receptor internalization	4/571	20/18866	0.00273422	0.0591716	0.0526903	CALY/ARC/HPCA/SCRIB	4
GO:0140239	postsynaptic endocytosis	4/571	20/18866	0.00273422	0.0591716	0.0526903	CALY/ARC/HPCA/SCRIB	4
GO:0046620	regulation of organ growth	10/571	116/18866	0.00275592	0.0591716	0.0526903	POR/CTDP1/RBP4/MAEL/CACNA2D2/TGFBR3/YAP1/GJA1/ACACB/FOXC1	10
GO:0071214	cellular response to abiotic stimulus	20/571	331/18866	0.00276631	0.0591716	0.0526903	CALM1/GOT1/PPEF1/KDM1A/MAP2K4/HPCA/CREBBP/CRY1/TP53INP1/SLC38A2/NUCKS1/SOX9/EFHD1/YAP1/ATP1A2/GJA1/PTN/BAG3/HVCN1/ZFP36L1	20
GO:0104004	cellular response to environmental stimulus	20/571	331/18866	0.00276631	0.0591716	0.0526903	CALM1/GOT1/PPEF1/KDM1A/MAP2K4/HPCA/CREBBP/CRY1/TP53INP1/SLC38A2/NUCKS1/SOX9/EFHD1/YAP1/ATP1A2/GJA1/PTN/BAG3/HVCN1/ZFP36L1	20
GO:0048839	inner ear development	14/571	197/18866	0.00276841	0.0591716	0.0526903	MPV17/BDNF/CALB1/NR4A3/HPCA/GABRA5/CEBPD/SCRIB/PHOX2B/SOX2/SOX9/ANP32B/ATP8B1/ZIC1	14
GO:0016241	regulation of macroautophagy	13/571	176/18866	0.00277112	0.0591716	0.0526903	RRAGB/CDC37/UCHL1/CAPNS1/CDK5/ATP6V1B2/ATP6V1G2/ATP6V1E1/ATP6V1H/LAMTOR2/ATP6V0D1/FYCO1/BAG3	13
GO:0045793	positive regulation of cell size	3/571	10/18866	0.00282299	0.0594718	0.0529576	KDM1A/HSP90AB1/TMEM123	3
GO:1902946	protein localization to early endosome	3/571	10/18866	0.00282299	0.0594718	0.0529576	SCRIB/DTX3L/EZR	3
GO:2000288	positive regulation of myoblast proliferation	3/571	10/18866	0.00282299	0.0594718	0.0529576	MEIS2/MEGF10/MALAT1	3
GO:0001890	placenta development	12/571	156/18866	0.00285095	0.0595294	0.0530088	MAP2K1/HSP90AB1/PPARG/CITED1/TFEB/CEBPB/EPAS1/SPP1/NOTCH2/GJA1/PTN/ZFP36L1	12
GO:0030902	hindbrain development	12/571	156/18866	0.00285095	0.0595294	0.0530088	CDK5/MAP2K1/GRIN1/SPTBN2/PSMG1/LPAR1/SCRIB/PHOX2B/SERPINE2/SEMA4C/PTN/FOXC1	12
GO:0048863	stem cell differentiation	17/571	264/18866	0.00293377	0.0607773	0.05412	PSMD8/PSMC3/PSMB3/ANXA6/PSMA5/PSMB7/PSMC4/PDCD6/PHOX2B/CDK13/FBXL17/SOX9/SEMA4C/SEMA3F/YAP1/PTN/FOXC1	17
GO:0009648	photoperiodism	5/571	33/18866	0.00293647	0.0607773	0.05412	PPP1CA/ATOH7/CRY1/FBXL17/ID2	5
GO:0046034	ATP metabolic process	19/571	311/18866	0.00309134	0.0634957	0.0565407	NDUFA7/NUDT2/UQCRC1/GPI/ATP6V1B2/MSH2/ADCYAP1/CYC1/LDHA/AAAS/NDUFV1/NDUFS7/STOML2/P2RX7/ZBTB7A/ND6/PFKFB3/DDIT4/ATP1A2	19
GO:0021766	hippocampus development	8/571	81/18866	0.00310423	0.0634957	0.0565407	CDK5/NME1/NEUROD6/NR4A3/EIF2B3/EMX2/ID4/KIF5B	8
GO:0051932	synaptic transmission, GABAergic	6/571	48/18866	0.00312163	0.0634957	0.0565407	BDNF/GABRA1/GABRA5/GABRG2/GABRG1/KIF5B	6
GO:0051972	regulation of telomerase activity	6/571	48/18866	0.00312163	0.0634957	0.0565407	NVL/HSP90AB1/PPARG/PKIB/KLF4/NEK7	6
GO:0055067	monovalent inorganic cation homeostasis	12/571	159/18866	0.00333177	0.0668715	0.0595468	ATP6AP1/ATP6V1B2/ATP6V1G2/AQP11/ATP6V1E1/ATP6V1H/ATP6V0D1/KCNJ10/SLC26A6/TCIRG1/SLC12A7/ATP1A2	12
GO:1902600	proton transmembrane transport	12/571	159/18866	0.00333177	0.0668715	0.0595468	ATP6AP1/ATP6V1B2/ATP6V1G2/ATP6V1E1/CYC1/ATP6V1H/ATP6V0D1/NDUFS7/STOML2/TCIRG1/ATP1A2/HVCN1	12
GO:0042593	glucose homeostasis	16/571	245/18866	0.00334953	0.0668715	0.0595468	SERPINF1/NME1/STAR/RBP4/ASPSCR1/PPARG/CARTPT/ENDOG/OXCT1/RPS6/BACE2/CRY1/NUCKS1/KIF5B/GPER1/KLF15	16
GO:0007616	long-term memory	5/571	34/18866	0.00335846	0.0668715	0.0595468	ARC/GRIN1/GRIA1/CALB1/PTCHD1	5
GO:0009649	entrainment of circadian clock	5/571	34/18866	0.00335846	0.0668715	0.0595468	PPP1CA/ATOH7/CRY1/FBXL17/ID2	5
GO:0007179	transforming growth factor beta receptor signaling pathway	14/571	202/18866	0.00347187	0.0688197	0.0612815	GOT1/HSP90AB1/CITED1/SMAD5/CREBBP/COL1A2/VASN/ZBTB7A/ITGB5/TGFBR3/TGFB1I1/SKI/HIPK2/LRRC32	14
GO:0033500	carbohydrate homeostasis	16/571	246/18866	0.00348546	0.0688197	0.0612815	SERPINF1/NME1/STAR/RBP4/ASPSCR1/PPARG/CARTPT/ENDOG/OXCT1/RPS6/BACE2/CRY1/NUCKS1/KIF5B/GPER1/KLF15	16
GO:0060070	canonical Wnt signaling pathway	20/571	339/18866	0.00362277	0.0712327	0.0634302	PSMD8/SOSTDC1/RUVBL1/PPP1CA/PSMC3/PSMB3/PSMA5/PSMB7/PSMC4/KANK1/PTPRO/TBL1X/KLF4/WWTR1/SOX2/ZNRF3/SOX9/YAP1/AMER2/LRP4	20
GO:0050769	positive regulation of neurogenesis	26/571	485/18866	0.0036796	0.0720499	0.0641579	ZNF488/CPNE6/SERPINF1/NME1/STAR/MAP2K1/BDNF/ADCYAP1/ENC1/KDM1A/PPARG/LPAR1/PTPRZ1/DNMT3B/PHOX2B/NUMBL/SERPINE2/NKX2-2/C21orf91/BCL6/XRCC2/CUX1/PTN/GPER1/ID2/CXCR4	26
GO:0032922	circadian regulation of gene expression	7/571	66/18866	0.00372856	0.072707	0.0647431	PPP1CA/CARTPT/CRY1/TOP1/ID4/ID2/ID3	7
GO:0006183	GTP biosynthetic process	3/571	11/18866	0.00379488	0.0727969	0.0648231	NME1/IMPDH2/NME7	3
GO:0007614	short-term memory	3/571	11/18866	0.00379488	0.0727969	0.0648231	SERPINF1/CALB1/PTCHD1	3
GO:0032060	bleb assembly	3/571	11/18866	0.00379488	0.0727969	0.0648231	P2RX7/LPAR1/ANLN	3
GO:0070778	L-aspartate transmembrane transport	3/571	11/18866	0.00379488	0.0727969	0.0648231	SLC1A6/SLC1A3/SLC25A18	3
GO:0009306	protein secretion	25/571	462/18866	0.00386314	0.0738064	0.065722	GPI/RBP4/RAB3C/MIF/ADCYAP1/CD200/CARTPT/OXCT1/M6PR/SLC25A4/P2RX7/RHBDF2/CACNA2D2/FGR/SRGN/RAB13/TCIRG1/RAB11FIP3/KIF5B/GJA1/DNAJC1/GLUL/GPER1/EZR/LRRC32	25
GO:0010499	proteasomal ubiquitin-independent protein catabolic process	4/571	22/18866	0.00393525	0.0742818	0.0661454	PSMB3/ENC1/PSMA5/PSMB7	4
GO:0051900	regulation of mitochondrial depolarization	4/571	22/18866	0.00393525	0.0742818	0.0661454	GOT1/CCK/IFI6/P2RX7	4
GO:0071157	negative regulation of cell cycle arrest	4/571	22/18866	0.00393525	0.0742818	0.0661454	MIF/HSP90AB1/PHOX2B/GPER1	4
GO:0002683	negative regulation of immune system process	25/571	463/18866	0.00397109	0.0743634	0.0662181	NME1/IL13RA2/MIF/CLEC4G/ADCYAP1/PPARG/CD200/FCRLB/SUSD4/CARTPT/MAD1L1/CEBPB/SCRIB/MEIS2/FGR/BCL6/SOX9/NFKBIA/ITPKB/MIR34A/GPER1/ID2/EZR/LRRC32/ZFP36L1	25
GO:0035592	establishment of protein localization to extracellular region	25/571	463/18866	0.00397109	0.0743634	0.0662181	GPI/RBP4/RAB3C/MIF/ADCYAP1/CD200/CARTPT/OXCT1/M6PR/SLC25A4/P2RX7/RHBDF2/CACNA2D2/FGR/SRGN/RAB13/TCIRG1/RAB11FIP3/KIF5B/GJA1/DNAJC1/GLUL/GPER1/EZR/LRRC32	25
GO:0006885	regulation of pH	9/571	103/18866	0.00403449	0.075252	0.0670093	ATP6AP1/ATP6V1B2/ATP6V1G2/AQP11/ATP6V1E1/ATP6V1H/ATP6V0D1/SLC26A6/TCIRG1	9
GO:0044839	cell cycle G2/M phase transition	17/571	273/18866	0.00412038	0.0765514	0.0681663	PSMD8/CDK7/RAD51C/TUBB4B/PSMC3/TUBB/PSMB3/PPP2R1A/PSMA5/PSMB7/PSMC4/TUBA4A/CNTRL/PHOX2B/NEDD1/FBXL17/HSPA2	17
GO:1901991	negative regulation of mitotic cell cycle phase transition	16/571	251/18866	0.00423505	0.0783734	0.0697888	PSMD8/CNOT10/PSMC3/PSMB3/PLK2/PSMA5/RFWD3/PSMB7/PSMC4/MAD1L1/KLF4/PIDD1/FAM107A/RB1/NACC2/ZFP36L1	16
GO:0006836	neurotransmitter transport	15/571	229/18866	0.00430516	0.0793595	0.0706669	CDK5/PPFIA4/SLC1A6/SYN2/SV2B/P2RX7/SLC6A12/SCRIB/SLC1A3/CSPG5/KCNJ10/SLC22A3/ATP1A2/GLUL/GPER1	15
GO:0051973	positive regulation of telomerase activity	5/571	36/18866	0.00433032	0.0795127	0.0708033	NVL/HSP90AB1/PKIB/KLF4/NEK7	5
GO:1901532	regulation of hematopoietic progenitor cell differentiation	8/571	86/18866	0.00449301	0.0821803	0.0731787	PSMD8/PSMC3/PSMB3/PSMA5/PSMB7/PSMC4/YAP1/FOXC1	8
GO:0048880	sensory system development	22/571	394/18866	0.00452422	0.0824316	0.0734025	SERPINF1/RBP4/IMPDH2/BDNF/ATOH7/CALB1/HPCA/LAMB2/KLF4/BMPR1B/PHOX2B/MEIS2/CHRDL1/SOX2/TCIRG1/SOX9/SKI/FAT1/NOTCH2/PTN/HIPK2/FOXC1	22
GO:1904951	positive regulation of establishment of protein localization	21/571	370/18866	0.00454958	0.0825749	0.07353	CHRM1/DMAP1/CDK5/GPI/RBP4/MIF/CCT7/HSP90AB1/VPS28/OXCT1/HPCA/P2RX7/FGR/KIF5B/GJA1/BAG3/GLUL/GPER1/ANP32B/EZR/ZIC1	21
GO:0045333	cellular respiration	13/571	187/18866	0.004646	0.0836387	0.0744774	NDUFA7/UQCRC1/IDH3G/MTFR1L/MDH1/CYC1/SDHB/ACO2/NR4A3/NDUFV1/NDUFS7/SLC25A18/ND6	13
GO:0043576	regulation of respiratory gaseous exchange	4/571	23/18866	0.00465129	0.0836387	0.0744774	GRIN1/SLC5A3/PHOX2B/ATP1A2	4
GO:0007612	learning	11/571	145/18866	0.00466137	0.0836387	0.0744774	CDK5/CCK/NPTX2/ARC/GRIN1/NRXN3/AAAS/GABRA5/MEIS2/ATP1A2/PTN	11
GO:0030514	negative regulation of BMP signaling pathway	6/571	52/18866	0.00467916	0.08364	0.0744785	SOSTDC1/RBPMS2/CHRDL1/SKI/HIPK2/TOB1	6
GO:0009408	response to heat	12/571	166/18866	0.00471075	0.083887	0.0746984	SST/RPA3/HSP90AB1/EIF2B3/AAAS/CREBBP/PDCD6/IGFBP7/TP53INP1/HSPA2/TGFB1I1/BAG3	12
GO:0071692	protein localization to extracellular region	25/571	470/18866	0.00479999	0.0845629	0.0753003	GPI/RBP4/RAB3C/MIF/ADCYAP1/CD200/CARTPT/OXCT1/M6PR/SLC25A4/P2RX7/RHBDF2/CACNA2D2/FGR/SRGN/RAB13/TCIRG1/RAB11FIP3/KIF5B/GJA1/DNAJC1/GLUL/GPER1/EZR/LRRC32	25
GO:0009144	purine nucleoside triphosphate metabolic process	8/571	87/18866	0.00482039	0.0845629	0.0753003	NUDT2/NME1/IMPDH2/CYC1/NUDT1/NME7/STOML2/GIMAP7	8
GO:0051453	regulation of intracellular pH	8/571	87/18866	0.00482039	0.0845629	0.0753003	ATP6V1B2/ATP6V1G2/AQP11/ATP6V1E1/ATP6V1H/ATP6V0D1/SLC26A6/TCIRG1	8
GO:0060218	hematopoietic stem cell differentiation	8/571	87/18866	0.00482039	0.0845629	0.0753003	PSMD8/PSMC3/PSMB3/PSMA5/PSMB7/PSMC4/YAP1/FOXC1	8
GO:0099149	regulation of postsynaptic neurotransmitter receptor internalization	3/571	12/18866	0.00494697	0.086462	0.0769914	ARC/HPCA/SCRIB	3
GO:0009266	response to temperature stimulus	15/571	233/18866	0.00504505	0.087851	0.0782282	SST/RPA3/HSP90AB1/PPARG/EIF2B3/AAAS/CREBBP/PDCD6/IGFBP7/TP53INP1/HSPA2/TGFB1I1/NFKBIA/BAG3/CXCR4	15
GO:0006367	transcription initiation from RNA polymerase II promoter	13/571	189/18866	0.00507689	0.0878837	0.0782574	CDK7/PSMC3/PPARG/NR4A3/PSMC4/CREBBP/NR3C1/WWTR1/TAF3/SOX9/YAP1/NOTCH2/KAT2B	13
GO:0031396	regulation of protein ubiquitination	14/571	211/18866	0.0051028	0.0878837	0.0782574	CDK5/UBE2S/KDM1A/HSP90AB1/TBC1D7/VPS28/WDR70/NXN/PDCD6/CRY1/FAM107A/UBXN2A/SASH1/DTX3L	14
GO:0043393	regulation of protein binding	14/571	211/18866	0.0051028	0.0878837	0.0782574	PRMT7/NVL/CDK5/PPP1CA/BDNF/KDM1A/HSP90AB1/PLK2/CRMP1/SYMPK/TGFBR3/LDLRAP1/DTX3L/HIPK2	14
GO:0002028	regulation of sodium ion transport	8/571	88/18866	0.00516574	0.0885859	0.0788827	SCN2B/PTPN3/SCN3B/FXYD7/P2RX7/SERPINE2/KIF5B/ATP1A2	8
GO:1903706	regulation of hemopoiesis	26/571	498/18866	0.00518112	0.0885859	0.0788827	PSMD8/ATP6AP1/NME1/PSMC3/PSMB3/NR4A3/CARTPT/PSMA5/PSMB7/PSMC4/CREBBP/NFKBIZ/CEBPB/MEIS2/RB1/KMT2E/BCL6/NFKBIA/YAP1/ITPKB/NOTCH2/PTN/KAT2B/ID2/FOXC1/ZFP36L1	26
GO:0017015	regulation of transforming growth factor beta receptor signaling pathway	10/571	127/18866	0.00526934	0.089769	0.0799362	GOT1/HSP90AB1/CITED1/CREBBP/VASN/ZBTB7A/TGFBR3/TGFB1I1/SKI/HIPK2	10
GO:0051882	mitochondrial depolarization	4/571	24/18866	0.00544996	0.0925121	0.0823788	GOT1/CCK/IFI6/P2RX7	4
GO:0014033	neural crest cell differentiation	8/571	89/18866	0.00552969	0.0935291	0.0832844	ANXA6/PDCD6/PHOX2B/FBXL17/SOX9/SEMA4C/SEMA3F/FOXC1	8
GO:0014823	response to activity	7/571	71/18866	0.00559695	0.0943286	0.0839963	UQCRC1/STAR/OXCT1/CRY1/DNMT3B/PTN/CXCR4	7
GO:0048638	regulation of developmental growth	20/571	353/18866	0.00565025	0.094888	0.0844945	POR/CDK5/CPNE6/CTDP1/RBP4/BDNF/MAEL/PPIB/CACNA2D2/TGFBR3/FGFR3/SEMA4C/SPP1/SEMA3F/YAP1/GJA1/ACACB/CXCR4/FOXC1/EZR	20
GO:0051222	positive regulation of protein transport	20/571	354/18866	0.00582505	0.0974766	0.0867995	CHRM1/DMAP1/CDK5/GPI/RBP4/MIF/HSP90AB1/VPS28/OXCT1/HPCA/P2RX7/FGR/KIF5B/GJA1/BAG3/GLUL/GPER1/ANP32B/EZR/ZIC1	20
GO:0021761	limbic system development	9/571	109/18866	0.00584974	0.0975439	0.0868595	CDK5/NME1/NEUROD6/NR4A3/EIF2B3/EMX2/ID4/KIF5B/ATP1A2	9
GO:1903844	regulation of cellular response to transforming growth factor beta stimulus	10/571	129/18866	0.00587516	0.0976228	0.0869297	GOT1/HSP90AB1/CITED1/CREBBP/VASN/ZBTB7A/TGFBR3/TGFB1I1/SKI/HIPK2	10
GO:0050673	epithelial cell proliferation	24/571	453/18866	0.00593325	0.0982421	0.0874811	SERPINF1/NME1/SDR16C5/AQP11/MAP2K1/PPARG/NR4A3/PDCD6/CEBPB/UHRF1/TGFBR3/RB1/F3/SOX2/SOX9/YAP1/NOTCH2/GJA1/PTN/MIR34A/GLUL/ID2/PGF/ZFP36L1	24
GO:1905039	carboxylic acid transmembrane transport	11/571	150/18866	0.00599841	0.0989738	0.0881327	SLC1A6/SLC16A2/SLC7A14/SLC6A12/SLC1A3/SLC38A2/SLC7A2/SLC25A18/KCNJ10/ATP1A2/ACACB	11
GO:0002793	positive regulation of peptide secretion	13/571	193/18866	0.00603472	0.0992259	0.0883572	GPI/RBP4/MIF/GRP/ADCYAP1/OXCT1/P2RX7/FGR/KIF5B/GJA1/GLUL/GPER1/EZR	13
GO:0050804	modulation of chemical synaptic transmission	24/571	454/18866	0.00609221	0.0998234	0.0888893	CDK5/STAR/NPTX2/ARC/BDNF/ADCYAP1/GRIN1/GRIA1/PLK2/CALB1/NPTXR/CACNA2D2/FAM107A/SLC1A3/CSPG5/SERPINE2/PLCB4/KCNJ10/SRGN/KIF5B/ATP1A2/PTN/GLUL/GPER1	24
GO:1901068	guanosine-containing compound metabolic process	5/571	39/18866	0.00614092	0.0999869	0.0890349	NUDT18/NME1/IMPDH2/NME7/GIMAP7	5
GO:2000649	regulation of sodium ion transmembrane transporter activity	6/571	55/18866	0.00617583	0.0999869	0.0890349	SCN2B/PTPN3/SCN3B/FXYD7/KIF5B/ATP1A2	6
GO:0002244	hematopoietic progenitor cell differentiation	12/571	172/18866	0.00622583	0.0999869	0.0890349	PSMD8/PSMC3/PSMB3/PSMA5/PSMB7/PSMC4/WDR7/CEBPD/PTPRZ1/ANLN/YAP1/FOXC1	12
GO:0099177	regulation of trans-synaptic signaling	24/571	455/18866	0.00625469	0.0999869	0.0890349	CDK5/STAR/NPTX2/ARC/BDNF/ADCYAP1/GRIN1/GRIA1/PLK2/CALB1/NPTXR/CACNA2D2/FAM107A/SLC1A3/CSPG5/SERPINE2/PLCB4/KCNJ10/SRGN/KIF5B/ATP1A2/PTN/GLUL/GPER1	24
GO:0002903	negative regulation of B cell apoptotic process	3/571	13/18866	0.00628782	0.0999869	0.0890349	MIF/SLC39A10/BCL6	3
GO:0015791	polyol transport	3/571	13/18866	0.00628782	0.0999869	0.0890349	AQP11/SLC5A3/SLC26A6	3
GO:0072182	regulation of nephron tubule epithelial cell differentiation	3/571	13/18866	0.00628782	0.0999869	0.0890349	CD24/WWTR1/YAP1	3
GO:1903825	organic acid transmembrane transport	11/571	151/18866	0.00629877	0.0999869	0.0890349	SLC1A6/SLC16A2/SLC7A14/SLC6A12/SLC1A3/SLC38A2/SLC7A2/SLC25A18/KCNJ10/ATP1A2/ACACB	11
GO:0046849	bone remodeling	8/571	91/18866	0.0063159	0.0999869	0.0890349	ATP6AP1/CARTPT/P2RX7/TCIRG1/SPP1/NOTCH2/GJA1/PTN	8
GO:0051899	membrane depolarization	8/571	91/18866	0.0063159	0.0999869	0.0890349	GOT1/SCN2B/PTPN3/CCK/IFI6/SCN3B/P2RX7/ATP1A2	8
GO:0046039	GTP metabolic process	4/571	25/18866	0.00633526	0.0999869	0.0890349	NME1/IMPDH2/NME7/GIMAP7	4
GO:0001667	ameboidal-type cell migration	25/571	481/18866	0.00639173	0.100542	0.0895291	GPI/SERPINF1/ANXA6/PPARG/PLK2/LAMTOR2/PECAM1/KANK1/PDCD6/ANLN/KLF4/PHOX2B/EFNA1/TNS1/SASH1/MAP4K4/RAB13/SOX9/AMOTL2/SEMA4C/HDAC7/SEMA3F/GJA1/PTN/GLUL	25
GO:0021543	pallium development	12/571	173/18866	0.00651209	0.101775	0.0906271	CDK5/NME1/GRIN1/NEUROD6/KDM1A/NR4A3/EIF2B3/POU3F3/SLC38A2/EMX2/ID4/KIF5B	12
GO:0015807	L-amino acid transport	7/571	73/18866	0.00651325	0.101775	0.0906271	SLC1A6/SLC1A3/SLC38A2/SLC7A2/SLC25A18/KCNJ10/ATP1A2	7
GO:0016236	macroautophagy	18/571	310/18866	0.0065859	0.102233	0.0910351	RRAGB/CDC37/UCHL1/CAPNS1/CDK5/ATP6V1B2/ATP6V1G2/ATP6V1E1/CHMP6/ATP6V1H/VPS28/LAMTOR2/ATP6V0D1/FYCO1/TP53INP1/UBXN2A/TCIRG1/BAG3	18
GO:0090287	regulation of cellular response to growth factor stimulus	18/571	310/18866	0.0065859	0.102233	0.0910351	GOT1/SOSTDC1/HSP90AB1/CITED1/CREBBP/RBPMS2/PDCD6/VASN/ZBTB7A/TGFBR3/CHRDL1/TGFB1I1/SKI/NOTCH2/FOXD1/HIPK2/TOB1/ZNF423	18
GO:0090183	regulation of kidney development	6/571	56/18866	0.00674433	0.104219	0.0928036	CD24/CITED1/WWTR1/SOX9/YAP1/FOXD1	6
GO:0007623	circadian rhythm	14/571	218/18866	0.00675802	0.104219	0.0928036	STAR/PPP1CA/IMPDH2/BDNF/ATOH7/PPARG/CARTPT/CRY1/TOP1/ID4/FBXL17/JUND/ID2/ID3	14
GO:0072210	metanephric nephron development	5/571	40/18866	0.00684719	0.10525	0.0937219	CITED1/IRX1/LAMB2/SOX9/FOXD1	5
GO:0001654	eye development	21/571	384/18866	0.00687586	0.105348	0.0938087	SERPINF1/RBP4/IMPDH2/BDNF/ATOH7/CALB1/HPCA/LAMB2/KLF4/BMPR1B/MEIS2/CHRDL1/SOX2/TCIRG1/SOX9/SKI/FAT1/NOTCH2/PTN/HIPK2/FOXC1	21
GO:0031146	SCF-dependent proteasomal ubiquitin-dependent protein catabolic process	8/571	93/18866	0.00718408	0.109714	0.0976966	PSMD8/PSMC3/PSMB3/PSMA5/PSMB7/PSMC4/WWTR1/FBXL17	8
GO:1903532	positive regulation of secretion by cell	18/571	313/18866	0.007247	0.109976	0.0979296	CDK5/GPI/ATP6AP1/CCK/RBP4/MIF/GRP/ADCYAP1/CARTPT/OXCT1/P2RX7/FGR/KIF5B/SPP1/GJA1/GLUL/GPER1/EZR	18
GO:0090101	negative regulation of transmembrane receptor protein serine/threonine kinase signaling pathway	10/571	133/18866	0.00724872	0.109976	0.0979296	SOSTDC1/RBPMS2/VASN/ZBTB7A/TGFBR3/CHRDL1/TGFB1I1/SKI/HIPK2/TOB1	10
GO:0010977	negative regulation of neuron projection development	11/571	154/18866	0.00727113	0.109976	0.0979296	CDK5/PLK2/CRMP1/KANK1/LPAR1/PTPRO/EFNA1/SEMA4C/SPP1/SEMA3F/LRP4	11
GO:0002479	antigen processing and presentation of exogenous peptide antigen via MHC class I, TAP-dependent	7/571	75/18866	0.0075367	0.113628	0.101182	PSMD8/PSMC3/PSMB3/PSMA5/PSMB7/PSMC4/ITGB5	7
GO:0043687	post-translational protein modification	20/571	363/18866	0.00760695	0.114197	0.101688	CHGB/PSMD8/GPS1/UBE2M/PSMC3/PSMB3/COPS3/PSMA5/PSMB7/PSMC4/FBXO32/LAMB2/IGFBP7/VCAN/EPAS1/CHRDL1/RAB13/SPP1/FBXW12/HSP90B1	20
GO:0051591	response to cAMP	8/571	94/18866	0.00765051	0.114197	0.101688	NME1/STAR/LDHA/KDM1A/CITED1/SLC26A6/EZR/ZFP36L1	8
GO:0060349	bone morphogenesis	8/571	94/18866	0.00765051	0.114197	0.101688	POR/ANXA6/BMPR1B/COL27A1/FGFR3/SOX9/SKI/FOXC1	8
GO:0032409	regulation of transporter activity	17/571	291/18866	0.00768037	0.114197	0.101688	CALM1/SCN2B/CDK5/PTPN3/ARC/GRIN1/GRIA1/PPARG/SCN3B/FXYD7/HPCA/KCNE4/HSPA2/KIF5B/ATP1A2/GJA1/MIR34A	17
GO:0150063	visual system development	21/571	388/18866	0.00769539	0.114197	0.101688	SERPINF1/RBP4/IMPDH2/BDNF/ATOH7/CALB1/HPCA/LAMB2/KLF4/BMPR1B/MEIS2/CHRDL1/SOX2/TCIRG1/SOX9/SKI/FAT1/NOTCH2/PTN/HIPK2/FOXC1	21
GO:0003413	chondrocyte differentiation involved in endochondral bone morphogenesis	3/571	14/18866	0.00782472	0.114673	0.102113	ANXA6/COL27A1/SOX9	3
GO:0006878	cellular copper ion homeostasis	3/571	14/18866	0.00782472	0.114673	0.102113	ATOX1/SCO1/MT2A	3
GO:0021781	glial cell fate commitment	3/571	14/18866	0.00782472	0.114673	0.102113	NKX2-2/SOX2/SOX9	3
GO:1901070	guanosine-containing compound biosynthetic process	3/571	14/18866	0.00782472	0.114673	0.102113	NME1/IMPDH2/NME7	3
GO:0051047	positive regulation of secretion	19/571	340/18866	0.00792172	0.115736	0.103059	CDK5/GPI/ATP6AP1/CCK/RBP4/MIF/GRP/ADCYAP1/CARTPT/OXCT1/ALOX12B/P2RX7/FGR/KIF5B/SPP1/GJA1/GLUL/GPER1/EZR	19
GO:0008306	associative learning	7/571	76/18866	0.00809081	0.117461	0.104595	CDK5/CCK/NPTX2/GRIN1/GABRA5/MEIS2/ATP1A2	7
GO:0072091	regulation of stem cell proliferation	7/571	76/18866	0.00809081	0.117461	0.104595	BDNF/KDM1A/CITED1/YAP1/GJA1/PTN/ZFP36L1	7
GO:0070167	regulation of biomineral tissue development	8/571	95/18866	0.00813935	0.117461	0.104595	NELL1/P2RX7/CEBPB/BMPR1B/OMD/SRGN/SOX9/PTN	8
GO:0110149	regulation of biomineralization	8/571	95/18866	0.00813935	0.117461	0.104595	NELL1/P2RX7/CEBPB/BMPR1B/OMD/SRGN/SOX9/PTN	8
GO:0098739	import across plasma membrane	11/571	157/18866	0.00835681	0.118766	0.105757	SLC1A6/SLC39A10/SLC16A2/SLC5A3/SLC1A3/SLC7A2/KCNJ10/KCNJ16/SLC12A7/ATP1A2/SLC39A12	11
GO:1901988	negative regulation of cell cycle phase transition	16/571	270/18866	0.00837579	0.118766	0.105757	PSMD8/CNOT10/PSMC3/PSMB3/PLK2/PSMA5/RFWD3/PSMB7/PSMC4/MAD1L1/KLF4/PIDD1/FAM107A/RB1/NACC2/ZFP36L1	16
GO:0031099	regeneration	13/571	201/18866	0.00838032	0.118766	0.105757	PTPN3/MAP2K1/PPARG/NR4A3/LAMB2/KLF4/CEBPB/TGFBR3/SOX2/SPP1/YAP1/PTN/PGF	13
GO:0007628	adult walking behavior	4/571	27/18866	0.00838082	0.118766	0.105757	UCHL1/KCNJ10/HIPK2/ZIC1	4
GO:0048520	positive regulation of behavior	4/571	27/18866	0.00838082	0.118766	0.105757	CCK/SGIP1/NR4A3/GJA1	4
GO:0099590	neurotransmitter receptor internalization	4/571	27/18866	0.00838082	0.118766	0.105757	CALY/ARC/HPCA/SCRIB	4
GO:0043583	ear development	14/571	224/18866	0.00849524	0.120027	0.10688	MPV17/BDNF/CALB1/NR4A3/HPCA/GABRA5/CEBPD/SCRIB/PHOX2B/SOX2/SOX9/ANP32B/ATP8B1/ZIC1	14
GO:0006163	purine nucleotide metabolic process	23/571	442/18866	0.00857027	0.120726	0.107502	NUDT2/NUDT18/GPI/NME1/ACOT7/FAR2/IMPDH2/SULT4A1/CYC1/LDHA/NUDT1/AAAS/HPCA/NME7/STOML2/P2RX7/PAPSS2/ELOVL7/ZBTB7A/GIMAP7/PFKFB3/DDIT4/ACACB	23
GO:0030500	regulation of bone mineralization	7/571	77/18866	0.00867435	0.121828	0.108484	NELL1/P2RX7/BMPR1B/OMD/SRGN/SOX9/PTN	7
GO:0009746	response to hexose	13/571	202/18866	0.00871794	0.122077	0.108705	SERPINF1/NME1/STAR/LDHA/EIF2B3/ENDOG/OXCT1/NKX2-2/SLC26A6/KIF5B/GJA1/GLUL/GPER1	13
GO:1902476	chloride transmembrane transport	8/571	97/18866	0.00918685	0.127984	0.113966	GABRD/GABRA1/GABRA5/GABRG2/SLC1A3/GABRG1/SLC26A6/SLC12A7	8
GO:0008361	regulation of cell size	12/571	181/18866	0.00919405	0.127984	0.113966	CDK5/AQP11/BDNF/KDM1A/HSP90AB1/P2RX7/TMEM123/AQP4/SEMA4C/SPP1/SEMA3F/SLC12A7	12
GO:0098754	detoxification	10/571	138/18866	0.0093005	0.129085	0.114946	IPCEF1/NXN/TP53INP1/MT1E/MT1X/MT1G/MT1F/MT1H/MT2A/MT1M	10
GO:0009636	response to toxic substance	15/571	250/18866	0.00941985	0.130359	0.11608	SCN2B/STAR/KDM1A/IPCEF1/NXN/TP53INP1/DNMT3B/PON2/MT1E/MT1X/MT1G/MT1F/MT1H/MT2A/MT1M	15
GO:0010458	exit from mitosis	4/571	28/18866	0.00954815	0.130815	0.116487	CTDP1/UBE2S/ANLN/EPS8	4
GO:0060253	negative regulation of glial cell proliferation	3/571	15/18866	0.00956375	0.130815	0.116487	ADCYAP1/SKI/PTN	3
GO:0060347	heart trabecula formation	3/571	15/18866	0.00956375	0.130815	0.116487	RBP4/FHL2/TGFBR3	3
GO:0072160	nephron tubule epithelial cell differentiation	3/571	15/18866	0.00956375	0.130815	0.116487	CD24/WWTR1/YAP1	3
GO:0072521	purine-containing compound metabolic process	24/571	472/18866	0.00961129	0.131086	0.116727	NUDT2/NUDT18/GPI/NME1/ACOT7/FAR2/IMPDH2/SULT4A1/CYC1/LDHA/KDM1A/NUDT1/AAAS/HPCA/NME7/STOML2/P2RX7/PAPSS2/ELOVL7/ZBTB7A/GIMAP7/PFKFB3/DDIT4/ACACB	24
GO:0001657	ureteric bud development	8/571	98/18866	0.0097468	0.13217	0.117693	BDNF/CALB1/CITED1/SMAD5/SOX9/FOXD1/FOXC1/PGF	8
GO:0010771	negative regulation of cell morphogenesis involved in differentiation	8/571	98/18866	0.0097468	0.13217	0.117693	CDK5/KANK1/PTPRO/EFNA1/SEMA4C/SPP1/SEMA3F/LRP4	8
GO:0009205	purine ribonucleoside triphosphate metabolic process	7/571	79/18866	0.00993327	0.133547	0.118919	NUDT2/NME1/IMPDH2/CYC1/NME7/STOML2/GIMAP7	7
GO:0071260	cellular response to mechanical stimulus	7/571	79/18866	0.00993327	0.133547	0.118919	GOT1/MAP2K4/SLC38A2/SOX9/ATP1A2/GJA1/BAG3	7
GO:0099601	regulation of neurotransmitter receptor activity	7/571	79/18866	0.00993327	0.133547	0.118919	CDK5/NPTX2/ARC/LYPD6B/GRIN1/GRIA1/NPTXR	7
GO:0072163	mesonephric epithelium development	8/571	99/18866	0.0103317	0.137727	0.122641	BDNF/CALB1/CITED1/SMAD5/SOX9/FOXD1/FOXC1/PGF	8
GO:0072164	mesonephric tubule development	8/571	99/18866	0.0103317	0.137727	0.122641	BDNF/CALB1/CITED1/SMAD5/SOX9/FOXD1/FOXC1/PGF	8
GO:0090277	positive regulation of peptide hormone secretion	8/571	99/18866	0.0103317	0.137727	0.122641	RBP4/GRP/ADCYAP1/OXCT1/KIF5B/GJA1/GLUL/GPER1	8
GO:0034284	response to monosaccharide	13/571	207/18866	0.0105693	0.140253	0.124891	SERPINF1/NME1/STAR/LDHA/EIF2B3/ENDOG/OXCT1/NKX2-2/SLC26A6/KIF5B/GJA1/GLUL/GPER1	13
GO:0014032	neural crest cell development	7/571	80/18866	0.0106104	0.140253	0.124891	ANXA6/PDCD6/PHOX2B/SOX9/SEMA4C/SEMA3F/FOXC1	7
GO:0042590	antigen processing and presentation of exogenous peptide antigen via MHC class I	7/571	80/18866	0.0106104	0.140253	0.124891	PSMD8/PSMC3/PSMB3/PSMA5/PSMB7/PSMC4/ITGB5	7
GO:0036296	response to increased oxygen levels	4/571	29/18866	0.0108162	0.140999	0.125555	ATP6AP1/PPARG/ATP6V0D1/DNMT3B	4
GO:0048679	regulation of axon regeneration	4/571	29/18866	0.0108162	0.140999	0.125555	MAP2K1/KLF4/SPP1/PTN	4
GO:0050690	regulation of defense response to virus by virus	4/571	29/18866	0.0108162	0.140999	0.125555	AP2M1/ATP6V1H/ELMO1/SCRIB	4
GO:0060351	cartilage development involved in endochondral bone morphogenesis	4/571	29/18866	0.0108162	0.140999	0.125555	POR/ANXA6/COL27A1/SOX9	4
GO:0090659	walking behavior	4/571	29/18866	0.0108162	0.140999	0.125555	UCHL1/KCNJ10/HIPK2/ZIC1	4
GO:0009150	purine ribonucleotide metabolic process	21/571	401/18866	0.0109241	0.142013	0.126458	NUDT2/NUDT18/GPI/NME1/ACOT7/FAR2/IMPDH2/SULT4A1/CYC1/LDHA/AAAS/NME7/STOML2/P2RX7/PAPSS2/ELOVL7/ZBTB7A/GIMAP7/PFKFB3/DDIT4/ACACB	21
GO:1902475	L-alpha-amino acid transmembrane transport	6/571	62/18866	0.0109769	0.142308	0.126721	SLC1A6/SLC1A3/SLC7A2/SLC25A18/KCNJ10/ATP1A2	6
GO:0007224	smoothened signaling pathway	10/571	142/18866	0.0112398	0.144948	0.129071	POR/CREBBP/PTCHD1/SERPINE2/NKX2-2/RFX4/FBXL17/RB1/HIPK2/ZIC1	10
GO:0042771	intrinsic apoptotic signaling pathway in response to DNA damage by p53 class mediator	5/571	45/18866	0.011242	0.144948	0.129071	MSH2/MIF/KDM1A/DDIT4/HIPK2	5
GO:0032354	response to follicle-stimulating hormone	3/571	16/18866	0.0115099	0.147195	0.131072	POR/STAR/TGFBR3	3
GO:0061548	ganglion development	3/571	16/18866	0.0115099	0.147195	0.131072	TUBB3/PHOX2B/SEMA3F	3
GO:0061684	chaperone-mediated autophagy	3/571	16/18866	0.0115099	0.147195	0.131072	EEF1A2/BAG3/GFAP	3
GO:0006521	regulation of cellular amino acid metabolic process	6/571	63/18866	0.0118311	0.150895	0.134366	PSMD8/PSMC3/PSMB3/PSMA5/PSMB7/PSMC4	6
GO:0097305	response to alcohol	14/571	234/18866	0.0121566	0.153784	0.136939	DMAP1/STAR/RBP4/ADCYAP1/GRIN1/PPARG/OXCT1/IGFBP7/KLF4/KLF2/TP53INP1/EPS8/TGFBR3/GRAMD1C	14
GO:0031345	negative regulation of cell projection organization	12/571	188/18866	0.0121845	0.153784	0.136939	CDK5/TBC1D7/PLK2/CRMP1/KANK1/LPAR1/PTPRO/EFNA1/SEMA4C/SPP1/SEMA3F/LRP4	12
GO:0006884	cell volume homeostasis	4/571	30/18866	0.012188	0.153784	0.136939	AQP11/P2RX7/AQP4/SLC12A7	4
GO:1990126	retrograde transport, endosome to plasma membrane	4/571	30/18866	0.012188	0.153784	0.136939	VPS39/SNX17/SCRIB/SNX31	4
GO:0019216	regulation of lipid metabolic process	22/571	431/18866	0.012295	0.154462	0.137543	POR/TM7SF2/STAR/EEF1A2/SLC27A4/ALAS1/PPARG/NR4A3/FHL2/STOML2/CREBBP/TBL1X/IGFBP7/KLF4/FGR/LDLRAP1/FGFR3/RB1/SOX9/GPER1/ACACB/ID2	22
GO:0014014	negative regulation of gliogenesis	5/571	46/18866	0.0123072	0.154462	0.137543	ADCYAP1/ID4/SKI/PTN/ID2	5
GO:0001570	vasculogenesis	7/571	83/18866	0.0128427	0.160198	0.142651	CITED1/TGFBR3/ACKR3/QKI/HDAC7/YAP1/ZFP36L1	7
GO:0031145	anaphase-promoting complex-dependent catabolic process	7/571	83/18866	0.0128427	0.160198	0.142651	PSMD8/PSMC3/UBE2S/PSMB3/PSMA5/PSMB7/PSMC4	7
GO:0071322	cellular response to carbohydrate stimulus	10/571	145/18866	0.0128845	0.160198	0.142651	SERPINF1/NME1/STAR/MAP2K4/ENDOG/OXCT1/SLC26A6/KIF5B/GPER1/ZFP36L1	10
GO:0001823	mesonephros development	8/571	103/18866	0.012934	0.160198	0.142651	BDNF/CALB1/CITED1/SMAD5/SOX9/FOXD1/FOXC1/PGF	8
GO:0008630	intrinsic apoptotic signaling pathway in response to DNA damage	8/571	103/18866	0.012934	0.160198	0.142651	MSH2/MIF/KDM1A/MAEL/ACKR3/NACC2/DDIT4/HIPK2	8
GO:0030308	negative regulation of cell growth	12/571	190/18866	0.0131627	0.162231	0.144461	CDK5/CTDP1/PPARG/PPP2R1A/MEG3/SERPINE2/RB1/BCL6/SEMA4C/SPP1/SEMA3F/GJA1	12
GO:0001701	in utero embryonic development	20/571	383/18866	0.0131669	0.162231	0.144461	MSH2/PSMC3/MAP2K1/COPS3/ENDOG/CITED1/PSMC4/TFEB/NXN/ZFP14/KLF2/CEBPB/EPAS1/PHF6/XRCC2/NOTCH2/ZBED6/FOXC1/ZFP36L1/MAFF	20
GO:0008542	visual learning	5/571	47/18866	0.0134388	0.164658	0.146622	CDK5/CCK/GRIN1/MEIS2/ATP1A2	5
GO:0014031	mesenchymal cell development	7/571	84/18866	0.0136566	0.164658	0.146622	ANXA6/PDCD6/PHOX2B/SOX9/SEMA4C/SEMA3F/FOXC1	7
GO:0048864	stem cell development	7/571	84/18866	0.0136566	0.164658	0.146622	ANXA6/PDCD6/PHOX2B/SOX9/SEMA4C/SEMA3F/FOXC1	7
GO:0070229	negative regulation of lymphocyte apoptotic process	4/571	31/18866	0.0136663	0.164658	0.146622	MIF/SLC39A10/EFNA1/BCL6	4
GO:0043923	positive regulation by host of viral transcription	3/571	17/18866	0.013667	0.164658	0.146622	CTDP1/CCNT1/NUCKS1	3
GO:0055070	copper ion homeostasis	3/571	17/18866	0.013667	0.164658	0.146622	ATOX1/SCO1/MT2A	3
GO:0048167	regulation of synaptic plasticity	12/571	191/18866	0.0136738	0.164658	0.146622	CDK5/STAR/ARC/BDNF/GRIN1/GRIA1/PLK2/CALB1/FAM107A/SERPINE2/KCNJ10/PTN	12
GO:0009206	purine ribonucleoside triphosphate biosynthetic process	6/571	65/18866	0.0136779	0.164658	0.146622	NUDT2/NME1/IMPDH2/CYC1/NME7/STOML2	6
GO:1902305	regulation of sodium ion transmembrane transport	6/571	65/18866	0.0136779	0.164658	0.146622	SCN2B/PTPN3/SCN3B/FXYD7/KIF5B/ATP1A2	6
GO:0021549	cerebellum development	8/571	105/18866	0.0144015	0.172241	0.153375	CDK5/MAP2K1/SPTBN2/LPAR1/SERPINE2/SEMA4C/PTN/FOXC1	8
GO:0045637	regulation of myeloid cell differentiation	15/571	263/18866	0.0144572	0.172241	0.153375	ATP6AP1/NME1/NR4A3/CARTPT/CREBBP/CEBPB/MEIS2/RB1/KMT2E/NFKBIA/ITPKB/NOTCH2/KAT2B/ID2/ZFP36L1	15
GO:0009199	ribonucleoside triphosphate metabolic process	7/571	85/18866	0.0145068	0.172241	0.153375	NUDT2/NME1/IMPDH2/CYC1/NME7/STOML2/GIMAP7	7
GO:0032092	positive regulation of protein binding	7/571	85/18866	0.0145068	0.172241	0.153375	NVL/CDK5/BDNF/HSP90AB1/PLK2/DTX3L/HIPK2	7
GO:0016049	cell growth	24/571	490/18866	0.01463	0.172241	0.153375	CDK5/CPNE6/CTDP1/BDNF/HSP90AB1/PPARG/MAP2K4/IGFBPL1/PPP2R1A/LAMTOR2/LAMB2/IGFBP7/FAM107A/IL17RB/MEG3/SERPINE2/RB1/BCL6/SOX9/SEMA4C/SPP1/SEMA3F/GJA1/CXCR4	24
GO:0070169	positive regulation of biomineral tissue development	5/571	48/18866	0.0146385	0.172241	0.153375	NELL1/P2RX7/CEBPB/BMPR1B/PTN	5
GO:0099637	neurotransmitter receptor transport	5/571	48/18866	0.0146385	0.172241	0.153375	CALY/ARC/HPCA/SCRIB/KIF5B	5
GO:0110151	positive regulation of biomineralization	5/571	48/18866	0.0146385	0.172241	0.153375	NELL1/P2RX7/CEBPB/BMPR1B/PTN	5
GO:0051651	maintenance of location in cell	13/571	216/18866	0.0146581	0.172241	0.153375	CALM1/CDK5/SLC30A3/CORO1A/ANXA6/P2RX7/FTHL17/TAF3/SRGN/ATP1A2/GJA1/HSP90B1/GPER1	13
GO:0009145	purine nucleoside triphosphate biosynthetic process	6/571	66/18866	0.0146728	0.172241	0.153375	NUDT2/NME1/IMPDH2/CYC1/NME7/STOML2	6
GO:0030856	regulation of epithelial cell differentiation	11/571	171/18866	0.0151707	0.177182	0.157775	CD24/CITED1/APOLD1/CEBPB/WWTR1/SOX9/YAP1/MIR34A/FOXC1/ZFP36L1/MAFF	11
GO:0019233	sensory perception of pain	8/571	106/18866	0.015179	0.177182	0.157775	UCHL1/CDK5/CCK/ADCYAP1/GRIN1/SCN3B/P2RX7/CXCR4	8
GO:0046320	regulation of fatty acid oxidation	4/571	32/18866	0.0152538	0.177182	0.157775	PPARG/NR4A3/SOX9/ACACB	4
GO:0070570	regulation of neuron projection regeneration	4/571	32/18866	0.0152538	0.177182	0.157775	MAP2K1/KLF4/SPP1/PTN	4
GO:0038093	Fc receptor signaling pathway	14/571	241/18866	0.0153766	0.177182	0.157775	ARPC1A/CALM1/PSMD8/PSMC3/PSMB3/HSP90AB1/NR4A3/MAP2K4/PSMA5/PSMB7/PSMC4/ELMO1/FGR/MYO10	14
GO:0008589	regulation of smoothened signaling pathway	7/571	86/18866	0.0153941	0.177182	0.157775	POR/CREBBP/SERPINE2/RFX4/FBXL17/RB1/ZIC1	7
GO:0045445	myoblast differentiation	7/571	86/18866	0.0153941	0.177182	0.157775	SOSTDC1/EPAS1/RB1/MEGF10/SOX9/ZFP36L1/ID3	7
GO:2000106	regulation of leukocyte apoptotic process	7/571	86/18866	0.0153941	0.177182	0.157775	MIF/SLC39A10/NR4A3/P2RX7/EFNA1/BCL6/ITPKB	7
GO:0046879	hormone secretion	17/571	314/18866	0.0154458	0.177344	0.157919	RBP4/GRP/ADCYAP1/SLC16A2/CARTPT/OXCT1/SLC25A4/CACNA2D2/CRY1/TCIRG1/RAB11FIP3/KIF5B/SPP1/GJA1/FOXD1/GLUL/GPER1	17
GO:0060485	mesenchyme development	16/571	290/18866	0.0157138	0.17966	0.159981	ANXA6/PDCD6/VASN/PHOX2B/WWTR1/EFNA1/TGFBR3/FBXL17/TGFB1I1/SOX9/SEMA4C/SEMA3F/YAP1/FOXD1/FOXC1/ZFP36L1	16
GO:0042692	muscle cell differentiation	20/571	390/18866	0.0157402	0.17966	0.159981	UCHL1/CTDP1/SMYD3/BDNF/KDM1A/PLD3/MAP2K4/FHL2/RBPMS2/CACNA2D2/RB1/NLN/MEGF10/SOX9/SKI/QKI/SEMA4C/MIR34A/GPER1/ID2	20
GO:0050714	positive regulation of protein secretion	11/571	172/18866	0.0157818	0.17966	0.159981	GPI/RBP4/MIF/OXCT1/P2RX7/FGR/KIF5B/GJA1/GLUL/GPER1/EZR	11
GO:1903320	regulation of protein modification by small protein conjugation or removal	14/571	242/18866	0.0158855	0.17966	0.159981	CDK5/UBE2S/KDM1A/HSP90AB1/TBC1D7/VPS28/WDR70/NXN/PDCD6/CRY1/FAM107A/UBXN2A/SASH1/DTX3L	14
GO:0047496	vesicle transport along microtubule	5/571	49/18866	0.0159078	0.17966	0.159981	KIFAP3/DYNC1I1/AP3M2/FYCO1/KIF5B	5
GO:2000107	negative regulation of leukocyte apoptotic process	5/571	49/18866	0.0159078	0.17966	0.159981	MIF/SLC39A10/EFNA1/BCL6/ITPKB	5
GO:0009259	ribonucleotide metabolic process	21/571	416/18866	0.0159139	0.17966	0.159981	NUDT2/NUDT18/GPI/NME1/ACOT7/FAR2/IMPDH2/SULT4A1/CYC1/LDHA/AAAS/NME7/STOML2/P2RX7/PAPSS2/ELOVL7/ZBTB7A/GIMAP7/PFKFB3/DDIT4/ACACB	21
GO:0090263	positive regulation of canonical Wnt signaling pathway	10/571	150/18866	0.016019	0.180199	0.160461	PSMD8/RUVBL1/PSMC3/PSMB3/PSMA5/PSMB7/PSMC4/KANK1/TBL1X/YAP1	10
GO:0072189	ureter development	3/571	18/18866	0.016038	0.180199	0.160461	EMX2/SOX9/NFIA	3
GO:0009060	aerobic respiration	7/571	87/18866	0.0163193	0.182924	0.162887	UQCRC1/IDH3G/MTFR1L/MDH1/SDHB/ACO2/NDUFS7	7
GO:0046883	regulation of hormone secretion	15/571	267/18866	0.0163663	0.183015	0.162969	RBP4/GRP/ADCYAP1/CARTPT/OXCT1/SLC25A4/CACNA2D2/CRY1/TCIRG1/RAB11FIP3/KIF5B/SPP1/GJA1/GLUL/GPER1	15
GO:0032526	response to retinoic acid	8/571	108/18866	0.0168247	0.187254	0.166743	SERPINF1/RBP4/PPARG/IGFBP7/KLF4/SOX9/YAP1/GJA1	8
GO:0060071	Wnt signaling pathway, planar cell polarity pathway	8/571	108/18866	0.0168247	0.187254	0.166743	PSMD8/PSMC3/AP2M1/PSMB3/PSMA5/PSMB7/PSMC4/ZNRF3	8
GO:0033002	muscle cell proliferation	14/571	244/18866	0.0169418	0.187793	0.167223	RBP4/PPARG/NR4A3/RBPMS2/KLF4/TGFBR3/LDLRAP1/MEGF10/YAP1/GJA1/MIR34A/GPER1/ID2/FOXC1	14
GO:0021696	cerebellar cortex morphogenesis	4/571	33/18866	0.0169527	0.187793	0.167223	CDK5/MAP2K1/SPTBN2/SERPINE2	4
GO:0009749	response to glucose	12/571	197/18866	0.0170646	0.188589	0.167932	SERPINF1/NME1/STAR/LDHA/EIF2B3/ENDOG/OXCT1/NKX2-2/KIF5B/GJA1/GLUL/GPER1	12
GO:0002064	epithelial cell development	13/571	221/18866	0.0174	0.191847	0.170833	PECAM1/LAMB2/PALLD/SCRIB/TJP1/NKX2-2/RAB13/SOX9/FAT1/YAP1/NOTCH2/CXCR4/EZR	13
GO:2000278	regulation of DNA biosynthetic process	8/571	109/18866	0.017694	0.194634	0.173315	NVL/CCT7/HSP90AB1/PPARG/PKIB/KLF4/GJA1/NEK7	8
GO:0050678	regulation of epithelial cell proliferation	20/571	395/18866	0.0178087	0.195167	0.173789	SERPINF1/NME1/AQP11/PPARG/NR4A3/PDCD6/UHRF1/TGFBR3/RB1/F3/SOX2/SOX9/YAP1/NOTCH2/GJA1/PTN/MIR34A/GLUL/PGF/ZFP36L1	20
GO:0022604	regulation of cell morphogenesis	24/571	499/18866	0.0178251	0.195167	0.173789	CDK5/CPNE6/CORO1A/MAP2K1/ARC/BDNF/GRIN1/KANK1/RHOBTB3/LPAR1/PTPRO/EPS8/EFNA1/CSPG5/FGR/MYO10/CUX1/SEMA4C/SPP1/SEMA3F/PTN/CXCR4/EZR/LRP4	24
GO:2000573	positive regulation of DNA biosynthetic process	6/571	69/18866	0.0179572	0.196157	0.174671	NVL/CCT7/HSP90AB1/PKIB/KLF4/NEK7	6
GO:0001678	cellular glucose homeostasis	10/571	153/18866	0.0181527	0.197835	0.176165	SERPINF1/NME1/STAR/CARTPT/ENDOG/OXCT1/NUCKS1/KIF5B/GPER1/KLF15	10
GO:0046887	positive regulation of hormone secretion	9/571	131/18866	0.0182083	0.197946	0.176264	RBP4/GRP/ADCYAP1/OXCT1/KIF5B/SPP1/GJA1/GLUL/GPER1	9
GO:0010959	regulation of metal ion transport	20/571	396/18866	0.0182467	0.197946	0.176264	CALM1/SCN2B/CDK5/PTPN3/CORO1A/ADCYAP1/GRIN1/SCN3B/FXYD7/HPCA/P2RX7/KCNE4/SERPINE2/HSPA2/KIF5B/ATP1A2/GJA1/MIR34A/GPER1/CXCR4	20
GO:0009141	nucleoside triphosphate metabolic process	8/571	110/18866	0.0185951	0.200666	0.178686	NUDT2/NME1/IMPDH2/CYC1/NUDT1/NME7/STOML2/GIMAP7	8
GO:0090175	regulation of establishment of planar polarity	8/571	110/18866	0.0185951	0.200666	0.178686	PSMD8/PSMC3/AP2M1/PSMB3/PSMA5/PSMB7/PSMC4/ZNRF3	8
GO:0035988	chondrocyte proliferation	3/571	19/18866	0.0186251	0.200666	0.178686	BMPR1B/FGFR3/SOX9	3
GO:0006099	tricarboxylic acid cycle	4/571	34/18866	0.0187653	0.200801	0.178807	IDH3G/MDH1/SDHB/ACO2	4
GO:0035633	maintenance of blood-brain barrier	4/571	34/18866	0.0187653	0.200801	0.178807	PECAM1/TJP1/ESAM/GJA1	4
GO:0042759	long-chain fatty acid biosynthetic process	4/571	34/18866	0.0187653	0.200801	0.178807	ACOT7/ALOX12B/PLP1/QKI	4
GO:0001101	response to acid chemical	9/571	132/18866	0.0190369	0.203206	0.180948	SST/RRAGB/GRIN1/LAMTOR2/HPCA/COL1A2/KLF2/CEBPB/PTN	9
GO:0002478	antigen processing and presentation of exogenous peptide antigen	11/571	177/18866	0.0191181	0.203206	0.180948	PSMD8/KIFAP3/PSMC3/AP2M1/DYNC1I1/PSMB3/PSMA5/PSMB7/SPTBN2/PSMC4/ITGB5	11
GO:0050771	negative regulation of axonogenesis	6/571	70/18866	0.0191553	0.203206	0.180948	CDK5/PTPRO/SEMA4C/SPP1/SEMA3F/LRP4	6
GO:0010506	regulation of autophagy	18/571	347/18866	0.0191623	0.203206	0.180948	RRAGB/CDC37/UCHL1/CAPNS1/CDK5/EEF1A2/ATP6V1B2/ATP6V1G2/ATP6V1E1/PLK2/ATP6V1H/LAMTOR2/ATP6V0D1/TFEB/FYCO1/TP53INP1/BAG3/GFAP	18
GO:0006821	chloride transport	8/571	111/18866	0.0195285	0.206625	0.183993	GABRD/GABRA1/GABRA5/GABRG2/SLC1A3/GABRG1/SLC26A6/SLC12A7	8
GO:0009132	nucleoside diphosphate metabolic process	10/571	155/18866	0.0196868	0.207371	0.184657	NUDT18/GPI/NME1/LDHA/AAAS/NME7/P2RX7/ZBTB7A/PFKFB3/DDIT4	10
GO:0050773	regulation of dendrite development	10/571	155/18866	0.0196868	0.207371	0.184657	RTN4IP1/CDK5/ARC/GRIN1/PLK2/LPAR1/EFNA1/C21orf91/CUX1/PTN	10
GO:0006470	protein dephosphorylation	17/571	323/18866	0.0197754	0.207378	0.184663	CALM1/PPM1E/DUSP4/PTPN3/PPP1CA/PPEF1/CTDP1/SLC39A10/HSP90AB1/PPP2R1A/PPP1R14C/PTPRO/SYMPK/PTPRZ1/PALD1/PTN/HSP90B1	17
GO:0009914	hormone transport	17/571	323/18866	0.0197754	0.207378	0.184663	RBP4/GRP/ADCYAP1/SLC16A2/CARTPT/OXCT1/SLC25A4/CACNA2D2/CRY1/TCIRG1/RAB11FIP3/KIF5B/SPP1/GJA1/FOXD1/GLUL/GPER1	17
GO:0048771	tissue remodeling	11/571	178/18866	0.0198437	0.207632	0.184889	ATP6AP1/CARTPT/P2RX7/EPAS1/TCIRG1/SPP1/NOTCH2/GJA1/PTN/MIR34A/FOXC1	11
GO:0006165	nucleoside diphosphate phosphorylation	9/571	133/18866	0.0198925	0.207683	0.184934	GPI/NME1/LDHA/AAAS/NME7/P2RX7/ZBTB7A/PFKFB3/DDIT4	9
GO:0031103	axon regeneration	5/571	52/18866	0.0201494	0.209427	0.186488	MAP2K1/LAMB2/KLF4/SPP1/PTN	5
GO:2000677	regulation of transcription regulatory region DNA binding	5/571	52/18866	0.0201494	0.209427	0.186488	KLF4/ZBTB7A/RB1/ID2/FOXC1	5
GO:0051235	maintenance of location	17/571	324/18866	0.0203087	0.209427	0.186488	CALM1/CDK5/SLC30A3/CORO1A/ANXA6/PPARG/P2RX7/FTHL17/CRY1/TAF3/SRGN/NFKBIA/ATP1A2/GJA1/HSP90B1/GPER1/ACACB	17
GO:0034341	response to interferon-gamma	12/571	202/18866	0.0203441	0.209427	0.186488	CDC37/STAR/HSP90AB1/PPARG/CITED1/SEC61A1/IFITM1/GBP2/AQP4/SLC26A6/KIF5B/MT2A	12
GO:0009201	ribonucleoside triphosphate biosynthetic process	6/571	71/18866	0.0204069	0.209427	0.186488	NUDT2/NME1/IMPDH2/CYC1/NME7/STOML2	6
GO:0035690	cellular response to drug	6/571	71/18866	0.0204069	0.209427	0.186488	PPM1E/UCHL1/NME1/HSP90AB1/CXCR4/MT2A	6
GO:0006094	gluconeogenesis	7/571	91/18866	0.0204146	0.209427	0.186488	GOT1/GPI/MDH1/RBP4/CRY1/NLN/KAT2B	7
GO:2000177	regulation of neural precursor cell proliferation	7/571	91/18866	0.0204146	0.209427	0.186488	BDNF/ADCYAP1/KDM1A/SLC16A2/PTPRZ1/PTN/ID2	7
GO:0019693	ribose phosphate metabolic process	21/571	427/18866	0.0205999	0.209554	0.186601	NUDT2/NUDT18/GPI/NME1/ACOT7/FAR2/IMPDH2/SULT4A1/CYC1/LDHA/AAAS/NME7/STOML2/P2RX7/PAPSS2/ELOVL7/ZBTB7A/GIMAP7/PFKFB3/DDIT4/ACACB	21
GO:0000083	regulation of transcription involved in G1/S transition of mitotic cell cycle	4/571	35/18866	0.0206934	0.209554	0.186601	CDK5/CCNA1/RB1/ID2	4
GO:0032801	receptor catabolic process	4/571	35/18866	0.0206934	0.209554	0.186601	CDK5/AP2M1/DTX3L/ZNRF3	4
GO:0048821	erythrocyte development	4/571	35/18866	0.0206934	0.209554	0.186601	ALAS1/KLF2/ZBTB7A/BCL6	4
GO:0060251	regulation of glial cell proliferation	4/571	35/18866	0.0206934	0.209554	0.186601	CHRM1/ADCYAP1/SKI/PTN	4
GO:0070670	response to interleukin-4	4/571	35/18866	0.0206934	0.209554	0.186601	CORO1A/IMPDH2/HSP90AB1/CITED1	4
GO:0022898	regulation of transmembrane transporter activity	15/571	276/18866	0.0213665	0.21516	0.191592	CALM1/SCN2B/CDK5/PTPN3/ARC/GRIN1/GRIA1/SCN3B/FXYD7/HPCA/KCNE4/HSPA2/KIF5B/ATP1A2/GJA1	15
GO:0071496	cellular response to external stimulus	17/571	326/18866	0.0214082	0.21516	0.191592	RRAGB/GOT1/NUDT1/PPARG/MAP2K4/CARTPT/P2RX7/TFEB/GAS2L1/FAM107A/SLC38A2/SOX9/ATP1A2/GJA1/PTN/BAG3/GLUL	17
GO:0002902	regulation of B cell apoptotic process	3/571	20/18866	0.0214293	0.21516	0.191592	MIF/SLC39A10/BCL6	3
GO:0032332	positive regulation of chondrocyte differentiation	3/571	20/18866	0.0214293	0.21516	0.191592	POR/BMPR1B/SOX9	3
GO:0032368	regulation of lipid transport	9/571	135/18866	0.0216864	0.21571	0.192083	YJEFN3/MIF/PPARG/P2RX7/CRY1/LDLRAP1/NFKBIA/SPP1/MIR34A	9
GO:0046939	nucleotide phosphorylation	9/571	135/18866	0.0216864	0.21571	0.192083	GPI/NME1/LDHA/AAAS/NME7/P2RX7/ZBTB7A/PFKFB3/DDIT4	9
GO:0007632	visual behavior	5/571	53/18866	0.0217124	0.21571	0.192083	CDK5/CCK/GRIN1/MEIS2/ATP1A2	5
GO:0071320	cellular response to cAMP	5/571	53/18866	0.0217124	0.21571	0.192083	STAR/KDM1A/SLC26A6/EZR/ZFP36L1	5
GO:0061515	myeloid cell development	6/571	72/18866	0.0217127	0.21571	0.192083	ATP6AP1/ALAS1/KLF2/ZBTB7A/BCL6/NOTCH2	6
GO:0006874	cellular calcium ion homeostasis	22/571	456/18866	0.0219485	0.217513	0.193688	CALM1/GOT1/CDK5/CORO1A/ADCYAP1/GRIN1/GRIA1/CD24/ANXA6/CALB1/GNG3/SLC24A3/STOML2/P2RX7/LPAR1/ACKR3/TCIRG1/ATP1A2/GJA1/HSP90B1/GPER1/CXCR4	22
GO:0034504	protein localization to nucleus	15/571	277/18866	0.0219864	0.217513	0.193688	NVL/DMAP1/CDK5/CCT7/HSP90AB1/GBP2/TNPO1/ZBTB7A/TAF3/DTX3L/SOX9/NFKBIA/BAG3/GLUL/ZIC1	15
GO:1905330	regulation of morphogenesis of an epithelium	11/571	181/18866	0.0221424	0.218599	0.194655	PSMD8/PSMC3/AP2M1/PSMB3/PSMA5/CITED1/PSMB7/PSMC4/ZNRF3/SOX9/GJA1	11
GO:0043200	response to amino acid	8/571	114/18866	0.0225285	0.221912	0.197605	SST/RRAGB/GRIN1/LAMTOR2/HPCA/COL1A2/CEBPB/PTN	8
GO:0048762	mesenchymal cell differentiation	13/571	229/18866	0.0225722	0.221912	0.197605	ANXA6/PDCD6/VASN/PHOX2B/WWTR1/EFNA1/TGFBR3/FBXL17/TGFB1I1/SOX9/SEMA4C/SEMA3F/FOXC1	13
GO:0015980	energy derivation by oxidation of organic compounds	15/571	278/18866	0.0226196	0.221917	0.197609	CALM1/NDUFA7/UQCRC1/IDH3G/PPP1CA/MTFR1L/MDH1/CYC1/SDHB/ACO2/NR4A3/NDUFV1/NDUFS7/SLC25A18/ND6	15
GO:0034405	response to fluid shear stress	4/571	36/18866	0.0227388	0.222162	0.197828	P2RX7/KLF4/KLF2/GJA1	4
GO:0071634	regulation of transforming growth factor beta production	4/571	36/18866	0.0227388	0.222162	0.197828	HSP90AB1/CD24/CD200/LRRC32	4
GO:0090288	negative regulation of cellular response to growth factor stimulus	11/571	182/18866	0.0229504	0.223767	0.199256	SOSTDC1/RBPMS2/PDCD6/VASN/ZBTB7A/TGFBR3/CHRDL1/TGFB1I1/SKI/HIPK2/TOB1	11
GO:2000027	regulation of animal organ morphogenesis	14/571	254/18866	0.0230465	0.22424	0.199678	PSMD8/POR/PSMC3/AP2M1/PSMB3/BDNF/PSMA5/CITED1/PSMB7/PSMC4/ZNRF3/SOX9/PTN/FOXC1	14
GO:0048640	negative regulation of developmental growth	8/571	115/18866	0.0235969	0.228653	0.203607	CDK5/CTDP1/RBP4/FGFR3/SEMA4C/SPP1/SEMA3F/GJA1	8
GO:0060419	heart growth	8/571	115/18866	0.0235969	0.228653	0.203607	CTDP1/RBP4/MAP2K4/TGFBR3/YAP1/GJA1/ACACB/FOXC1	8
GO:0030177	positive regulation of Wnt signaling pathway	11/571	183/18866	0.0237797	0.229482	0.204346	PSMD8/RUVBL1/PSMC3/PSMB3/PSMA5/PSMB7/PSMC4/KANK1/TBL1X/SKI/YAP1	11
GO:0071347	cellular response to interleukin-1	11/571	183/18866	0.0237797	0.229482	0.204346	PSMD8/PSMC3/PSMB3/PSMA5/PSMB7/PSMC4/GBP2/KLF2/CEBPB/SOX9/NFKBIA	11
GO:0019319	hexose biosynthetic process	7/571	94/18866	0.023921	0.229905	0.204722	GOT1/GPI/MDH1/RBP4/CRY1/NLN/KAT2B	7
GO:0060993	kidney morphogenesis	7/571	94/18866	0.023921	0.229905	0.204722	CALB1/CITED1/IRX1/WWTR1/SOX9/FOXD1/PGF	7
GO:0050866	negative regulation of cell activation	12/571	207/18866	0.0240709	0.230876	0.205587	IL13RA2/CLEC4G/CD200/MAD1L1/CEBPB/SCRIB/SERPINE2/FGR/BCL6/GPER1/ID2/LRRC32	12
GO:0032516	positive regulation of phosphoprotein phosphatase activity	3/571	21/18866	0.0244513	0.232543	0.207072	CALM1/SLC39A10/HSP90AB1	3
GO:0072574	hepatocyte proliferation	3/571	21/18866	0.0244513	0.232543	0.207072	CEBPB/NOTCH2/PTN	3
GO:0072575	epithelial cell proliferation involved in liver morphogenesis	3/571	21/18866	0.0244513	0.232543	0.207072	CEBPB/NOTCH2/PTN	3
GO:2000738	positive regulation of stem cell differentiation	3/571	21/18866	0.0244513	0.232543	0.207072	SOX9/PTN/FOXC1	3
GO:0032024	positive regulation of insulin secretion	6/571	74/18866	0.0244912	0.232543	0.207072	RBP4/OXCT1/KIF5B/GJA1/GLUL/GPER1	6
GO:0002695	negative regulation of leukocyte activation	11/571	184/18866	0.0246307	0.233398	0.207833	IL13RA2/CLEC4G/CD200/MAD1L1/CEBPB/SCRIB/FGR/BCL6/GPER1/ID2/LRRC32	11
GO:0022904	respiratory electron transport chain	8/571	116/18866	0.0247005	0.23359	0.208004	NDUFA7/UQCRC1/CYC1/SDHB/NDUFV1/NDUFS7/SLC25A18/ND6	8
GO:0060428	lung epithelium development	4/571	37/18866	0.0249029	0.234097	0.208456	MAP2K1/KLF2/SOX9/YAP1	4
GO:0086010	membrane depolarization during action potential	4/571	37/18866	0.0249029	0.234097	0.208456	SCN2B/PTPN3/SCN3B/ATP1A2	4
GO:1905314	semi-lunar valve development	4/571	37/18866	0.0249029	0.234097	0.208456	EFNA1/RB1/SOX9/NOTCH2	4
GO:0043010	camera-type eye development	17/571	332/18866	0.0249802	0.234357	0.208687	SERPINF1/RBP4/IMPDH2/ATOH7/CALB1/HPCA/LAMB2/KLF4/BMPR1B/TCIRG1/SOX9/SKI/FAT1/NOTCH2/PTN/HIPK2/FOXC1	17
GO:0019884	antigen processing and presentation of exogenous antigen	11/571	185/18866	0.0255036	0.238793	0.212637	PSMD8/KIFAP3/PSMC3/AP2M1/DYNC1I1/PSMB3/PSMA5/PSMB7/SPTBN2/PSMC4/ITGB5	11
GO:1902652	secondary alcohol metabolic process	10/571	162/18866	0.0258064	0.241149	0.214735	POR/DHCR24/TM7SF2/IDH3G/STAR/ACO2/SNX17/HSD17B7/LDLRAP1/ACACB	10
GO:0031100	animal organ regeneration	6/571	75/18866	0.0259655	0.242157	0.215632	PTPN3/PPARG/NR4A3/CEBPB/TGFBR3/PGF	6
GO:0002573	myeloid leukocyte differentiation	12/571	210/18866	0.026535	0.24698	0.219927	DHRS7B/ATP6AP1/NME1/PPARG/CARTPT/CEBPB/RB1/TCIRG1/NOTCH2/ID2/MT1G/ZFP36L1	12
GO:0044273	sulfur compound catabolic process	5/571	56/18866	0.0268663	0.249081	0.221798	PCYOX1L/ACOT7/OMD/CSPG5/VCAN	5
GO:0070228	regulation of lymphocyte apoptotic process	5/571	56/18866	0.0268663	0.249081	0.221798	MIF/SLC39A10/P2RX7/EFNA1/BCL6	5
GO:0007569	cell aging	8/571	118/18866	0.0270148	0.249603	0.222263	MIF/MAP2K1/PLK2/ROMO1/MNT/BCL6/MIR34A/ID2	8
GO:0001505	regulation of neurotransmitter levels	13/571	235/18866	0.0271443	0.249603	0.222263	CDK5/PPFIA4/SLC1A6/SYN2/P2RX7/SCRIB/SLC1A3/CSPG5/KCNJ10/SLC22A3/ATP1A2/GLUL/GPER1	13
GO:0045444	fat cell differentiation	13/571	235/18866	0.0271443	0.249603	0.222263	PPARG/NR4A3/CEBPD/GLIS1/KLF4/CEBPB/ZBTB7A/WWTR1/ID4/TGFB1I1/GPER1/ID2/ZFP36L1	13
GO:0006862	nucleotide transport	4/571	38/18866	0.0271871	0.249603	0.222263	SLC25A4/P2RX7/SLC25A18/GJA1	4
GO:0071604	transforming growth factor beta production	4/571	38/18866	0.0271871	0.249603	0.222263	HSP90AB1/CD24/CD200/LRRC32	4
GO:0070555	response to interleukin-1	12/571	211/18866	0.0273958	0.251031	0.223534	PSMD8/PSMC3/PSMB3/PSMA5/CITED1/PSMB7/PSMC4/GBP2/KLF2/CEBPB/SOX9/NFKBIA	12
GO:0033555	multicellular organismal response to stress	6/571	76/18866	0.0274976	0.251293	0.223767	CCK/BDNF/ADCYAP1/GABRA5/ATP1A2/GJA1	6
GO:0001573	ganglioside metabolic process	3/571	22/18866	0.0276907	0.251293	0.223767	ST6GALNAC5/ST8SIA2/NEU1	3
GO:0035970	peptidyl-threonine dephosphorylation	3/571	22/18866	0.0276907	0.251293	0.223767	PPM1E/DUSP4/PPP1CA	3
GO:0060487	lung epithelial cell differentiation	3/571	22/18866	0.0276907	0.251293	0.223767	KLF2/SOX9/YAP1	3
GO:0072576	liver morphogenesis	3/571	22/18866	0.0276907	0.251293	0.223767	CEBPB/NOTCH2/PTN	3
GO:0120162	positive regulation of cold-induced thermogenesis	7/571	97/18866	0.0278208	0.251989	0.224388	ADCYAP1/KDM1A/CEBPB/PHOX2B/EPAS1/GJA1/CXCR4	7
GO:0055074	calcium ion homeostasis	22/571	468/18866	0.0282917	0.255764	0.227749	CALM1/GOT1/CDK5/CORO1A/ADCYAP1/GRIN1/GRIA1/CD24/ANXA6/CALB1/GNG3/SLC24A3/STOML2/P2RX7/LPAR1/ACKR3/TCIRG1/ATP1A2/GJA1/HSP90B1/GPER1/CXCR4	22
GO:0001541	ovarian follicle development	5/571	57/18866	0.0287429	0.259346	0.230938	ADCYAP1/UMODL1/CEBPB/BMPR1B/FOXC1	5
GO:0000082	G1/S transition of mitotic cell cycle	15/571	287/18866	0.0289527	0.260529	0.231992	CDK7/CNOT10/CDK5/RPA3/PLK2/CCNA1/RFWD3/KLF4/PIDD1/FAM107A/ID4/RB1/KMT2E/NACC2/ID2	15
GO:1903829	positive regulation of cellular protein localization	17/571	338/18866	0.0289845	0.260529	0.231992	CHRM1/DMAP1/CDK5/CCT7/HSP90AB1/VPS28/HPCA/SLC5A3/DTX3L/KIF5B/PTN/BAG3/GPER1/ANP32B/EZR/LRP4/ZIC1	17
GO:0070830	bicellular tight junction assembly	6/571	77/18866	0.0290883	0.260965	0.232381	PECAM1/CLDN11/TJP1/ESAM/RAB13/GJA1	6
GO:0090276	regulation of peptide hormone secretion	12/571	213/18866	0.0291781	0.261155	0.23255	RBP4/GRP/ADCYAP1/CARTPT/OXCT1/SLC25A4/CACNA2D2/TCIRG1/KIF5B/GJA1/GLUL/GPER1	12
GO:0010565	regulation of cellular ketone metabolic process	11/571	189/18866	0.0292202	0.261155	0.23255	PSMD8/STAR/PSMC3/PSMB3/PPARG/NR4A3/PSMA5/PSMB7/PSMC4/SOX9/ACACB	11
GO:0010737	protein kinase A signaling	4/571	39/18866	0.0295924	0.262493	0.233741	MIF/SPATC1L/RAB13/EZR	4
GO:0030866	cortical actin cytoskeleton organization	4/571	39/18866	0.0295924	0.262493	0.233741	CDK5/ANLN/RAB13/EZR	4
GO:1902229	regulation of intrinsic apoptotic signaling pathway in response to DNA damage	4/571	39/18866	0.0295924	0.262493	0.233741	MIF/KDM1A/ACKR3/NACC2	4
GO:2000249	regulation of actin cytoskeleton reorganization	4/571	39/18866	0.0295924	0.262493	0.233741	CDK5/TJP1/ESAM/NOTCH2	4
GO:0008286	insulin receptor signaling pathway	9/571	143/18866	0.030029	0.264414	0.235452	ATP6AP1/ATP6V1B2/ATP6V1G2/ATP6V1E1/ATP6V1H/ATP6V0D1/KANK1/NUCKS1/TCIRG1	9
GO:2000116	regulation of cysteine-type endopeptidase activity	13/571	239/18866	0.030548	0.264414	0.235452	POR/DHCR24/CCK/IFI6/GRIN1/PPARG/PDCD6/KLF4/PIDD1/F3/SOX2/GPER1/ANP32B	13
GO:0002474	antigen processing and presentation of peptide antigen via MHC class I	7/571	99/18866	0.0306476	0.264414	0.235452	PSMD8/PSMC3/PSMB3/PSMA5/PSMB7/PSMC4/ITGB5	7
GO:0051817	modulation of process of other organism involved in symbiotic interaction	7/571	99/18866	0.0306476	0.264414	0.235452	CTDP1/PSMC3/PPIB/SCRIB/CCNT1/NUCKS1/HIPK2	7
GO:0002763	positive regulation of myeloid leukocyte differentiation	5/571	58/18866	0.0307004	0.264414	0.235452	ATP6AP1/RB1/NOTCH2/ID2/ZFP36L1	5
GO:0046128	purine ribonucleoside metabolic process	5/571	58/18866	0.0307004	0.264414	0.235452	NUDT18/NME1/IMPDH2/NME7/GIMAP7	5
GO:0000288	nuclear-transcribed mRNA catabolic process, deadenylation-dependent decay	6/571	78/18866	0.0307383	0.264414	0.235452	CNOT10/LSM7/EXOSC5/SAMD4A/ZFP36L1/TOB1	6
GO:0060395	SMAD protein signal transduction	6/571	78/18866	0.0307383	0.264414	0.235452	CITED1/SMAD5/WWTR1/SKI/HIPK2/TOB1	6
GO:0060998	regulation of dendritic spine development	6/571	78/18866	0.0307383	0.264414	0.235452	CDK5/ARC/PLK2/LPAR1/EFNA1/C21orf91	6
GO:0098661	inorganic anion transmembrane transport	8/571	121/18866	0.0307619	0.264414	0.235452	GABRD/GABRA1/GABRA5/GABRG2/SLC1A3/GABRG1/SLC26A6/SLC12A7	8
GO:0043281	regulation of cysteine-type endopeptidase activity involved in apoptotic process	12/571	215/18866	0.0310428	0.264414	0.235452	POR/DHCR24/CCK/IFI6/PPARG/PDCD6/KLF4/PIDD1/F3/SOX2/GPER1/ANP32B	12
GO:0007035	vacuolar acidification	3/571	23/18866	0.0311466	0.264414	0.235452	ATP6V1H/ATP6V0D1/TCIRG1	3
GO:0022010	central nervous system myelination	3/571	23/18866	0.0311466	0.264414	0.235452	ID4/KCNJ10/PLP1	3
GO:0032098	regulation of appetite	3/571	23/18866	0.0311466	0.264414	0.235452	CCK/CARTPT/SLC22A3	3
GO:0032291	axon ensheathment in central nervous system	3/571	23/18866	0.0311466	0.264414	0.235452	ID4/KCNJ10/PLP1	3
GO:0042451	purine nucleoside biosynthetic process	3/571	23/18866	0.0311466	0.264414	0.235452	NME1/IMPDH2/NME7	3
GO:0042455	ribonucleoside biosynthetic process	3/571	23/18866	0.0311466	0.264414	0.235452	NME1/IMPDH2/NME7	3
GO:0046129	purine ribonucleoside biosynthetic process	3/571	23/18866	0.0311466	0.264414	0.235452	NME1/IMPDH2/NME7	3
GO:0060479	lung cell differentiation	3/571	23/18866	0.0311466	0.264414	0.235452	KLF2/SOX9/YAP1	3
GO:0071577	zinc ion transmembrane transport	3/571	23/18866	0.0311466	0.264414	0.235452	SLC30A3/SLC39A10/SLC39A12	3
GO:0072215	regulation of metanephros development	3/571	23/18866	0.0311466	0.264414	0.235452	CITED1/WWTR1/YAP1	3
GO:0086012	membrane depolarization during cardiac muscle cell action potential	3/571	23/18866	0.0311466	0.264414	0.235452	SCN2B/SCN3B/ATP1A2	3
GO:2000178	negative regulation of neural precursor cell proliferation	3/571	23/18866	0.0311466	0.264414	0.235452	BDNF/SLC16A2/PTN	3
GO:0106106	cold-induced thermogenesis	9/571	144/18866	0.0312098	0.264414	0.235452	ADCYAP1/KDM1A/CEBPB/PHOX2B/EPAS1/RB1/GJA1/CXCR4/ZNF423	9
GO:0120161	regulation of cold-induced thermogenesis	9/571	144/18866	0.0312098	0.264414	0.235452	ADCYAP1/KDM1A/CEBPB/PHOX2B/EPAS1/RB1/GJA1/CXCR4/ZNF423	9
GO:0031667	response to nutrient levels	22/571	473/18866	0.0313121	0.264806	0.235801	SST/RRAGB/POR/STAR/CCK/SLC27A4/ADCYAP1/SGIP1/LDHA/PPARG/CARTPT/OXCT1/TFEB/GAS2L1/FAM107A/DNMT3B/SLC38A2/SLC22A3/SPP1/PTN/GLUL/ACACB	22
GO:0001558	regulation of cell growth	20/571	420/18866	0.0314954	0.265571	0.236482	CDK5/CPNE6/CTDP1/BDNF/PPARG/IGFBPL1/PPP2R1A/LAMTOR2/IGFBP7/FAM107A/IL17RB/MEG3/SERPINE2/RB1/BCL6/SEMA4C/SPP1/SEMA3F/GJA1/CXCR4	20
GO:0032412	regulation of ion transmembrane transporter activity	14/571	265/18866	0.0315151	0.265571	0.236482	CALM1/SCN2B/CDK5/PTPN3/ARC/GRIN1/GRIA1/SCN3B/FXYD7/HPCA/KCNE4/HSPA2/KIF5B/ATP1A2	14
GO:0045471	response to ethanol	8/571	122/18866	0.0320863	0.267889	0.238546	DMAP1/STAR/RBP4/ADCYAP1/GRIN1/OXCT1/TP53INP1/EPS8	8
GO:0021587	cerebellum morphogenesis	4/571	40/18866	0.0321196	0.267889	0.238546	CDK5/MAP2K1/SPTBN2/SERPINE2	4
GO:0030501	positive regulation of bone mineralization	4/571	40/18866	0.0321196	0.267889	0.238546	NELL1/P2RX7/BMPR1B/PTN	4
GO:0042307	positive regulation of protein import into nucleus	4/571	40/18866	0.0321196	0.267889	0.238546	DMAP1/HSP90AB1/BAG3/ZIC1	4
GO:0140353	lipid export from cell	4/571	40/18866	0.0321196	0.267889	0.238546	MIF/P2RX7/CRY1/SPP1	4
GO:0046364	monosaccharide biosynthetic process	7/571	100/18866	0.0321308	0.267889	0.238546	GOT1/GPI/MDH1/RBP4/CRY1/NLN/KAT2B	7
GO:0001738	morphogenesis of a polarized epithelium	9/571	145/18866	0.0324225	0.269584	0.240055	PSMD8/PSMC3/AP2M1/PSMB3/PSMA5/PSMB7/PSMC4/SCRIB/ZNRF3	9
GO:0120192	tight junction assembly	6/571	79/18866	0.0324483	0.269584	0.240055	PECAM1/CLDN11/TJP1/ESAM/RAB13/GJA1	6
GO:0031102	neuron projection regeneration	5/571	59/18866	0.0327396	0.271049	0.24136	MAP2K1/LAMB2/KLF4/SPP1/PTN	5
GO:0050707	regulation of cytokine secretion	5/571	59/18866	0.0327396	0.271049	0.24136	MIF/P2RX7/FGR/SRGN/LRRC32	5
GO:0002761	regulation of myeloid leukocyte differentiation	8/571	123/18866	0.0334492	0.276439	0.246159	ATP6AP1/NME1/CARTPT/CEBPB/RB1/NOTCH2/ID2/ZFP36L1	8
GO:0015850	organic hydroxy compound transport	14/571	268/18866	0.0341744	0.277829	0.247397	YJEFN3/STAR/RBP4/AQP11/PPARG/CARTPT/SLC5A3/LDLRAP1/SLC26A6/SLC22A3/NFKBIA/SPP1/GRAMD1C/ATP8B1	14
GO:0048678	response to axon injury	6/571	80/18866	0.034219	0.277829	0.247397	MAP2K1/LAMB2/KLF4/SPP1/PTN/MIR34A	6
GO:1900182	positive regulation of protein localization to nucleus	6/571	80/18866	0.034219	0.277829	0.247397	DMAP1/CCT7/HSP90AB1/DTX3L/BAG3/ZIC1	6
GO:0048002	antigen processing and presentation of peptide antigen	11/571	194/18866	0.0343925	0.277829	0.247397	PSMD8/KIFAP3/PSMC3/AP2M1/DYNC1I1/PSMB3/PSMA5/PSMB7/SPTBN2/PSMC4/ITGB5	11
GO:0007141	male meiosis I	3/571	24/18866	0.0348175	0.277829	0.247397	RAD51C/CCNA1/HSPA2	3
GO:0086064	cell communication by electrical coupling involved in cardiac conduction	3/571	24/18866	0.0348175	0.277829	0.247397	CALM1/ATP1A2/GJA1	3
GO:2000291	regulation of myoblast proliferation	3/571	24/18866	0.0348175	0.277829	0.247397	MEIS2/MEGF10/MALAT1	3
GO:0001736	establishment of planar polarity	8/571	124/18866	0.0348508	0.277829	0.247397	PSMD8/PSMC3/AP2M1/PSMB3/PSMA5/PSMB7/PSMC4/ZNRF3	8
GO:0007164	establishment of tissue polarity	8/571	124/18866	0.0348508	0.277829	0.247397	PSMD8/PSMC3/AP2M1/PSMB3/PSMA5/PSMB7/PSMC4/ZNRF3	8
GO:0030865	cortical cytoskeleton organization	5/571	60/18866	0.0348613	0.277829	0.247397	CDK5/RHOBTB3/ANLN/RAB13/EZR	5
GO:0060042	retina morphogenesis in camera-type eye	5/571	60/18866	0.0348613	0.277829	0.247397	RBP4/CALB1/SOX9/PTN/HIPK2	5
GO:1903428	positive regulation of reactive oxygen species biosynthetic process	5/571	60/18866	0.0348613	0.277829	0.247397	GRIN1/HSP90AB1/SLC5A3/KLF4/KLF2	5
GO:0000338	protein deneddylation	2/571	10/18866	0.0350304	0.277829	0.247397	GPS1/COPS3	2
GO:0006228	UTP biosynthetic process	2/571	10/18866	0.0350304	0.277829	0.247397	NME1/NME7	2
GO:0014049	positive regulation of glutamate secretion	2/571	10/18866	0.0350304	0.277829	0.247397	CCK/P2RX7	2
GO:0015893	drug transport	2/571	10/18866	0.0350304	0.277829	0.247397	SLC22A3/ATP8B1	2
GO:0021548	pons development	2/571	10/18866	0.0350304	0.277829	0.247397	GRIN1/SCRIB	2
GO:0032308	positive regulation of prostaglandin secretion	2/571	10/18866	0.0350304	0.277829	0.247397	MIF/P2RX7	2
GO:0032836	glomerular basement membrane development	2/571	10/18866	0.0350304	0.277829	0.247397	MPV17/LAMB2	2
GO:0042541	hemoglobin biosynthetic process	2/571	10/18866	0.0350304	0.277829	0.247397	ALAS1/KLF4	2
GO:0051901	positive regulation of mitochondrial depolarization	2/571	10/18866	0.0350304	0.277829	0.247397	CCK/P2RX7	2
GO:0060502	epithelial cell proliferation involved in lung morphogenesis	2/571	10/18866	0.0350304	0.277829	0.247397	MAP2K1/SOX9	2
GO:0071670	smooth muscle cell chemotaxis	2/571	10/18866	0.0350304	0.277829	0.247397	LPAR1/MIR34A	2
GO:0072070	loop of Henle development	2/571	10/18866	0.0350304	0.277829	0.247397	IRX1/POU3F3	2
GO:0007584	response to nutrient	10/571	171/18866	0.0355365	0.280899	0.250131	SST/POR/STAR/SLC27A4/LDHA/PPARG/OXCT1/DNMT3B/SPP1/PTN	10
GO:1905952	regulation of lipid localization	10/571	171/18866	0.0355365	0.280899	0.250131	YJEFN3/MIF/PPARG/P2RX7/CRY1/LDLRAP1/NFKBIA/SPP1/MIR34A/ACACB	10
GO:0033238	regulation of cellular amine metabolic process	6/571	81/18866	0.0360509	0.284488	0.253327	PSMD8/PSMC3/PSMB3/PSMA5/PSMB7/PSMC4	6
GO:0048593	camera-type eye morphogenesis	8/571	125/18866	0.0362917	0.285911	0.254594	RBP4/CALB1/SOX9/SKI/FAT1/NOTCH2/PTN/HIPK2	8
GO:0070498	interleukin-1-mediated signaling pathway	7/571	103/18866	0.0368659	0.28995	0.258191	PSMD8/PSMC3/PSMB3/PSMA5/PSMB7/PSMC4/NFKBIA	7
GO:0033619	membrane protein proteolysis	5/571	61/18866	0.0370661	0.290556	0.25873	CLPP/PTPN3/PSENEN/P2RX7/BACE2	5
GO:0042278	purine nucleoside metabolic process	5/571	61/18866	0.0370661	0.290556	0.25873	NUDT18/NME1/IMPDH2/NME7/GIMAP7	5
GO:1904062	regulation of cation transmembrane transport	17/571	349/18866	0.0375404	0.292348	0.260326	CALM1/SCN2B/CDK5/PTPN3/CORO1A/ARC/GRIN1/GRIA1/SCN3B/FXYD7/HPCA/KCNE4/TCIRG1/HSPA2/KIF5B/ATP1A2/GPER1	17
GO:0006509	membrane protein ectodomain proteolysis	4/571	42/18866	0.0375425	0.292348	0.260326	PTPN3/PSENEN/P2RX7/BACE2	4
GO:0009268	response to pH	4/571	42/18866	0.0375425	0.292348	0.260326	SST/SERPINF1/GJA1/HVCN1	4
GO:1904591	positive regulation of protein import	4/571	42/18866	0.0375425	0.292348	0.260326	DMAP1/HSP90AB1/BAG3/ZIC1	4
GO:2000134	negative regulation of G1/S transition of mitotic cell cycle	8/571	126/18866	0.0377722	0.293301	0.261174	CNOT10/PLK2/RFWD3/KLF4/PIDD1/FAM107A/RB1/NACC2	8
GO:0006164	purine nucleotide biosynthetic process	11/571	197/18866	0.0377891	0.293301	0.261174	NUDT2/NME1/ACOT7/IMPDH2/CYC1/HPCA/NME7/STOML2/PAPSS2/ELOVL7/ACACB	11
GO:0009142	nucleoside triphosphate biosynthetic process	6/571	82/18866	0.0379445	0.293521	0.26137	NUDT2/NME1/IMPDH2/CYC1/NME7/STOML2	6
GO:0120193	tight junction organization	6/571	82/18866	0.0379445	0.293521	0.26137	PECAM1/CLDN11/TJP1/ESAM/RAB13/GJA1	6
GO:0009152	purine ribonucleotide biosynthetic process	10/571	173/18866	0.0380041	0.293521	0.26137	NUDT2/NME1/ACOT7/IMPDH2/CYC1/NME7/STOML2/PAPSS2/ELOVL7/ACACB	10
GO:0016358	dendrite development	13/571	247/18866	0.0382668	0.293621	0.261459	RTN4IP1/ACTL6B/CDK5/ARC/BDNF/GRIN1/PLK2/LPAR1/EFNA1/C21orf91/CUX1/PTN/LRP4	13
GO:0045765	regulation of angiogenesis	19/571	403/18866	0.0385328	0.293621	0.261459	YJEFN3/SERPINF1/PPARG/PLK2/PDCD6/KLF4/KLF2/TJP1/EFNA1/SASH1/F3/HDAC7/PTN/MIR34A/HIPK2/GLUL/CXCR4/FOXC1/PGF	19
GO:0015740	C4-dicarboxylate transport	3/571	25/18866	0.0387015	0.293621	0.261459	SLC1A6/SLC1A3/SLC25A18	3
GO:0035336	long-chain fatty-acyl-CoA metabolic process	3/571	25/18866	0.0387015	0.293621	0.261459	ACOT7/FAR2/ELOVL7	3
GO:0036010	protein localization to endosome	3/571	25/18866	0.0387015	0.293621	0.261459	SCRIB/DTX3L/EZR	3
GO:0045662	negative regulation of myoblast differentiation	3/571	25/18866	0.0387015	0.293621	0.261459	SOSTDC1/SOX9/ID3	3
GO:0046697	decidualization	3/571	25/18866	0.0387015	0.293621	0.261459	SPP1/GJA1/PTN	3
GO:0060259	regulation of feeding behavior	3/571	25/18866	0.0387015	0.293621	0.261459	CCK/SGIP1/NR4A3	3
GO:0060330	regulation of response to interferon-gamma	3/571	25/18866	0.0387015	0.293621	0.261459	CDC37/HSP90AB1/PPARG	3
GO:0060334	regulation of interferon-gamma-mediated signaling pathway	3/571	25/18866	0.0387015	0.293621	0.261459	CDC37/HSP90AB1/PPARG	3
GO:2000679	positive regulation of transcription regulatory region DNA binding	3/571	25/18866	0.0387015	0.293621	0.261459	KLF4/RB1/FOXC1	3
GO:0035264	multicellular organism growth	9/571	150/18866	0.038977	0.295237	0.262898	SPTBN2/PPIB/CACNA2D2/KLF2/WWTR1/XRCC2/NOTCH2/EZR/ZFP36L1	9
GO:1900180	regulation of protein localization to nucleus	8/571	127/18866	0.0392927	0.295724	0.263332	NVL/DMAP1/CCT7/HSP90AB1/DTX3L/BAG3/GLUL/ZIC1	8
GO:1905477	positive regulation of protein localization to membrane	8/571	127/18866	0.0392927	0.295724	0.263332	CDK5/HPCA/SLC5A3/KIF5B/PTN/GPER1/EZR/LRP4	8
GO:0007405	neuroblast proliferation	5/571	62/18866	0.0393546	0.295724	0.263332	BDNF/KDM1A/NUMBL/ID4/PTN	5
GO:0048857	neural nucleus development	5/571	62/18866	0.0393546	0.295724	0.263332	CALM1/INA/SCRIB/PHOX2B/PLP1	5
GO:0051851	modulation by host of symbiont process	5/571	62/18866	0.0393546	0.295724	0.263332	CTDP1/PSMC3/PPIB/CCNT1/NUCKS1	5
GO:0014855	striated muscle cell proliferation	6/571	83/18866	0.0399005	0.299349	0.26656	RBP4/TGFBR3/MEGF10/YAP1/GJA1/FOXC1	6
GO:0007631	feeding behavior	7/571	105/18866	0.0402653	0.30147	0.268449	UCHL1/CCK/BDNF/SGIP1/GRIN1/NR4A3/CARTPT	7
GO:0035567	non-canonical Wnt signaling pathway	9/571	151/18866	0.0403884	0.30147	0.268449	CALM1/PSMD8/PSMC3/AP2M1/PSMB3/PSMA5/PSMB7/PSMC4/ZNRF3	9
GO:0006352	DNA-templated transcription, initiation	13/571	249/18866	0.0403951	0.30147	0.268449	CDK7/PSMC3/PPARG/NR4A3/PSMC4/CREBBP/NR3C1/WWTR1/TAF3/SOX9/YAP1/NOTCH2/KAT2B	13
GO:0045124	regulation of bone resorption	4/571	43/18866	0.0404388	0.30147	0.268449	ATP6AP1/CARTPT/P2RX7/SPP1	4
GO:0050680	negative regulation of epithelial cell proliferation	10/571	175/18866	0.0405876	0.302102	0.269012	SERPINF1/AQP11/PPARG/TGFBR3/RB1/SOX2/SOX9/GJA1/PTN/MIR34A	10
GO:0032102	negative regulation of response to external stimulus	20/571	433/18866	0.0411625	0.303424	0.270189	SERPINF1/CCK/MIF/ADCYAP1/GRIN1/PPARG/CD200/SUSD4/CARTPT/PTPRO/KLF4/MAPKBP1/SERPINE2/RB1/SEMA4C/SPP1/SEMA3F/GJA1/MIR34A/GPER1	20
GO:0050808	synapse organization	20/571	433/18866	0.0411625	0.303424	0.270189	CDK5/PPFIA4/TUBB/ARC/BDNF/GRIN1/INA/SPTBN2/GABRA1/GABRG2/SNCB/CACNA2D2/PTPRO/LAMB2/EFNA1/SRGN/NFIA/SEMA3F/PTN/LRP4	20
GO:0007062	sister chromatid cohesion	5/571	63/18866	0.0417273	0.303424	0.270189	RAD51C/PPP2R1A/SMC3/STAG3L3/RB1	5
GO:0003093	regulation of glomerular filtration	2/571	11/18866	0.0419716	0.303424	0.270189	PTPRO/GJA1	2
GO:0006857	oligopeptide transport	2/571	11/18866	0.0419716	0.303424	0.270189	SLC26A6/GJA1	2
GO:0010739	positive regulation of protein kinase A signaling	2/571	11/18866	0.0419716	0.303424	0.270189	MIF/SPATC1L	2
GO:0017085	response to insecticide	2/571	11/18866	0.0419716	0.303424	0.270189	SCN2B/STAR	2
GO:0032306	regulation of prostaglandin secretion	2/571	11/18866	0.0419716	0.303424	0.270189	MIF/P2RX7	2
GO:0034776	response to histamine	2/571	11/18866	0.0419716	0.303424	0.270189	GABRA1/GABRG2	2
GO:0045899	positive regulation of RNA polymerase II transcription preinitiation complex assembly	2/571	11/18866	0.0419716	0.303424	0.270189	PSMC3/PSMC4	2
GO:0046051	UTP metabolic process	2/571	11/18866	0.0419716	0.303424	0.270189	NME1/NME7	2
GO:0051024	positive regulation of immunoglobulin secretion	2/571	11/18866	0.0419716	0.303424	0.270189	GPI/RBP4	2
GO:0051573	negative regulation of histone H3-K9 methylation	2/571	11/18866	0.0419716	0.303424	0.270189	KDM1A/DNMT3B	2
GO:0060767	epithelial cell proliferation involved in prostate gland development	2/571	11/18866	0.0419716	0.303424	0.270189	SERPINF1/SOX9	2
GO:0071372	cellular response to follicle-stimulating hormone stimulus	2/571	11/18866	0.0419716	0.303424	0.270189	POR/STAR	2
GO:0090205	positive regulation of cholesterol metabolic process	2/571	11/18866	0.0419716	0.303424	0.270189	POR/LDLRAP1	2
GO:1901033	positive regulation of response to reactive oxygen species	2/571	11/18866	0.0419716	0.303424	0.270189	ENDOG/MIR34A	2
GO:1904396	regulation of neuromuscular junction development	2/571	11/18866	0.0419716	0.303424	0.270189	PTN/LRP4	2
GO:0007015	actin filament organization	20/571	434/18866	0.0419869	0.303424	0.270189	ARPC1A/PPM1E/CORO1A/VILL/SPATC1L/SPTBN2/ELMO1/KANK1/RHOBTB3/LPAR1/GAS2L1/FAM107A/TJP1/EPS8/ITGB5/ESAM/VASP/FAT1/HSP90B1/EZR	20
GO:0034765	regulation of ion transmembrane transport	22/571	489/18866	0.0426183	0.30692	0.273302	CALM1/SCN2B/CDK5/PTPN3/CORO1A/ARC/GRIN1/GRIA1/SCN3B/FXYD7/HPCA/P2RX7/CACNA2D2/KCNE4/KCNJ10/KCNJ16/TCIRG1/HSPA2/KIF5B/ATP1A2/GPER1/HVCN1	22
GO:0000188	inactivation of MAPK activity	3/571	26/18866	0.0427959	0.30692	0.273302	DUSP4/GPS1/PPP2R1A	3
GO:0001783	B cell apoptotic process	3/571	26/18866	0.0427959	0.30692	0.273302	MIF/SLC39A10/BCL6	3
GO:0060343	trabecula formation	3/571	26/18866	0.0427959	0.30692	0.273302	RBP4/FHL2/TGFBR3	3
GO:1903010	regulation of bone development	3/571	26/18866	0.0427959	0.30692	0.273302	POR/ATP6AP1/NOTCH2	3
GO:0045834	positive regulation of lipid metabolic process	9/571	153/18866	0.0433141	0.30979	0.275857	POR/STAR/EEF1A2/PPARG/NR4A3/STOML2/FGR/LDLRAP1/FGFR3	9
GO:0021575	hindbrain morphogenesis	4/571	44/18866	0.0434585	0.30979	0.275857	CDK5/MAP2K1/SPTBN2/SERPINE2	4
GO:0035307	positive regulation of protein dephosphorylation	4/571	44/18866	0.0434585	0.30979	0.275857	CALM1/SLC39A10/HSP90AB1/SYMPK	4
GO:0035329	hippo signaling	4/571	44/18866	0.0434585	0.30979	0.275857	TJP1/WWTR1/AMOTL2/YAP1	4
GO:0055017	cardiac muscle tissue growth	7/571	107/18866	0.0438627	0.311729	0.277584	CTDP1/RBP4/MAP2K4/TGFBR3/YAP1/GJA1/FOXC1	7
GO:0099175	regulation of postsynapse organization	7/571	107/18866	0.0438627	0.311729	0.277584	CDK5/ARC/EFNA1/SRGN/SEMA3F/PTN/LRP4	7
GO:0043297	apical junction assembly	6/571	85/18866	0.0440012	0.311775	0.277624	PECAM1/CLDN11/TJP1/ESAM/RAB13/GJA1	6
GO:0072384	organelle transport along microtubule	6/571	85/18866	0.0440012	0.311775	0.277624	KIFAP3/UCHL1/DYNC1I1/AP3M2/FYCO1/KIF5B	6
GO:0042130	negative regulation of T cell proliferation	5/571	64/18866	0.0441847	0.311839	0.277682	CLEC4G/MAD1L1/CEBPB/SCRIB/LRRC32	5
GO:0045453	bone resorption	5/571	64/18866	0.0441847	0.311839	0.277682	ATP6AP1/CARTPT/P2RX7/TCIRG1/SPP1	5
GO:0045165	cell fate commitment	14/571	278/18866	0.0442085	0.311839	0.277682	SOSTDC1/PPARG/GLIS1/SMAD5/KLF4/CEBPB/NKX2-2/EPAS1/SOX2/TGFB1I1/SOX9/OLIG1/NOTCH2/ID2	14
GO:0051480	regulation of cytosolic calcium ion concentration	17/571	357/18866	0.0448266	0.315272	0.280739	CALM1/GOT1/CDK5/CORO1A/ADCYAP1/GRIN1/GRIA1/CD24/CALB1/GNG3/P2RX7/LPAR1/ACKR3/ATP1A2/GJA1/GPER1/CXCR4	17
GO:0062013	positive regulation of small molecule metabolic process	9/571	154/18866	0.0448289	0.315272	0.280739	POR/STAR/PPARG/NR4A3/P2RX7/LDLRAP1/PFKFB3/GPER1/KAT2B	9
GO:0008593	regulation of Notch signaling pathway	7/571	108/18866	0.0457367	0.3207	0.285573	YJEFN3/CREBBP/ZBTB7A/BCL6/NFKBIA/YAP1/KAT2B	7
GO:0071887	leukocyte apoptotic process	7/571	108/18866	0.0457367	0.3207	0.285573	MIF/SLC39A10/NR4A3/P2RX7/EFNA1/BCL6/ITPKB	7
GO:0048469	cell maturation	10/571	179/18866	0.0461103	0.320948	0.285793	ACTL6B/KDM1A/PPARG/PPP2R1A/KLF2/ZBTB7A/EPAS1/SLC26A6/RB1/ID2	10
GO:0006919	activation of cysteine-type endopeptidase activity involved in apoptotic process	6/571	86/18866	0.0461468	0.320948	0.285793	CCK/PPARG/PDCD6/PIDD1/F3/ANP32B	6
GO:0006066	alcohol metabolic process	18/571	385/18866	0.0461545	0.320948	0.285793	CALM1/GOT1/POR/DHCR24/TM7SF2/IDH3G/STAR/RBP4/SDR16C5/ACO2/SNX17/SLC5A3/HSD17B7/PLCB4/LDLRAP1/ITPKB/GPER1/ACACB	18
GO:1990845	adaptive thermogenesis	9/571	155/18866	0.0463788	0.320948	0.285793	ADCYAP1/KDM1A/CEBPB/PHOX2B/EPAS1/RB1/GJA1/CXCR4/ZNF423	9
GO:0007548	sex differentiation	14/571	280/18866	0.0464406	0.320948	0.285793	DHCR24/STAR/MSH2/RBP4/ADCYAP1/NUDT1/UMODL1/SMAD5/RHOBTB3/CEBPB/BMPR1B/RAB13/SOX9/FOXC1	14
GO:0031057	negative regulation of histone modification	4/571	45/18866	0.0466016	0.320948	0.285793	SDR16C5/KDM1A/DNMT3B/SKI	4
GO:0060541	respiratory system development	11/571	204/18866	0.0466106	0.320948	0.285793	PPP1CA/RBP4/MAP2K1/KLF2/PHOX2B/EPAS1/SOX9/SKI/TNS3/YAP1/PTN	11
GO:0003012	muscle system process	21/571	467/18866	0.0470015	0.320948	0.285793	CALM1/SCN2B/CTDP1/ANXA6/SCN3B/NR4A3/MAP2K4/MYBPC2/MYL5/FBXO32/SMAD5/KLF4/KCNE4/MYBPC1/ITGB5/ATP1A2/GJA1/GPER1/CXCR4/DTNA/KLF15	21
GO:0006829	zinc ion transport	3/571	27/18866	0.0470977	0.320948	0.285793	SLC30A3/SLC39A10/SLC39A12	3
GO:0009651	response to salt stress	3/571	27/18866	0.0470977	0.320948	0.285793	HSP90AB1/EFHD1/ZFP36L1	3
GO:0010971	positive regulation of G2/M transition of mitotic cell cycle	3/571	27/18866	0.0470977	0.320948	0.285793	RAD51C/PHOX2B/HSPA2	3
GO:0010996	response to auditory stimulus	3/571	27/18866	0.0470977	0.320948	0.285793	SLC1A3/ATP1A2/PTN	3
GO:0034698	response to gonadotropin	3/571	27/18866	0.0470977	0.320948	0.285793	POR/STAR/TGFBR3	3
GO:1902807	negative regulation of cell cycle G1/S phase transition	8/571	132/18866	0.047507	0.320948	0.285793	CNOT10/PLK2/RFWD3/KLF4/PIDD1/FAM107A/RB1/NACC2	8
GO:0021510	spinal cord development	7/571	109/18866	0.0476612	0.320948	0.285793	ACTL6B/ABT1/NKX2-2/RFX4/PTN/BAG3/ZIC1	7
GO:0048592	eye morphogenesis	9/571	156/18866	0.0479639	0.320948	0.285793	RBP4/BDNF/CALB1/SOX9/SKI/FAT1/NOTCH2/PTN/HIPK2	9
GO:0060291	long-term synaptic potentiation	6/571	87/18866	0.0483562	0.320948	0.285793	ARC/PLK2/CALB1/FAM107A/SERPINE2/PTN	6
GO:0060420	regulation of heart growth	6/571	87/18866	0.0483562	0.320948	0.285793	CTDP1/RBP4/TGFBR3/YAP1/GJA1/ACACB	6
GO:1903363	negative regulation of cellular protein catabolic process	6/571	87/18866	0.0483562	0.320948	0.285793	AQP11/NELL1/HSP90AB1/SCO1/EFNA1/HIPK2	6
GO:1904705	regulation of vascular associated smooth muscle cell proliferation	6/571	87/18866	0.0483562	0.320948	0.285793	PPARG/NR4A3/LDLRAP1/GJA1/MIR34A/GPER1	6
GO:1990874	vascular associated smooth muscle cell proliferation	6/571	87/18866	0.0483562	0.320948	0.285793	PPARG/NR4A3/LDLRAP1/GJA1/MIR34A/GPER1	6
GO:0010950	positive regulation of endopeptidase activity	10/571	181/18866	0.0490533	0.320948	0.285793	CCK/GRIN1/PPARG/PSENEN/PDCD6/PIDD1/EFNA1/F3/GPER1/ANP32B	10
GO:0050796	regulation of insulin secretion	10/571	181/18866	0.0490533	0.320948	0.285793	RBP4/CARTPT/OXCT1/SLC25A4/CACNA2D2/TCIRG1/KIF5B/GJA1/GLUL/GPER1	10
GO:0042177	negative regulation of protein catabolic process	8/571	133/18866	0.0492743	0.320948	0.285793	PTPN3/AQP11/NELL1/HSP90AB1/SCO1/EFNA1/SERPINE2/HIPK2	8
GO:0046824	positive regulation of nucleocytoplasmic transport	5/571	66/18866	0.0493543	0.320948	0.285793	DMAP1/HSP90AB1/BAG3/ANP32B/ZIC1	5
GO:0050922	negative regulation of chemotaxis	5/571	66/18866	0.0493543	0.320948	0.285793	MIF/PTPRO/SEMA4C/SEMA3F/MIR34A	5
GO:0002713	negative regulation of B cell mediated immunity	2/571	12/18866	0.0493766	0.320948	0.285793	SUSD4/BCL6	2
GO:0002890	negative regulation of immunoglobulin mediated immune response	2/571	12/18866	0.0493766	0.320948	0.285793	SUSD4/BCL6	2
GO:0009151	purine deoxyribonucleotide metabolic process	2/571	12/18866	0.0493766	0.320948	0.285793	NUDT18/NUDT1	2
GO:0010232	vascular transport	2/571	12/18866	0.0493766	0.320948	0.285793	SLC27A4/GJA1	2
GO:0010454	negative regulation of cell fate commitment	2/571	12/18866	0.0493766	0.320948	0.285793	SOSTDC1/GLIS1	2
GO:0014029	neural crest formation	2/571	12/18866	0.0493766	0.320948	0.285793	PDCD6/SOX9	2
GO:0030208	dermatan sulfate biosynthetic process	2/571	12/18866	0.0493766	0.320948	0.285793	CSPG5/VCAN	2
GO:0032957	inositol trisphosphate metabolic process	2/571	12/18866	0.0493766	0.320948	0.285793	ITPKB/GPER1	2
GO:0033182	regulation of histone ubiquitination	2/571	12/18866	0.0493766	0.320948	0.285793	KDM1A/WDR70	2
GO:0033523	histone H2B ubiquitination	2/571	12/18866	0.0493766	0.320948	0.285793	WDR70/DTX3L	2
GO:0038180	nerve growth factor signaling pathway	2/571	12/18866	0.0493766	0.320948	0.285793	CORO1A/BDNF	2
GO:0045144	meiotic sister chromatid segregation	2/571	12/18866	0.0493766	0.320948	0.285793	RAD51C/PPP2R1A	2
GO:0046322	negative regulation of fatty acid oxidation	2/571	12/18866	0.0493766	0.320948	0.285793	SOX9/ACACB	2
GO:0051177	meiotic sister chromatid cohesion	2/571	12/18866	0.0493766	0.320948	0.285793	RAD51C/PPP2R1A	2
GO:0070816	phosphorylation of RNA polymerase II C-terminal domain	2/571	12/18866	0.0493766	0.320948	0.285793	CDK7/CDK13	2
GO:0071107	response to parathyroid hormone	2/571	12/18866	0.0493766	0.320948	0.285793	CITED1/GJA1	2
GO:0071340	skeletal muscle acetylcholine-gated channel clustering	2/571	12/18866	0.0493766	0.320948	0.285793	PTN/LRP4	2
GO:0071472	cellular response to salt stress	2/571	12/18866	0.0493766	0.320948	0.285793	EFHD1/ZFP36L1	2
GO:0072015	glomerular visceral epithelial cell development	2/571	12/18866	0.0493766	0.320948	0.285793	LAMB2/NOTCH2	2
GO:0072017	distal tubule development	2/571	12/18866	0.0493766	0.320948	0.285793	CALB1/POU3F3	2
GO:1903909	regulation of receptor clustering	2/571	12/18866	0.0493766	0.320948	0.285793	PTN/LRP4	2
GO:1904181	positive regulation of membrane depolarization	2/571	12/18866	0.0493766	0.320948	0.285793	CCK/P2RX7	2
GO:1905214	regulation of RNA binding	2/571	12/18866	0.0493766	0.320948	0.285793	NUCKS1/EIF3C	2
GO:1905522	negative regulation of macrophage migration	2/571	12/18866	0.0493766	0.320948	0.285793	MIF/CD200	2
GO:1905668	positive regulation of protein localization to endosome	2/571	12/18866	0.0493766	0.320948	0.285793	DTX3L/EZR	2
GO:2001204	regulation of osteoclast development	2/571	12/18866	0.0493766	0.320948	0.285793	ATP6AP1/NOTCH2	2
GO:2001241	positive regulation of extrinsic apoptotic signaling pathway in absence of ligand	2/571	12/18866	0.0493766	0.320948	0.285793	PPP1CA/PPP2R1A	2
GO:0030072	peptide hormone secretion	13/571	257/18866	0.0497439	0.322891	0.287523	RBP4/GRP/ADCYAP1/SLC16A2/CARTPT/OXCT1/SLC25A4/CACNA2D2/TCIRG1/KIF5B/GJA1/GLUL/GPER1	13
