# Supplementary material for: Utilizing bioinformatics and machine learning to identify CXCR4 gene-related therapeutic targets in diabetic foot ulcers
Source: Front Endocrinol (Lausanne). 2025 Feb 7;16:1520845. doi: 10.3389/fendo.2025.1520845 (PMC11842251; doi:10.3389/fendo.2025.1520845)
Supplement: Supplementary file 1 [file DataSheet1.zip › 1520845Supplementary files/07差异基因的GO富集分析/go.d3f24d25e5508754/go.CC.sig.xlsx]

## Sheet: Sheet 1
ID	Description	GeneRatio	BgRatio	pvalue	p.adjust	qvalue	geneID	Count
GO:0032590	dendrite membrane	8/591	43/19559	3.77692e-05	0.0181718	0.0154975	LAMP5/GRIA1/GABRA1/HPCA/GABRA5/GABRG2/GABRG1/GPER1	8
GO:0031256	leading edge membrane	16/591	175/19559	8.5138e-05	0.0181718	0.0154975	LAMP5/NME1/AMPH/GRIA1/GABRA1/HPCA/GABRA5/GABRG2/KANK1/FAM107A/EPS8/GABRG1/FGR/VASP/GPER1/EZR	16
GO:0098978	glutamatergic synapse	25/591	361/19559	0.000111742	0.0181718	0.0154975	CALY/CHRM1/CDK5/GABRD/SLC30A3/CORO1A/PPP1CA/SLC1A6/NPTX2/ARC/GRIN1/GRIA1/CALB1/SYN2/PPP2R1A/SPTBN2/HPCA/NPTXR/PTPRO/SCRIB/EPS8/CSPG5/PLCB4/SRGN/SEMA3F	25
GO:0033176	proton-transporting V-type ATPase complex	6/591	27/19559	0.000127745	0.0181718	0.0154975	ATP6AP1/ATP6V1B2/ATP6V1G2/ATP6V1H/ATP6V0D1/TCIRG1	6
GO:1902711	GABA-A receptor complex	5/591	19/19559	0.000202538	0.0202461	0.0172666	GABRD/GABRA1/GABRA5/GABRG2/GABRG1	5
GO:0031252	cell leading edge	27/591	421/19559	0.000213492	0.0202461	0.0172666	CDK5/TUBB3/LAMP5/NME1/CORO1A/AMPH/ATP6V1B2/GRIA1/GABRA1/HPCA/GABRA5/GABRG2/KANK1/PTPRO/PALLD/SCRIB/FAM107A/EPS8/GABRG1/FGR/RAB13/MYO10/VASP/FAT1/GPER1/CXCR4/EZR	27
GO:1902710	GABA receptor complex	5/591	20/19559	0.000263374	0.0214085	0.0182579	GABRD/GABRA1/GABRA5/GABRG2/GABRG1	5
GO:0019908	nuclear cyclin-dependent protein kinase holoenzyme complex	4/591	12/19559	0.000336611	0.0239415	0.0204181	CDK7/CCNT1/CDK13/RB1	4
GO:0032589	neuron projection membrane	8/591	61/19559	0.000476277	0.0281702	0.0240245	LAMP5/GRIA1/GABRA1/HPCA/GABRA5/GABRG2/GABRG1/GPER1	8
GO:0150034	distal axon	21/591	309/19559	0.000495083	0.0281702	0.0240245	CHRM1/GOT1/CDK5/BLVRB/TUBB3/LAMP5/CCK/ADCYAP1/GRIN1/HSP90AB1/CALB1/PDYN/CRMP1/ATP6V0D1/SNCB/PTPRO/PALLD/EPS8/KIF5B/GLUL/GPER1	21
GO:0043679	axon terminus	12/591	130/19559	0.000584658	0.0285488	0.0243474	CHRM1/GOT1/BLVRB/CCK/ADCYAP1/GRIN1/CALB1/PDYN/ATP6V0D1/SNCB/GLUL/GPER1	12
GO:0044306	neuron projection terminus	13/591	149/19559	0.000602083	0.0285488	0.0243474	CHRM1/GOT1/UCHL1/BLVRB/CCK/ADCYAP1/GRIN1/CALB1/PDYN/ATP6V0D1/SNCB/GLUL/GPER1	13
GO:0101031	chaperone complex	5/591	25/19559	0.000796583	0.0340311	0.0290229	CDC37/CCT7/HSP90AB1/PSMG1/BAG3	5
GO:0005667	transcription regulator complex	25/591	413/19559	0.000837321	0.0340311	0.0290229	CDK7/SDR16C5/ABT1/KDM1A/ASCC2/PPARG/RFXANK/NR4A3/SMAD5/CREBBP/TBL1X/KLF4/CEBPB/ZBTB7A/WWTR1/EPAS1/RB1/TAF3/SOX2/JUND/SOX9/SKI/MXI1/YAP1/HIPK2	25
GO:0016469	proton-transporting two-sector ATPase complex	7/591	52/19559	0.000912545	0.0346159	0.0295216	ATP6AP1/ATP6V1B2/ATP6V1G2/ATP6V1E1/ATP6V1H/ATP6V0D1/TCIRG1	7
GO:0008021	synaptic vesicle	15/591	205/19559	0.00147276	0.052375	0.0446672	SLC30A3/LAMP5/AMPH/ATP6V1G2/RAB3C/BDNF/GRIN1/GRIA1/SYN2/SVOP/SV2B/ATP6V0D1/WDR7/RAB13/SEMA4C	15
GO:0016471	vacuolar proton-transporting V-type ATPase complex	4/591	18/19559	0.0018013	0.0569411	0.0485614	ATP6V1G2/ATP6V1H/ATP6V0D1/TCIRG1	4
GO:0033178	proton-transporting two-sector ATPase complex, catalytic domain	4/591	18/19559	0.0018013	0.0569411	0.0485614	ATP6AP1/ATP6V1B2/ATP6V1E1/ATP6V1H	4
GO:0031253	cell projection membrane	21/591	344/19559	0.0019102	0.0572055	0.0487869	ARPC1A/LAMP5/NME1/SLC27A4/GRIA1/HSP90AB1/GABRA1/HPCA/GABRA5/GABRG2/KANK1/FAM107A/EPS8/GABRG1/FGR/SLC26A6/MYO10/VASP/GPER1/EZR/ATP8B1	21
GO:0034663	endoplasmic reticulum chaperone complex	3/591	10/19559	0.00281022	0.0799508	0.0681848	SDF2L1/PPIB/HSP90B1	3
GO:0032806	carboxy-terminal domain protein kinase complex	4/591	21/19559	0.00327907	0.0858453	0.0732119	CDK7/CCNT1/CDK13/RB1	4
GO:0070382	exocytic vesicle	15/591	223/19559	0.00331915	0.0858453	0.0732119	SLC30A3/LAMP5/AMPH/ATP6V1G2/RAB3C/BDNF/GRIN1/GRIA1/SYN2/SVOP/SV2B/ATP6V0D1/WDR7/RAB13/SEMA4C	15
GO:0034707	chloride channel complex	6/591	50/19559	0.00381346	0.0943416	0.0804578	GABRD/GABRA1/GABRA5/GABRG2/GABRG1/SLC26A6	6
GO:0030672	synaptic vesicle membrane	9/591	104/19559	0.00426003	0.0969583	0.0826895	SLC30A3/LAMP5/AMPH/ATP6V1G2/RAB3C/SYN2/SVOP/SV2B/SEMA4C	9
GO:0099501	exocytic vesicle membrane	9/591	104/19559	0.00426003	0.0969583	0.0826895	SLC30A3/LAMP5/AMPH/ATP6V1G2/RAB3C/SYN2/SVOP/SV2B/SEMA4C	9
GO:0005583	fibrillar collagen trimer	3/591	12/19559	0.00492492	0.102238	0.0871921	COL1A2/COL5A3/COL27A1	3
GO:0098643	banded collagen fibril	3/591	12/19559	0.00492492	0.102238	0.0871921	COL1A2/COL5A3/COL27A1	3
GO:0005765	lysosomal membrane	21/591	375/19559	0.00521072	0.102238	0.0871921	RRAGB/SLC30A3/LAMP5/EEF1A2/ATP6V1B2/AP2M1/ATP6V1E1/VPS39/HSP90AB1/ANXA6/ATP6V1H/PLD3/LAMTOR2/ATP6V0D1/M6PR/NEU1/SLC7A14/TFEB/VASN/TCIRG1/DTX3L	21
GO:0098852	lytic vacuole membrane	21/591	375/19559	0.00521072	0.102238	0.0871921	RRAGB/SLC30A3/LAMP5/EEF1A2/ATP6V1B2/AP2M1/ATP6V1E1/VPS39/HSP90AB1/ANXA6/ATP6V1H/PLD3/LAMTOR2/ATP6V0D1/M6PR/NEU1/SLC7A14/TFEB/VASN/TCIRG1/DTX3L	21
GO:0005657	replication fork	7/591	71/19559	0.00555144	0.105292	0.089797	DMAP1/RAD51C/RPA3/TOP1/UHRF1/BCL6/XRCC2	7
GO:0001401	SAM complex	3/591	13/19559	0.00626001	0.114901	0.097992	CHCHD6/APOO/MTX2	3
GO:0098982	GABA-ergic synapse	7/591	74/19559	0.00695483	0.123666	0.105466	GABRD/CALB1/GABRA1/GABRA5/GABRG2/PTPRO/CSPG5	7
GO:0043204	perikaryon	11/591	156/19559	0.00789826	0.136185	0.116143	CDK5/CPNE6/CCK/PPP1CA/ADCYAP1/CRMP1/MAP2K4/ENDOG/HPCA/TOP1/GLUL	11
GO:0001891	phagocytic cup	4/591	27/19559	0.00833526	0.139493	0.118965	CORO1A/RAB31/PEAR1/MEGF10	4
GO:0000307	cyclin-dependent protein kinase holoenzyme complex	5/591	43/19559	0.00924455	0.144324	0.123084	CDK7/CCNA1/CCNT1/CDK13/RB1	5
GO:1902495	transmembrane transporter complex	18/591	322/19559	0.00942949	0.144324	0.123084	CALM1/SCN2B/GABRD/GRIN1/GRIA1/SCN3B/GABRA1/GABRA5/GABRG2/CACNA2D2/KCNE4/SCRIB/EPS8/GABRG1/SLC26A6/KCNJ16/HSPA2/ATP1A2	18
GO:0099634	postsynaptic specialization membrane	9/591	118/19559	0.00959127	0.144324	0.123084	CHRM1/ARC/GRIN1/GRIA1/GABRA1/GABRA5/PTPRO/SCRIB/SEMA4C	9
GO:0034702	ion channel complex	17/591	299/19559	0.0097777	0.144324	0.123084	CALM1/SCN2B/GABRD/GRIN1/GRIA1/SCN3B/GABRA1/GABRA5/GABRG2/CACNA2D2/KCNE4/SCRIB/EPS8/GABRG1/SLC26A6/KCNJ16/HSPA2	17
GO:0090575	RNA polymerase II transcription regulator complex	11/591	161/19559	0.00989214	0.144324	0.123084	CDK7/ASCC2/PPARG/SMAD5/CEBPB/RB1/TAF3/JUND/MXI1/YAP1/HIPK2	11
GO:0005774	vacuolar membrane	22/591	427/19559	0.0109663	0.155995	0.133038	RRAGB/SLC30A3/LAMP5/EEF1A2/ATP6V1B2/ATP6V1G2/AP2M1/ATP6V1E1/VPS39/HSP90AB1/ANXA6/ATP6V1H/PLD3/LAMTOR2/ATP6V0D1/M6PR/NEU1/SLC7A14/TFEB/VASN/TCIRG1/DTX3L	22
GO:0000502	proteasome complex	6/591	63/19559	0.0117478	0.161447	0.137687	PSMD8/PSMC3/PSMB3/PSMA5/PSMB7/PSMC4	6
GO:1990351	transporter complex	18/591	330/19559	0.011917	0.161447	0.137687	CALM1/SCN2B/GABRD/GRIN1/GRIA1/SCN3B/GABRA1/GABRA5/GABRG2/CACNA2D2/KCNE4/SCRIB/EPS8/GABRG1/SLC26A6/KCNJ16/HSPA2/ATP1A2	18
GO:0005743	mitochondrial inner membrane	24/591	489/19559	0.0140893	0.186437	0.159	NDUFA7/MPV17/UQCRC1/CHCHD6/MRPL37/STAR/APOO/IFI6/CYC1/MRPL17/SDHB/MRPS28/ENDOG/SCO1/ROMO1/NDUFV1/NDUFS7/SLC25A4/MRPS34/STOML2/FGR/SLC25A18/ND6/EFHD1	24
GO:0030139	endocytic vesicle	17/591	313/19559	0.0148243	0.191706	0.163493	CPNE6/CORO1A/AP2M1/SGIP1/GRIA1/ATP6V0D1/NOSTRIN/RAB31/LPAR1/GOLIM4/ITGB5/RAB13/TCIRG1/RAB11FIP3/KIF5B/HSP90B1/HVCN1	17
GO:0098798	mitochondrial protein complex	15/591	265/19559	0.0152068	0.192282	0.163984	NDUFA7/UQCRC1/CHCHD6/MRPL37/APOO/CYC1/MRPL17/SDHB/MRPS28/MTX2/ROMO1/NDUFV1/NDUFS7/MRPS34/DBT	15
GO:0070160	tight junction	9/591	129/19559	0.0164834	0.203892	0.173886	CLDN11/SYMPK/TJAP1/TJP1/ESAM/RAB13/AMOTL2/VASP/GJA1	9
GO:0071005	U2-type precatalytic spliceosome	5/591	50/19559	0.0171434	0.207056	0.176585	LSM7/SF3B5/PRPF4/CWC27/SRRM2	5
GO:1905369	endopeptidase complex	6/591	69/19559	0.0178343	0.207056	0.176585	PSMD8/PSMC3/PSMB3/PSMA5/PSMB7/PSMC4	6
GO:1902554	serine/threonine protein kinase complex	7/591	89/19559	0.0181488	0.207056	0.176585	CDK7/CDK5/CCNA1/CCNT1/ZBTB7A/CDK13/RB1	7
GO:0097449	astrocyte projection	3/591	19/19559	0.0185464	0.207056	0.176585	AQP4/KCNJ10/EZR	3
GO:0097386	glial cell projection	4/591	34/19559	0.0186677	0.207056	0.176585	AQP4/KCNJ10/GLUL/EZR	4
GO:0034774	secretory granule lumen	17/591	322/19559	0.0190142	0.207056	0.176585	GPI/PCYOX1L/TUBB4B/PSMC3/MIF/NIT2/IMPDH2/TUBB/GRP/HSP90AB1/PSMA5/PSMB7/NEU1/FGR/FERMT3/SRGN/CXCL1	17
GO:0060076	excitatory synapse	5/591	52/19559	0.0200279	0.207056	0.176585	GRIN1/GRIA1/SPTBN2/PALLD/PLCB4	5
GO:0060205	cytoplasmic vesicle lumen	17/591	326/19559	0.0211454	0.207056	0.176585	GPI/PCYOX1L/TUBB4B/PSMC3/MIF/NIT2/IMPDH2/TUBB/GRP/HSP90AB1/PSMA5/PSMB7/NEU1/FGR/FERMT3/SRGN/CXCL1	17
GO:0005839	proteasome core complex	3/591	20/19559	0.0213395	0.207056	0.176585	PSMB3/PSMA5/PSMB7	3
GO:0098839	postsynaptic density membrane	7/591	92/19559	0.0213807	0.207056	0.176585	CHRM1/ARC/GRIN1/GRIA1/PTPRO/SCRIB/SEMA4C	7
GO:1905368	peptidase complex	7/591	92/19559	0.0213807	0.207056	0.176585	PSMD8/PSMC3/PSMB3/PSMA5/PSMB7/PSMC4/F3	7
GO:0071011	precatalytic spliceosome	5/591	53/19559	0.0215822	0.207056	0.176585	LSM7/SF3B5/PRPF4/CWC27/SRRM2	5
GO:0031983	vesicle lumen	17/591	328/19559	0.0222771	0.207056	0.176585	GPI/PCYOX1L/TUBB4B/PSMC3/MIF/NIT2/IMPDH2/TUBB/GRP/HSP90AB1/PSMA5/PSMB7/NEU1/FGR/FERMT3/SRGN/CXCL1	17
GO:0005770	late endosome	15/591	278/19559	0.0223609	0.207056	0.176585	SLC30A3/LAMP5/MAP2K1/VPS39/CHMP6/ANXA6/PLD3/VPS28/LAMTOR2/M6PR/FYCO1/ANKRD13D/TCIRG1/GJA1/CXCR4	15
GO:0008180	COP9 signalosome	4/591	36/19559	0.022622	0.207056	0.176585	GPS1/COPS3/HSP90AB1/STOML2	4
GO:0099060	integral component of postsynaptic specialization membrane	6/591	74/19559	0.0243277	0.207056	0.176585	CHRM1/GRIN1/GRIA1/GABRA1/GABRA5/PTPRO	6
GO:0005838	proteasome regulatory particle	3/591	21/19559	0.0243496	0.207056	0.176585	PSMD8/PSMC3/PSMC4	3
GO:0035267	NuA4 histone acetyltransferase complex	3/591	21/19559	0.0243496	0.207056	0.176585	DMAP1/ACTL6B/RUVBL1	3
GO:0043189	H4/H2A histone acetyltransferase complex	3/591	21/19559	0.0243496	0.207056	0.176585	DMAP1/ACTL6B/RUVBL1	3
GO:0098644	complex of collagen trimers	3/591	21/19559	0.0243496	0.207056	0.176585	COL1A2/COL5A3/COL27A1	3
GO:0098800	inner mitochondrial membrane protein complex	9/591	138/19559	0.0243809	0.207056	0.176585	NDUFA7/UQCRC1/CHCHD6/APOO/CYC1/SDHB/ROMO1/NDUFV1/NDUFS7	9
GO:0099055	integral component of postsynaptic membrane	8/591	117/19559	0.0256347	0.214502	0.182935	CHRM1/GABRD/GRIN1/GRIA1/GABRA1/GABRA5/PTPRO/CSPG5	8
GO:0043195	terminal bouton	5/591	56/19559	0.026708	0.217627	0.1856	BLVRB/CCK/ADCYAP1/GRIN1/CALB1	5
GO:0099572	postsynaptic specialization	18/591	361/19559	0.0267731	0.217627	0.1856	CHRM1/CDK5/ARC/GRIN1/GRIA1/SYN2/GNG3/GABRA1/GABRA5/PTPRO/SCRIB/EPS8/PLCB4/SRGN/SEMA4C/GPER1/BCAS1/LRP4	18
GO:0031594	neuromuscular junction	6/591	76/19559	0.0273158	0.218911	0.186695	CDK5/P2RX7/LAMB2/SERPINE2/PTN/LRP4	6
GO:0000922	spindle pole	10/591	165/19559	0.0285497	0.222194	0.189495	CALM1/CTDP1/DYNC1I1/PLK2/MAD1L1/AAAS/SMC3/NEDD1/MAPKBP1/NEK7	10
GO:0000118	histone deacetylase complex	6/591	77/19559	0.028897	0.222194	0.189495	DMAP1/DNTTIP1/RUVBL1/TBL1X/ZBTB7A/HDAC7	6
GO:0098948	intrinsic component of postsynaptic specialization membrane	6/591	77/19559	0.028897	0.222194	0.189495	CHRM1/GRIN1/GRIA1/GABRA1/GABRA5/PTPRO	6
GO:0001772	immunological synapse	4/591	39/19559	0.0294434	0.223377	0.190504	CORO1A/STOML2/SCRIB/EZR	4
GO:0005923	bicellular tight junction	8/591	122/19559	0.0318372	0.235264	0.200642	CLDN11/SYMPK/TJAP1/TJP1/ESAM/RAB13/AMOTL2/VASP	8
GO:0098936	intrinsic component of postsynaptic membrane	8/591	122/19559	0.0318372	0.235264	0.200642	CHRM1/GABRD/GRIN1/GRIA1/GABRA1/GABRA5/PTPRO/CSPG5	8
GO:0070469	respirasome	7/591	101/19559	0.0334211	0.236581	0.201764	NDUFA7/UQCRC1/CYC1/SDHB/NDUFV1/NDUFS7/ND6	7
GO:0101002	ficolin-1-rich granule	8/591	124/19559	0.0345825	0.236581	0.201764	GPI/PSMC3/MIF/IMPDH2/HSP90AB1/PSMA5/PSMB7/CDK13	8
GO:1904813	ficolin-1-rich granule lumen	8/591	124/19559	0.0345825	0.236581	0.201764	GPI/PSMC3/MIF/IMPDH2/HSP90AB1/PSMA5/PSMB7/CDK13	8
GO:0030119	AP-type membrane coat adaptor complex	4/591	41/19559	0.0345967	0.236581	0.201764	AP2M1/VPS39/SGIP1/AP3M2	4
GO:0022624	proteasome accessory complex	3/591	24/19559	0.0346761	0.236581	0.201764	PSMD8/PSMC3/PSMC4	3
GO:0098799	outer mitochondrial membrane protein complex	3/591	24/19559	0.0346761	0.236581	0.201764	CHCHD6/APOO/MTX2	3
GO:0033179	proton-transporting V-type ATPase, V0 domain	2/591	10/19559	0.0349258	0.236581	0.201764	ATP6V0D1/TCIRG1	2
GO:0098858	actin-based cell projection	12/591	220/19559	0.0357281	0.239168	0.203971	CDK5/TUBB3/ATP6V1B2/SLC27A4/ATP6V1E1/CALB1/EPS8/MYO10/VASP/FAT1/EZR/ATP8B1	12
GO:0035861	site of double-strand break	5/591	61/19559	0.0368538	0.243835	0.207951	ARPC1A/RPA3/RFWD3/WDR70/ZBTB7A	5
GO:1902911	protein kinase complex	7/591	104/19559	0.0382699	0.246431	0.210165	CDK7/CDK5/CCNA1/CCNT1/ZBTB7A/CDK13/RB1	7
GO:0005769	early endosome	18/591	377/19559	0.0385097	0.246431	0.210165	LAMP5/CORO1A/MAP2K1/ARC/GRIA1/PLD3/VPS28/ATP6V0D1/SNX17/ST8SIA2/RAB31/LDLRAP1/ACKR3/DTX3L/GJA1/GPER1/CXCR4/SNX31	18
GO:0030131	clathrin adaptor complex	3/591	25/19559	0.0385455	0.246431	0.210165	AP2M1/SGIP1/AP3M2	3
GO:0042470	melanosome	7/591	105/19559	0.0399834	0.248034	0.211532	SERPINF1/ATP6V1B2/ATP6V1G2/HSP90AB1/ANXA6/PPIB/HSP90B1	7
GO:0048770	pigment granule	7/591	105/19559	0.0399834	0.248034	0.211532	SERPINF1/ATP6V1B2/ATP6V1G2/HSP90AB1/ANXA6/PPIB/HSP90B1	7
GO:0043197	dendritic spine	10/591	175/19559	0.040238	0.248034	0.211532	PPP1CA/ARC/GRIN1/GRIA1/CALB1/HPCA/LPAR1/PTPRO/ATP1A2/GPER1	10
GO:0005903	brush border	7/591	106/19559	0.0417461	0.248034	0.211532	SLC27A4/HSP90AB1/SLC38A2/EPS8/SLC26A6/EZR/ATP8B1	7
GO:0017146	NMDA selective glutamate receptor complex	2/591	11/19559	0.0418476	0.248034	0.211532	GRIN1/EPS8	2
GO:0019774	proteasome core complex, beta-subunit complex	2/591	11/19559	0.0418476	0.248034	0.211532	PSMB3/PSMB7	2
GO:0030122	AP-2 adaptor complex	2/591	11/19559	0.0418476	0.248034	0.211532	AP2M1/SGIP1	2
GO:0044309	neuron spine	10/591	177/19559	0.042919	0.251762	0.214711	PPP1CA/ARC/GRIN1/GRIA1/CALB1/HPCA/LPAR1/PTPRO/ATP1A2/GPER1	10
GO:0098803	respiratory chain complex	6/591	85/19559	0.0437235	0.25262	0.215444	NDUFA7/UQCRC1/CYC1/SDHB/NDUFV1/NDUFS7	6
GO:0030133	transport vesicle	19/591	410/19559	0.0439533	0.25262	0.215444	SLC30A3/LAMP5/AMPH/ATP6V1G2/RAB3C/BDNF/GRIN1/GRIA1/SYN2/SVOP/SV2B/ATP6V0D1/M6PR/WDR7/PDCD6/GOLIM4/FGFR3/RAB13/SEMA4C	19
GO:0099699	integral component of synaptic membrane	9/591	154/19559	0.0444695	0.253031	0.215794	CHRM1/GABRD/SLC1A6/GRIN1/GRIA1/GABRA1/GABRA5/PTPRO/CSPG5	9
GO:0016324	apical plasma membrane	17/591	361/19559	0.0482781	0.261466	0.222988	MAL2/ATP6V1B2/ATP6V1E1/HSP90AB1/SLC16A2/SPTBN2/ATP6V0D1/UMODL1/PTPRO/KCNE4/SLC26A6/TCIRG1/AMOTL2/FAT1/GJA1/EZR/ATP8B1	17
GO:0000812	Swr1 complex	2/591	12/19559	0.0492321	0.261466	0.222988	DMAP1/RUVBL1	2
GO:0008540	proteasome regulatory particle, base subcomplex	2/591	12/19559	0.0492321	0.261466	0.222988	PSMC3/PSMC4	2
GO:0030128	clathrin coat of endocytic vesicle	2/591	12/19559	0.0492321	0.261466	0.222988	AP2M1/SGIP1	2
GO:0044327	dendritic spine head	2/591	12/19559	0.0492321	0.261466	0.222988	HPCA/GPER1	2
GO:1990204	oxidoreductase complex	7/591	110/19559	0.0492972	0.261466	0.222988	NDUFA7/UQCRC1/CYC1/SDHB/NDUFV1/NDUFS7/DBT	7
GO:0030118	clathrin coat	4/591	46/19559	0.0496281	0.261466	0.222988	AP2M1/SGIP1/NECAP1/AP3M2	4
GO:1902562	H4 histone acetyltransferase complex	4/591	46/19559	0.0496281	0.261466	0.222988	DMAP1/ACTL6B/RUVBL1/KAT2B	4
