# Supplementary material for: Utilizing bioinformatics and machine learning to identify CXCR4 gene-related therapeutic targets in diabetic foot ulcers
Source: Front Endocrinol (Lausanne). 2025 Feb 7;16:1520845. doi: 10.3389/fendo.2025.1520845 (PMC11842251; doi:10.3389/fendo.2025.1520845)
Supplement: Supplementary file 1 [file DataSheet1.zip › 1520845Supplementary files/07差异基因的GO富集分析/go.d3f24d25e5508754/go.MF.sig.xlsx]

## Sheet: Sheet 1
ID	Description	GeneRatio	BgRatio	pvalue	p.adjust	qvalue	geneID	Count
GO:0140297	DNA-binding transcription factor binding	25/573	347/18352	9.88424e-05	0.0301558	0.0275904	DMAP1/RNF25/CTDP1/SDR16C5/KDM1A/PPARG/NR4A3/FHL2/CREBBP/GAS2L1/KLF4/CRY1/CEBPB/PTMA/ZBTB7A/RB1/JUND/TGFB1I1/SOX9/SKI/HDAC7/NFKBIA/NOTCH2/HIPK2/ID2	25
GO:0099529	neurotransmitter receptor activity involved in regulation of postsynaptic membrane potential	8/573	50/18352	0.000145237	0.0301558	0.0275904	CHRM1/GABRD/GRIN1/GRIA1/GABRA1/GABRA5/GABRG2/GABRG1	8
GO:0046332	SMAD binding	10/573	79/18352	0.000169133	0.0301558	0.0275904	CITED1/SMAD5/COL1A2/BMPR1B/ZBTB7A/TGFBR3/TGFB1I1/SKI/HIPK2/TOB1	10
GO:0004890	GABA-A receptor activity	5/573	19/18352	0.000235689	0.0301558	0.0275904	GABRD/GABRA1/GABRA5/GABRG2/GABRG1	5
GO:0019829	ATPase-coupled cation transmembrane transporter activity	8/573	54/18352	0.000252308	0.0301558	0.0275904	SLC30A3/ATP6V1B2/ATP6V1G2/ATP6V1E1/ATP6V1H/ATP6V0D1/TCIRG1/ATP1A2	8
GO:0008503	benzodiazepine receptor activity	4/573	11/18352	0.000260525	0.0301558	0.0275904	GABRA1/GABRA5/GABRG2/GABRG1	4
GO:0044769	ATPase activity, coupled to transmembrane movement of ions, rotational mechanism	5/573	20/18352	0.000306229	0.0301558	0.0275904	ATP6V1B2/ATP6V1E1/ATP6V1H/ATP6V0D1/TCIRG1	5
GO:0046961	proton-transporting ATPase activity, rotational mechanism	5/573	20/18352	0.000306229	0.0301558	0.0275904	ATP6V1B2/ATP6V1E1/ATP6V1H/ATP6V0D1/TCIRG1	5
GO:0009678	pyrophosphate hydrolysis-driven proton transmembrane transporter activity	6/573	31/18352	0.000341387	0.0301558	0.0275904	ATP6V1B2/ATP6V1G2/ATP6V1E1/ATP6V1H/ATP6V0D1/TCIRG1	6
GO:0042625	ATPase-coupled ion transmembrane transporter activity	8/573	58/18352	0.000416732	0.0331302	0.0303118	SLC30A3/ATP6V1B2/ATP6V1G2/ATP6V1E1/ATP6V1H/ATP6V0D1/TCIRG1/ATP1A2	8
GO:0016917	GABA receptor activity	5/573	22/18352	0.000493947	0.0355777	0.032551	GABRD/GABRA1/GABRA5/GABRG2/GABRG1	5
GO:0022851	GABA-gated chloride ion channel activity	4/573	13/18352	0.000537021	0.0355777	0.032551	GABRA1/GABRA5/GABRG2/GABRG1	4
GO:1904315	transmitter-gated ion channel activity involved in regulation of postsynaptic membrane potential	7/573	47/18352	0.000592853	0.0362552	0.0331709	GABRD/GRIN1/GRIA1/GABRA1/GABRA5/GABRG2/GABRG1	7
GO:0061629	RNA polymerase II-specific DNA-binding transcription factor binding	19/573	267/18352	0.00076171	0.0387751	0.0354764	DMAP1/RNF25/CTDP1/KDM1A/PPARG/NR4A3/CREBBP/GAS2L1/KLF4/CRY1/CEBPB/ZBTB7A/RB1/JUND/TGFB1I1/NFKBIA/NOTCH2/HIPK2/ID2	19
GO:0097718	disordered domain specific binding	6/573	36/18352	0.000791296	0.0387751	0.0354764	CALM1/HSP90AB1/RB1/HSPA2/GJA1/EZR	6
GO:0033613	activating transcription factor binding	9/573	80/18352	0.000854987	0.0387751	0.0354764	SDR16C5/PPARG/CREBBP/PTMA/ZBTB7A/RB1/HDAC7/HIPK2/ID2	9
GO:0022853	active ion transmembrane transporter activity	17/573	229/18352	0.000890861	0.0387751	0.0354764	SLC30A3/ATP6V1B2/SLC1A6/ATP6V1G2/ATP6V1E1/ATP6V1H/ATP6V0D1/SLC24A3/SLC5A3/SLC6A12/SLC1A3/SLC38A2/SLC26A6/SLC22A3/TCIRG1/SLC12A7/ATP1A2	17
GO:0098960	postsynaptic neurotransmitter receptor activity	8/573	65/18352	0.000906866	0.0387751	0.0354764	CHRM1/GABRD/GRIN1/GRIA1/GABRA1/GABRA5/GABRG2/GABRG1	8
GO:0005237	inhibitory extracellular ligand-gated ion channel activity	4/573	15/18352	0.000975474	0.0387751	0.0354764	GABRA1/GABRA5/GABRG2/GABRG1	4
GO:0005283	amino acid:sodium symporter activity	4/573	15/18352	0.000975474	0.0387751	0.0354764	SLC1A6/SLC6A12/SLC1A3/SLC38A2	4
GO:0051117	ATPase binding	9/573	88/18352	0.00169125	0.0640258	0.0585791	CLPP/PTPN3/RUVBL1/ATOX1/ATP6V1E1/FXYD7/SDF2L1/TCIRG1/EZR	9
GO:0005230	extracellular ligand-gated ion channel activity	8/573	74/18352	0.00212096	0.0766439	0.0701237	GABRD/GRIN1/GRIA1/GABRA1/GABRA5/GABRG2/P2RX7/GABRG1	8
GO:0005416	amino acid:cation symporter activity	4/573	19/18352	0.00250845	0.078572	0.0718878	SLC1A6/SLC6A12/SLC1A3/SLC38A2	4
GO:0099095	ligand-gated anion channel activity	4/573	19/18352	0.00250845	0.078572	0.0718878	GABRA1/GABRA5/GABRG2/GABRG1	4
GO:0022824	transmitter-gated ion channel activity	7/573	60/18352	0.00256965	0.078572	0.0718878	GABRD/GRIN1/GRIA1/GABRA1/GABRA5/GABRG2/GABRG1	7
GO:0022835	transmitter-gated channel activity	7/573	60/18352	0.00256965	0.078572	0.0718878	GABRD/GRIN1/GRIA1/GABRA1/GABRA5/GABRG2/GABRG1	7
GO:0016595	glutamate binding	3/573	10/18352	0.00308363	0.0907958	0.0830717	GRIN1/SLC1A3/GLUL	3
GO:0019838	growth factor binding	11/573	136/18352	0.00361293	0.101064	0.0924663	IGFBPL1/FIBP/RHBDF2/COL1A2/VASN/IGFBP7/TGFBR3/FGFR3/PTN/LIFR/LRRC32	11
GO:0050750	low-density lipoprotein particle receptor binding	4/573	21/18352	0.00368661	0.101064	0.0924663	AP2M1/SNX17/LDLRAP1/HSP90B1	4
GO:0015171	amino acid transmembrane transporter activity	8/573	82/18352	0.00403998	0.102764	0.0940213	SLC1A6/SLC16A2/SLC7A14/SLC6A12/SLC1A3/SLC38A2/SLC7A2/SLC25A18	8
GO:0003712	transcription coregulator activity	27/573	498/18352	0.00404856	0.102764	0.0940213	DMAP1/ACTL6B/RUVBL1/SDR16C5/ABT1/KDM1A/ZCCHC12/RFXANK/CITED1/ZNF653/FHL2/CREBBP/TBL1X/DNMT3B/MEIS2/WWTR1/MED13L/NKX2-2/TGFB1I1/HDAC7/YAP1/HIPK2/KAT2B/ID2/FOXC1/TOB1/ID3	27
GO:0015276	ligand-gated ion channel activity	11/573	139/18352	0.00426566	0.102764	0.0940213	GABRD/GRIN1/GRIA1/ANXA6/GABRA1/GABRA5/GABRG2/P2RX7/GABRG1/KCNJ10/KCNJ16	11
GO:0022834	ligand-gated channel activity	11/573	139/18352	0.00426566	0.102764	0.0940213	GABRD/GRIN1/GRIA1/ANXA6/GABRA1/GABRA5/GABRG2/P2RX7/GABRG1/KCNJ10/KCNJ16	11
GO:0003713	transcription coactivator activity	17/573	267/18352	0.0044831	0.104825	0.0959078	ACTL6B/RUVBL1/ABT1/KDM1A/ZCCHC12/RFXANK/CITED1/CREBBP/WWTR1/NKX2-2/TGFB1I1/YAP1/HIPK2/KAT2B/ID2/FOXC1/ID3	17
GO:0005200	structural constituent of cytoskeleton	9/573	104/18352	0.00525288	0.119315	0.109165	ACTL6B/TUBB3/TUBB4B/VILL/TUBB/INA/SPTBN2/TUBA4A/GFAP	9
GO:0005496	steroid binding	9/573	106/18352	0.00594572	0.128026	0.117135	STAR/ANXA6/CALB1/PAQR6/NR3C1/GRAMD1C/ATP1A2/GPER1/PMP2	9
GO:0022804	active transmembrane transporter activity	20/573	344/18352	0.00595844	0.128026	0.117135	SLC30A3/ATP6V1B2/SLC1A6/ATP6V1G2/ATP6V1E1/ATP6V1H/SLC16A2/ATP6V0D1/SLC24A3/SLC5A3/SLC6A12/SLC1A3/SLC38A2/SLC25A18/SLC26A6/SLC22A3/TCIRG1/SLC35E1/SLC12A7/ATP1A2	20
GO:0030548	acetylcholine receptor regulator activity	3/573	13/18352	0.0068537	0.13971	0.127825	CDK5/LY6E/LYPD6B	3
GO:0099602	neurotransmitter receptor regulator activity	3/573	13/18352	0.0068537	0.13971	0.127825	CDK5/LY6E/LYPD6B	3
GO:0016628	oxidoreductase activity, acting on the CH-CH group of donors, NAD or NADP as acceptor	4/573	26/18352	0.00814282	0.157891	0.144459	DHCR24/TM7SF2/MECR/BLVRB	4
GO:0070325	lipoprotein particle receptor binding	4/573	26/18352	0.00814282	0.157891	0.144459	AP2M1/SNX17/LDLRAP1/HSP90B1	4
GO:0005313	L-glutamate transmembrane transporter activity	3/573	14/18352	0.00852288	0.159268	0.145719	SLC1A6/SLC1A3/SLC25A18	3
GO:0015077	monovalent inorganic cation transmembrane transporter activity	21/573	381/18352	0.00881071	0.159268	0.145719	SCN2B/ATP6V1B2/SLC1A6/ATP6V1G2/ATP6V1E1/SCN3B/ATP6V1H/ATP6V0D1/SLC24A3/SLC5A3/SLC6A12/KCNE4/SLC1A3/SLC38A2/KCNJ10/SLC22A3/KCNJ16/TCIRG1/SLC12A7/ATP1A2/HVCN1	21
GO:0008509	anion transmembrane transporter activity	20/573	357/18352	0.00881484	0.159268	0.145719	GABRD/SLC1A6/SLC35B1/SLC16A2/GABRA1/SLC24A3/GABRA5/GABRG2/SLC25A4/SLC7A14/SLC6A12/SLC1A3/SLC38A2/SLC7A2/GABRG1/SLC25A18/SLC26A6/SLC22A3/SLC12A7/GJA1	20
GO:0042826	histone deacetylase binding	9/573	115/18352	0.00997116	0.176157	0.161171	HSP90AB1/RFXANK/KLF4/CRY1/CEBPB/DNMT3B/PHF6/NACC2/KAT2B	9
GO:0035035	histone acetyltransferase binding	4/573	28/18352	0.0106188	0.18352	0.167908	NR4A3/CEBPB/ZBTB7A/EPAS1	4
GO:0043425	bHLH transcription factor binding	4/573	29/18352	0.0120201	0.203118	0.185838	KDM1A/FHL2/CREBBP/SOX9	4
GO:0001161	intronic transcription regulatory region sequence-specific DNA binding	3/573	16/18352	0.0125192	0.203118	0.185838	SMYD3/EMX2/BCL6	3
GO:0015172	acidic amino acid transmembrane transporter activity	3/573	16/18352	0.0125192	0.203118	0.185838	SLC1A6/SLC1A3/SLC25A18	3
GO:0042626	ATPase-coupled transmembrane transporter activity	8/573	100/18352	0.0130032	0.206751	0.189163	SLC30A3/ATP6V1B2/ATP6V1G2/ATP6V1E1/ATP6V1H/ATP6V0D1/TCIRG1/ATP1A2	8
GO:0005184	neuropeptide hormone activity	4/573	30/18352	0.0135346	0.206924	0.189321	CCK/GRP/ADCYAP1/CARTPT	4
GO:0005343	organic acid:sodium symporter activity	4/573	30/18352	0.0135346	0.206924	0.189321	SLC1A6/SLC6A12/SLC1A3/SLC38A2	4
GO:0015293	symporter activity	10/573	143/18352	0.0143551	0.210889	0.192948	SLC1A6/SLC16A2/SLC24A3/SLC5A3/SLC6A12/SLC1A3/SLC38A2/SLC25A18/SLC22A3/SLC12A7	10
GO:0015108	chloride transmembrane transporter activity	8/573	102/18352	0.0145256	0.210889	0.192948	GABRD/GABRA1/GABRA5/GABRG2/GABRG1/SLC26A6/SLC22A3/SLC12A7	8
GO:0000400	four-way junction DNA binding	3/573	17/18352	0.0148551	0.210889	0.192948	RAD51C/MSH2/XRCC2	3
GO:0008553	proton-exporting ATPase activity, phosphorylative mechanism	3/573	17/18352	0.0148551	0.210889	0.192948	ATP6V1G2/ATP6V1E1/ATP6V0D1	3
GO:0046873	metal ion transmembrane transporter activity	22/573	428/18352	0.0157881	0.219253	0.200601	SCN2B/CDK5/SLC30A3/SLC1A6/SLC39A10/GRIN1/ANXA6/SCN3B/SLC24A3/SEC61A1/SLC5A3/CACNA2D2/SLC6A12/KCNE4/SLC1A3/SLC38A2/KCNJ10/SLC22A3/KCNJ16/SLC12A7/ATP1A2/SLC39A12	22
GO:0015267	channel activity	24/573	479/18352	0.0159958	0.219253	0.200601	MPV17/SCN2B/CDK5/GABRD/AQP11/GRIN1/GRIA1/ANXA6/SCN3B/GABRA1/SLC24A3/GABRA5/SEC61A1/GABRG2/P2RX7/CACNA2D2/KCNE4/AQP4/GABRG1/KCNJ10/SLC26A6/KCNJ16/GJA1/HVCN1	24
GO:0022803	passive transmembrane transporter activity	24/573	480/18352	0.0163622	0.220474	0.201718	MPV17/SCN2B/CDK5/GABRD/AQP11/GRIN1/GRIA1/ANXA6/SCN3B/GABRA1/SLC24A3/GABRA5/SEC61A1/GABRG2/P2RX7/CACNA2D2/KCNE4/AQP4/GABRG1/KCNJ10/SLC26A6/KCNJ16/GJA1/HVCN1	24
GO:0015662	ion transmembrane transporter activity, phosphorylative mechanism	4/573	33/18352	0.0187845	0.243835	0.223092	ATP6V1G2/ATP6V1E1/ATP6V0D1/ATP1A2	4
GO:0015399	primary active transmembrane transporter activity	8/573	107/18352	0.0188929	0.243835	0.223092	SLC30A3/ATP6V1B2/ATP6V1G2/ATP6V1E1/ATP6V1H/ATP6V0D1/TCIRG1/ATP1A2	8
GO:0003714	transcription corepressor activity	12/573	194/18352	0.0190161	0.243835	0.223092	DMAP1/SDR16C5/ZNF653/FHL2/CREBBP/TBL1X/DNMT3B/WWTR1/HDAC7/YAP1/HIPK2/TOB1	12
GO:0004675	transmembrane receptor protein serine/threonine kinase activity	3/573	19/18352	0.020216	0.255107	0.233405	SOSTDC1/BMPR1B/TGFBR3	3
GO:0015081	sodium ion transmembrane transporter activity	10/573	152/18352	0.021094	0.262027	0.239736	SCN2B/SLC1A6/SCN3B/SLC24A3/SLC5A3/SLC6A12/SLC1A3/SLC38A2/SLC22A3/ATP1A2	10
GO:0030594	neurotransmitter receptor activity	8/573	111/18352	0.0230065	0.281387	0.257449	CHRM1/GABRD/GRIN1/GRIA1/GABRA1/GABRA5/GABRG2/GABRG1	8
GO:0051427	hormone receptor binding	11/573	177/18352	0.0233819	0.281615	0.257658	CCK/ADCYAP1/KDM1A/PPARG/NR4A3/GAS2L1/CRY1/CEBPB/ZBTB7A/JUND/TGFB1I1	11
GO:0043021	ribonucleoprotein complex binding	9/573	133/18352	0.0237336	0.281615	0.257658	PRMT7/NVL/NME1/PPP1CA/SNRPA/SEC61A1/EIF3C/SECISBP2L/PHF6	9
GO:0015370	solute:sodium symporter activity	6/573	72/18352	0.0248264	0.29025	0.265558	SLC1A6/SLC5A3/SLC6A12/SLC1A3/SLC38A2/SLC22A3	6
GO:0004298	threonine-type endopeptidase activity	3/573	21/18352	0.0265033	0.301001	0.275395	PSMB3/PSMA5/PSMB7	3
GO:0005385	zinc ion transmembrane transporter activity	3/573	21/18352	0.0265033	0.301001	0.275395	SLC30A3/SLC39A10/SLC39A12	3
GO:0004722	protein serine/threonine phosphatase activity	6/573	75/18352	0.0296217	0.327073	0.299248	PPM1E/DUSP4/PPP1CA/PPEF1/CTDP1/PPP2R1A	6
GO:0005254	chloride channel activity	6/573	75/18352	0.0296217	0.327073	0.299248	GABRD/GABRA1/GABRA5/GABRG2/GABRG1/SLC26A6	6
GO:0008514	organic anion transmembrane transporter activity	13/573	233/18352	0.0317095	0.327634	0.299762	SLC1A6/SLC35B1/SLC16A2/SLC25A4/SLC7A14/SLC6A12/SLC1A3/SLC38A2/SLC7A2/SLC25A18/SLC26A6/SLC22A3/GJA1	13
GO:0005310	dicarboxylic acid transmembrane transporter activity	4/573	39/18352	0.0326481	0.327634	0.299762	SLC1A6/SLC1A3/SLC25A18/SLC26A6	4
GO:0005504	fatty acid binding	4/573	39/18352	0.0326481	0.327634	0.299762	PPARG/DBT/PMP2/ID3	4
GO:0017134	fibroblast growth factor binding	3/573	23/18352	0.0337141	0.327634	0.299762	FIBP/TGFBR3/FGFR3	3
GO:0050431	transforming growth factor beta binding	3/573	23/18352	0.0337141	0.327634	0.299762	VASN/TGFBR3/LRRC32	3
GO:0015294	solute:cation symporter activity	7/573	98/18352	0.0337389	0.327634	0.299762	SLC1A6/SLC5A3/SLC6A12/SLC1A3/SLC38A2/SLC22A3/SLC12A7	7
GO:0001227	DNA-binding transcription repressor activity, RNA polymerase II-specific	17/573	335/18352	0.0346432	0.327634	0.299762	PPARG/PCBP3/ZNF559/IRX1/GLIS1/SMAD5/NR3C1/CEBPB/ZBTB7A/EMX2/MNT/PHF6/BCL6/NACC2/SKI/MXI1/ZNF566	17
GO:0031406	carboxylic acid binding	12/573	212/18352	0.0346454	0.327634	0.299762	GOT1/GRIN1/PPARG/ST8SIA2/DBT/PLOD2/SLC1A3/VCAN/GLUL/ACACB/PMP2/ID3	12
GO:0008022	protein C-terminus binding	11/573	189/18352	0.035398	0.327634	0.299762	CDK7/CORO1A/MSH2/MAP2K1/PPARG/CITED1/SNX17/TBL1X/SASH1/YAP1/EZR	11
GO:0017080	sodium channel regulator activity	4/573	40/18352	0.035411	0.327634	0.299762	SCN2B/PTPN3/SCN3B/FXYD7	4
GO:0001217	DNA-binding transcription repressor activity	17/573	336/18352	0.0354808	0.327634	0.299762	PPARG/PCBP3/ZNF559/IRX1/GLIS1/SMAD5/NR3C1/CEBPB/ZBTB7A/EMX2/MNT/PHF6/BCL6/NACC2/SKI/MXI1/ZNF566	17
GO:0022836	gated channel activity	17/573	337/18352	0.0363331	0.327634	0.299762	SCN2B/CDK5/GABRD/GRIN1/GRIA1/ANXA6/SCN3B/GABRA1/GABRA5/GABRG2/P2RX7/CACNA2D2/KCNE4/GABRG1/KCNJ10/KCNJ16/HVCN1	17
GO:0015179	L-amino acid transmembrane transporter activity	5/573	59/18352	0.0366842	0.327634	0.299762	SLC1A6/SLC1A3/SLC38A2/SLC7A2/SLC25A18	5
GO:0016627	oxidoreductase activity, acting on the CH-CH group of donors	5/573	59/18352	0.0366842	0.327634	0.299762	DHCR24/TM7SF2/MECR/BLVRB/SDHB	5
GO:0035257	nuclear hormone receptor binding	9/573	144/18352	0.0369173	0.327634	0.299762	KDM1A/PPARG/NR4A3/GAS2L1/CRY1/CEBPB/ZBTB7A/JUND/TGFB1I1	9
GO:0019911	structural constituent of myelin sheath	2/573	10/18352	0.0370907	0.327634	0.299762	MAL2/PLP1	2
GO:0035374	chondroitin sulfate binding	2/573	10/18352	0.0370907	0.327634	0.299762	ANXA6/PTN	2
GO:0045503	dynein light chain binding	2/573	10/18352	0.0370907	0.327634	0.299762	DYNC1I1/GLUL	2
GO:0030020	extracellular matrix structural constituent conferring tensile strength	4/573	41/18352	0.0383051	0.334643	0.306175	COL6A3/COL1A2/COL5A3/COL27A1	4
GO:0016922	nuclear receptor binding	7/573	101/18352	0.0387903	0.335198	0.306683	KDM1A/PPARG/NR4A3/CEBPB/ZBTB7A/JUND/TGFB1I1	7
GO:0035258	steroid hormone receptor binding	6/573	81/18352	0.0409424	0.345872	0.316448	KDM1A/PPARG/NR4A3/CEBPB/ZBTB7A/TGFB1I1	6
GO:0001784	phosphotyrosine residue binding	4/573	42/18352	0.0413306	0.345872	0.316448	PTPN3/SHF/FGR/LDLRAP1	4
GO:0051539	4 iron, 4 sulfur cluster binding	4/573	42/18352	0.0413306	0.345872	0.316448	SDHB/ACO2/NDUFV1/NDUFS7	4
GO:0008144	drug binding	7/573	104/18352	0.0443129	0.360285	0.329635	HSP90AB1/PPARG/GABRA1/PPIB/ATP1A2/CXCR4/MT2A	7
GO:0015166	polyol transmembrane transporter activity	2/573	11/18352	0.0444125	0.360285	0.329635	AQP11/SLC5A3	2
GO:1901612	cardiolipin binding	2/573	11/18352	0.0444125	0.360285	0.329635	STOML2/ATP8B1	2
GO:0003707	steroid hormone receptor activity	3/573	26/18352	0.0462294	0.371236	0.339655	NR4A3/NR3C1/GPER1	3
GO:0005525	GTP binding	18/573	376/18352	0.0488832	0.380227	0.347881	RRAGB/NUDT2/TUBB3/NME1/EEF1A2/TUBB4B/RAB3C/TUBB/HSP90AB1/ANXA6/ARF5/TUBA4A/RAB31/RHOBTB3/GBP2/GIMAP7/RAB13/RASEF	18
GO:0043177	organic acid binding	12/573	224/18352	0.0491552	0.380227	0.347881	GOT1/GRIN1/PPARG/ST8SIA2/DBT/PLOD2/SLC1A3/VCAN/GLUL/ACACB/PMP2/ID3	12
GO:0008013	beta-catenin binding	6/573	85/18352	0.0498234	0.380227	0.347881	KANK1/TBL1X/KLF4/SOX9/GJA1/AMER2	6
GO:0030165	PDZ domain binding	6/573	85/18352	0.0498234	0.380227	0.347881	GRIA1/LPAR1/TGFBR3/SLC26A6/GJA1/DTNA	6
GO:0051219	phosphoprotein binding	6/573	85/18352	0.0498234	0.380227	0.347881	PTPN3/SHF/FGR/LDLRAP1/RB1/PHF6	6
