# Supplementary material for: Utilizing bioinformatics and machine learning to identify CXCR4 gene-related therapeutic targets in diabetic foot ulcers
Source: Front Endocrinol (Lausanne). 2025 Feb 7;16:1520845. doi: 10.3389/fendo.2025.1520845 (PMC11842251; doi:10.3389/fendo.2025.1520845)
Supplement: Supplementary file 1 [file DataSheet1.zip › 1520845Supplementary files/08差异基因的KEGG富集分析/pathway.d3f24d25e5508754/pathway.sig.xlsx]

## Sheet: Sheet 1
ID	Description	GeneRatio	BgRatio	pvalue	p.adjust	qvalue	geneID	Count
hsa05016	Huntington disease	29/319	311/8846	2.34076e-06	0.000662436	0.000608599	PSMD8/NDUFA7/UQCRC1/TUBB3/TUBB4B/PSMC3/AP2M1/TUBB/PSMB3/BDNF/GRIN1/CYC1/GRIA1/PPARG/SDHB/PSMA5/PSMB7/PSMC4/DNAH9/NDUFV1/NDUFS7/TUBA4A/SLC25A4/CREBBP/SLC1A3/PLCB4/KCNJ10/ND6/KIF5B	29
hsa05120	Epithelial cell signaling in Helicobacter pylori infection	12/319	71/8846	7.4371e-06	0.00105235	0.000966823	ATP6AP1/ATP6V1B2/ATP6V1G2/ATP6V1E1/ATP6V1H/MAP2K4/ATP6V0D1/PTPRZ1/TJP1/TCIRG1/NFKBIA/CXCL1	12
hsa05010	Alzheimer disease	31/319	391/8846	2.87255e-05	0.00270977	0.00248954	CALM1/PSMD8/NDUFA7/CHRM1/UQCRC1/CDK5/TUBB3/TUBB4B/PSMC3/RTN3/SLC39A10/MAP2K1/TUBB/PSMB3/GRIN1/CYC1/SDHB/PSMA5/PSMB7/PSMC4/NDUFV1/NDUFS7/TUBA4A/PSENEN/SLC25A4/CASP7/BACE2/PLCB4/ND6/KIF5B/SLC39A12	31
hsa04978	Mineral absorption	10/319	61/8846	5.67299e-05	0.00401364	0.00368744	ATOX1/SLC26A6/MT1E/MT1X/ATP1A2/MT1G/MT1F/MT1H/MT2A/MT1M	10
hsa05110	Vibrio cholerae infection	9/319	51/8846	7.35888e-05	0.00416513	0.00382662	ATP6AP1/ATP6V1B2/ATP6V1G2/ATP6V1E1/ATP6V1H/ATP6V0D1/SEC61A1/TJP1/TCIRG1	9
hsa05012	Parkinson disease	23/319	271/8846	0.000116287	0.00548487	0.0050391	CALM1/PSMD8/NDUFA7/UQCRC1/UCHL1/TUBB3/TUBB4B/PSMC3/SLC39A10/TUBB/PSMB3/CYC1/SDHB/PSMA5/PSMB7/PSMC4/NDUFV1/NDUFS7/TUBA4A/SLC25A4/ND6/KIF5B/SLC39A12	23
hsa04145	Phagosome	16/319	157/8846	0.00016491	0.00666708	0.00612524	ATP6AP1/TUBB3/CORO1A/ATP6V1B2/TUBB4B/ATP6V1G2/DYNC1I1/ATP6V1E1/TUBB/ATP6V1H/ATP6V0D1/M6PR/SEC61A1/TUBA4A/ITGB5/TCIRG1	16
hsa04966	Collecting duct acid secretion	6/319	28/8846	0.000403521	0.0138122	0.0126896	ATP6V1B2/ATP6V1G2/ATP6V1E1/ATP6V0D1/TCIRG1/SLC12A7	6
hsa00190	Oxidative phosphorylation	14/319	138/8846	0.000439257	0.0138122	0.0126896	NDUFA7/UQCRC1/ATP6AP1/ATP6V1B2/ATP6V1G2/ATP6V1E1/CYC1/SDHB/ATP6V1H/ATP6V0D1/NDUFV1/NDUFS7/TCIRG1/ND6	14
hsa04721	Synaptic vesicle cycle	10/319	79/8846	0.000510529	0.0142143	0.0130591	ATP6V1B2/SLC1A6/ATP6V1G2/AP2M1/ATP6V1E1/ATP6V1H/ATP6V0D1/SLC6A12/SLC1A3/TCIRG1	10
hsa05033	Nicotine addiction	7/319	41/8846	0.000580155	0.0142143	0.0130591	GABRD/GRIN1/GRIA1/GABRA1/GABRA5/GABRG2/GABRG1	7
hsa05022	Pathways of neurodegeneration - multiple diseases	32/319	483/8846	0.000602728	0.0142143	0.0130591	CALM1/PSMD8/NDUFA7/CHRM1/UQCRC1/UCHL1/CDK5/TUBB3/TUBB4B/PSMC3/MAP2K1/TUBB/PSMB3/BDNF/GRIN1/CYC1/GRIA1/SDHB/PDYN/PSMA5/PSMB7/SPTBN2/PSMC4/DNAH9/NDUFV1/NDUFS7/TUBA4A/SLC25A4/CASP7/PLCB4/ND6/KIF5B	32
hsa05017	Spinocerebellar ataxia	13/319	144/8846	0.00205252	0.0446817	0.0410504	PSMD8/SLC1A6/PSMC3/PSMB3/GRIN1/GRIA1/PDYN/PSMA5/PSMB7/SPTBN2/PSMC4/SLC25A4/PLCB4	13
hsa05020	Prion disease	20/319	278/8846	0.00251091	0.0507563	0.0466312	PSMD8/NDUFA7/UQCRC1/TUBB3/TUBB4B/PSMC3/TUBB/PSMB3/GRIN1/CYC1/SDHB/PSMA5/PSMB7/PSMC4/NDUFV1/NDUFS7/TUBA4A/SLC25A4/ND6/KIF5B	20
hsa05132	Salmonella infection	18/319	251/8846	0.00419939	0.0792284	0.0727894	ARPC1A/TUBB3/TUBB4B/DYNC1I1/MAP2K1/TUBB/VPS39/HSP90AB1/MAP2K4/MYL5/M6PR/ELMO1/TUBA4A/FYCO1/CASP7/NFKBIA/KIF5B/HSP90B1	18
hsa04727	GABAergic synapse	9/319	89/8846	0.00464243	0.082113	0.0754395	GABRD/GNG3/GABRA1/GABRA5/GABRG2/SLC6A12/SLC38A2/GABRG1/GLUL	9
hsa04540	Gap junction	9/319	92/8846	0.00577705	0.0915439	0.0841039	TUBB3/TUBB4B/MAP2K1/TUBB/TUBA4A/LPAR1/TJP1/PLCB4/GJA1	9
hsa03050	Proteasome	6/319	46/8846	0.00582258	0.0915439	0.0841039	PSMD8/PSMC3/PSMB3/PSMA5/PSMB7/PSMC4	6
hsa04723	Retrograde endocannabinoid signaling	12/319	149/8846	0.00752007	0.112009	0.102906	NDUFA7/GABRD/GRIA1/GNG3/GABRA1/NDUFV1/GABRA5/NDUFS7/GABRG2/GABRG1/PLCB4/ND6	12
hsa04720	Long-term potentiation	7/319	67/8846	0.0101131	0.1431	0.13147	CALM1/PPP1CA/MAP2K1/GRIN1/GRIA1/CREBBP/PLCB4	7
hsa04350	TGF-beta signaling pathway	9/319	108/8846	0.0158053	0.212995	0.195684	PPP2R1A/SMAD5/CREBBP/BMPR1B/ID4/SKI/ID2/LRRC32/ID3	9
hsa04971	Gastric acid secretion	7/319	76/8846	0.0193505	0.234714	0.215638	SST/CALM1/PLCB4/KCNJ10/KCNJ16/ATP1A2/EZR	7
hsa05323	Rheumatoid arthritis	8/319	94/8846	0.019867	0.234714	0.215638	ATP6AP1/ATP6V1B2/ATP6V1G2/ATP6V1E1/ATP6V1H/ATP6V0D1/TCIRG1/CXCL1	8
hsa04530	Tight junction	12/319	170/8846	0.0199051	0.234714	0.215638	ARPC1A/PPP2R1A/TUBA4A/CLDN11/SYMPK/SCRIB/TJAP1/TJP1/RAB13/AMOTL2/VASP/EZR	12
hsa00020	Citrate cycle (TCA cycle)	4/319	30/8846	0.021705	0.2457	0.225732	IDH3G/MDH1/SDHB/ACO2	4
hsa04330	Notch signaling pathway	6/319	62/8846	0.0237063	0.258034	0.237063	PSENEN/CREBBP/NUMBL/DTX3L/NOTCH2/KAT2B	6
hsa04148	Efferocytosis	11/319	157/8846	0.0264486	0.272985	0.250798	DUSP4/MAP2K1/VPS39/CD24/PPARG/ELMO1/PECAM1/CASP7/CEBPB/ITGB5/MEGF10	11
hsa05014	Amyotrophic lateral sclerosis	21/319	371/8846	0.0270091	0.272985	0.250798	PSMD8/NDUFA7/UQCRC1/TUBB3/TUBB4B/PSMC3/TUBB/PSMB3/GRIN1/CYC1/GRIA1/SDHB/PSMA5/PSMB7/PSMC4/DNAH9/NDUFV1/NDUFS7/TUBA4A/ND6/KIF5B	21
hsa01210	2-Oxocarboxylic acid metabolism	4/319	33/8846	0.0298037	0.290843	0.267206	GOT1/IDH3G/ACO2/DBT	4
hsa05130	Pathogenic Escherichia coli infection	13/319	203/8846	0.0319904	0.292811	0.269013	ARPC1A/TUBB3/TUBB4B/TUBB/TUBA4A/ARHGEF1/LPAR1/CLDN11/CASP7/TJP1/MYO10/NFKBIA/EZR	13
hsa05165	Human papillomavirus infection	19/319	333/8846	0.0320746	0.292811	0.269013	ATP6AP1/ATP6V1B2/ATP6V1G2/ATP6V1E1/MAP2K1/CCNA1/ATP6V1H/PPP2R1A/ATP6V0D1/COL6A3/CREBBP/COL1A2/LAMB2/SCRIB/ITGB5/RB1/TCIRG1/SPP1/NOTCH2	19
hsa00100	Steroid biosynthesis	3/319	20/8846	0.0336089	0.297228	0.273072	DHCR24/TM7SF2/HSD17B7	3
hsa04550	Signaling pathways regulating pluripotency of stem cells	10/319	144/8846	0.0352129	0.301977	0.277435	MAP2K1/SMAD5/KLF4/BMPR1B/ID4/FGFR3/SOX2/LIFR/ID2/ID3	10
hsa05031	Amphetamine addiction	6/319	69/8846	0.0375892	0.311666	0.286336	CALM1/PPP1CA/ARC/GRIN1/GRIA1/PDYN	6
hsa00270	Cysteine and methionine metabolism	5/319	52/8846	0.0385452	0.311666	0.286336	GOT1/MDH1/LDHA/PSAT1/DNMT3B	5
hsa04080	Neuroactive ligand-receptor interaction	20/319	368/8846	0.0437291	0.343759	0.315821	SST/CHRM1/GABRD/CCK/GRP/NTSR2/LYPD6B/ADCYAP1/GRIN1/GRIA1/PDYN/GABRA1/GABRA5/GABRG2/P2RX7/LPAR1/PAQR6/NR3C1/GABRG1/P2RY14	20
