# Supplementary material for: Utilizing bioinformatics and machine learning to identify CXCR4 gene-related therapeutic targets in diabetic foot ulcers
Source: Front Endocrinol (Lausanne). 2025 Feb 7;16:1520845. doi: 10.3389/fendo.2025.1520845 (PMC11842251; doi:10.3389/fendo.2025.1520845)
Supplement: Supplementary file 1 [file DataSheet1.zip › 1520845Supplementary files/11提取关键基因的表达矩阵并标准化/1按每一行的第一个单元格提取.pl]

use strict;
#use warnings;

my %hash=();

my %aliasHash=();

open(RF,"gene.txt") or die $!;
while(my $line=<RF>){
	chomp($line);
	if(exists $aliasHash{$line}){
		$hash{$aliasHash{$line}}=1;
	}
	else{
	  $hash{$line}=1;
  }
}
close(RF);

open(RF,"geneMatrix.txt") or die $!;
open(WF,">output.txt") or die $!;
while(my $line=<RF>){
	if($.==1){
		print WF $line;
		next;
	}
	my @arr=split(/\t/,$line);
	my @zeroArr=split(/\|/,$arr[0]);
	if(exists $hash{$zeroArr[0]}){
		print WF $line;
		delete($hash{$zeroArr[0]});
	}
}
close(WF);
close(RF);

foreach my $key(keys %hash){
	print $key . "\n";
}
