# Supplementary material for: Utilizing bioinformatics and machine learning to identify CXCR4 gene-related therapeutic targets in diabetic foot ulcers
Source: Front Endocrinol (Lausanne). 2025 Feb 7;16:1520845. doi: 10.3389/fendo.2025.1520845 (PMC11842251; doi:10.3389/fendo.2025.1520845)
Supplement: Supplementary file 1 [file DataSheet1.zip › 1520845Supplementary files/11提取关键基因的表达矩阵并标准化/gene.txt]

SNU13
CYC1
NDUFV1
ATP6V1B2
UQCRC1
ATP6V1E1
HSP90AB1
LSM7
PRPF4
RPS6
SDHB
ATP5F1C
ATP6AP1
TCIRG1
ATP6V0D1
ATP6V1G2
ATP6V1H
TJP1
SRRM2
SF3B5
NDUFS7
SNRPA
PSMA5
PPARG
ATP5F1B
CWC27
NDUFA7
GJA1
TUBA4A
MRPL17
MRTO4
PSMC4
PSMD8
PSMB7
PSMB3
PSMC3
CXCR4
ACO2
YAP1
GRIN1
CCT7
CDC37
TUBB
HSP90B1
CREBBP
MT-ND6
PPP1CA
USP39
WDR46
NME7
