# Supplementary material for: Utilizing bioinformatics and machine learning to identify CXCR4 gene-related therapeutic targets in diabetic foot ulcers
Source: Front Endocrinol (Lausanne). 2025 Feb 7;16:1520845. doi: 10.3389/fendo.2025.1520845 (PMC11842251; doi:10.3389/fendo.2025.1520845)
Supplement: Supplementary file 1 [file DataSheet1.zip › 1520845Supplementary files/12随机森林模型识别基因/随机森林模型识别基因.R]

# 安装必要的R包，如果还未安装，请取消注释并运行以下命令
# install.packages("randomForest")  # 安装随机森林包
# install.packages("ggplot2")  # 安装用于绘图的包

# 设置随机种子以确保结果的可重复性
set.seed(12345)

# 加载randomForest包，用于构建随机森林模型
library(randomForest)

# 加载ggplot2包，用于绘制数据可视化图
library(ggplot2)

# 指定输入文件名，该文件包含预处理后的基因表达数据
inputFile = "normalize.txt"

# 设置当前工作目录，确保文件读写操作都在指定的文件夹中进行
setwd("D:\\教程\\02240818非肿瘤\\13随机森林模型识别基因")

# 读取输入文件，生成一个包含基因表达数据的矩阵
data = read.table(inputFile, header = T, sep = "\t", check.names = F, row.names = 1)

# 转置数据矩阵，使每一行代表一个样本，每一列代表一个基因
data = t(data)

# 从样本名中提取分组信息，假设样本名中包含组别信息，例如 "sample1_Control" 和 "sample2_Treat"
group = gsub("(.*)\\_(.*)", "\\2", row.names(data))

# 使用随机森林算法构建分类模型
# 'group' 是因变量（分类标签），其余所有列（基因表达数据）作为自变量
# 'ntree=500' 表示构建500棵决策树
rf = randomForest(as.factor(group) ~ ., data = data, ntree = 500)

# 将随机森林模型的错误率随树数量的变化情况绘制成图表
pdf(file = "forest.pdf", width = 6, height = 6)  # 设置PDF输出文件名和尺寸
plot(rf, main = "Random forest", lwd = 2)  # 绘制随机森林模型的错误率变化曲线
dev.off()  # 关闭PDF设备，保存图像

# 找出错误率最小对应的决策树数量
optionTrees = which.min(rf$err.rate[, 1])

# 打印出最优的决策树数量
optionTrees

# 使用最优的树数量重新训练随机森林模型
rf2 = randomForest(as.factor(group) ~ ., data = data, ntree = optionTrees)

# 获取每个基因的重要性评分信息
importance = importance(x = rf2)

# 按照Gini指数（MeanDecreaseGini）对基因重要性进行排序，挑选出最有可能影响疾病的特征基因
rfGenes = importance[order(importance[,"MeanDecreaseGini"], decreasing = TRUE),]

# 从排序后的基因中挑选出重要性评分大于?的基因作为特征基因
#rfGenes = names(rfGenes[rfGenes > 2])

# 如果只想挑选最重要的10个基因，可以使用以下代码（默认注释掉）
 rfGenes = names(rfGenes[1:10])

# 将挑选出的特征基因保存到文件 "RF.gene.txt" 中
write.table(rfGenes, file = "RF.gene.txt", sep = "\t", quote = F, col.names = F, row.names = F)

# 获取基因重要性的信息并排序，准备绘制基因重要性的气泡图
importance = importance[order(importance[,"MeanDecreaseGini"], decreasing = TRUE),,drop = F]

# 创建数据框用于绘图，将基因名和重要性评分结合起来
rt = cbind(row.names(importance), as.data.frame(importance))
colnames(rt) = c("ID", "Importance")  # 为数据框的列命名
rt = rt[1:30,]  # 仅保留前30个重要的基因
rt$ID = factor(rt$ID, levels = rev(rt$ID))  # 将基因名转换为因子并按重要性逆序排列
rt$Importance = as.numeric(rt$Importance)  # 确保重要性评分为数值型

# 使用ggplot2绘制基因重要性的气泡图
p = ggplot(rt, aes(Importance, ID)) + 
  geom_segment(aes(x = 0, xend = Importance, y = ID, yend = ID), color = "grey", cex = 1.5) +  # 绘制线段
  geom_point(aes(color = Importance), cex = 3.5) +  # 绘制气泡点
  scale_colour_gradient(low = "#008280FF", high = "#BB0021FF") +  # 设置颜色渐变
  labs(x = "Importance", y = "") +  # 设置坐标轴标签
  theme(axis.text.x = element_text(color = "black", size = 10),  # 设置x轴文本样式
        axis.text.y = element_text(color = "black", size = 10)) +  # 设置y轴文本样式
  theme_bw()  # 使用白色背景主题

# 将基因重要性的气泡图输出到PDF文件
pdf(file = "geneImportance.pdf", width = 5, height = 4.5)
print(p)
dev.off()
