# Supplementary material for: Utilizing bioinformatics and machine learning to identify CXCR4 gene-related therapeutic targets in diabetic foot ulcers
Source: Front Endocrinol (Lausanne). 2025 Feb 7;16:1520845. doi: 10.3389/fendo.2025.1520845 (PMC11842251; doi:10.3389/fendo.2025.1520845)
Supplement: Supplementary file 1 [file DataSheet1.zip › 1520845Supplementary files/13lasso回归识别关键基因/3LASSO回归筛选特征基因.R]

# 安装必要的R包
# install.packages("glmnet")  # 如果没有安装glmnet包，请取消注释并运行此行

# 设置随机种子，以确保结果的可重复性
set.seed(12345)

# 加载glmnet包，用于Lasso回归模型
library(glmnet)

# 指定输入文件的名称，该文件包含预处理后的基因表达数据
inputFile = "normalize.txt"

# 设置当前工作目录，确保文件读写操作都在指定的文件夹中进行
setwd("D:\\教程\\02240818非肿瘤\\14lasso回归识别关键基因")

# 读取输入文件，将数据存储在变量rt中
rt = read.table(inputFile, header = TRUE, sep = "\t", check.names = FALSE, row.names = 1)

# 转置数据矩阵，使每一行代表一个样本，每一列代表一个基因
rt = t(rt)

# 准备Lasso回归模型的输入数据
x = as.matrix(rt)  # 将数据转化为矩阵形式
y = gsub("(.*)\\_(.*)", "\\2", row.names(rt))  # 提取样本分组信息，作为分类标签

# 使用Lasso回归拟合模型
# family = "binomial" 表示进行二分类回归分析
# alpha = 1 表示使用Lasso回归（如果alpha = 0 则为Ridge回归）
fit = glmnet(x, y, family = "binomial", alpha = 1)

# 进行交叉验证以选择最佳的惩罚参数lambda
# type.measure='deviance' 使用偏差作为性能度量，nfolds = 10 表示10折交叉验证
cvfit = cv.glmnet(x, y, family = "binomial", alpha = 1, type.measure = 'deviance', nfolds = 10)

# 绘制Lasso回归路径图，显示不同lambda值下系数的变化情况
pdf(file = "lasso.pdf", width = 6, height = 5.5)
plot(fit)
dev.off()

# 绘制交叉验证误差图，显示不同lambda值下的交叉验证误差
pdf(file = "cvfit.pdf", width = 6, height = 5.5)
plot(cvfit)
dev.off()

# 根据交叉验证选择的最优lambda值，筛选重要的特征基因
# cvfit$lambda.min 表示交叉验证确定的最优lambda值
coef = coef(fit, s = cvfit$lambda.min)
index = which(coef != 0)  # 筛选出系数不为0的基因
lassoGene = row.names(coef)[index]  # 提取这些基因的名称
lassoGene = lassoGene[-1]  # 删除截距项（通常在第一个位置）
write.table(lassoGene, file = "LASSO.gene.txt", sep = "\t", quote = FALSE, row.names = FALSE, col.names = FALSE)

# 最终输出Lasso筛选出的关键基因，保存到文件 "LASSO.gene.txt" 中
