# Supplementary material for: Utilizing bioinformatics and machine learning to identify CXCR4 gene-related therapeutic targets in diabetic foot ulcers
Source: Front Endocrinol (Lausanne). 2025 Feb 7;16:1520845. doi: 10.3389/fendo.2025.1520845 (PMC11842251; doi:10.3389/fendo.2025.1520845)
Supplement: Supplementary file 1 [file DataSheet1.zip › 1520845Supplementary files/14SVM-RFE筛选特征基因/SVM-RFE筛选特征基因.R]

# 安装必要的R包，如果未安装e1071包，可以取消注释并运行以下命令
# install.packages("e1071")

# 设置随机种子，以确保结果的可重复性
set.seed(12345)

# 加载e1071包，用于支持向量机（SVM）分析
library(e1071)

# 指定输入文件名，该文件包含预处理后的基因表达数据
inputFile = "normalize.txt"

# 设置当前工作目录，确保文件读写操作都在指定的文件夹中进行
setwd("D:\\教程\\02240818非肿瘤\\15SVM-RFE筛选特征基因")

# 定义一个封装函数，用于在指定的测试集折叠上运行SVM-RFE算法
svmRFE.wrap <- function(test.fold, X, ...) {
  # 将数据集分为训练集和测试集，训练集去除当前测试折叠
  train.data = X[-test.fold, ]
  test.data  = X[test.fold, ]
  
  # 对特征进行排序，返回特征排名结果
  features.ranked = svmRFE(train.data, ...)
  
  # 返回特征排名、训练集和测试集的行号
  return(list(feature.ids = features.ranked, train.data.ids = row.names(train.data), test.data.ids = row.names(test.data)))
}

# 定义SVM-RFE算法，用于特征选择
svmRFE <- function(X, k = 1, halve.above = 5000) {
  # 获取特征数量
  n = ncol(X) - 1
  
  # 对数据进行标准化处理
  cat('Scaling data...')
  X[, -1] = scale(X[, -1])
  cat('Done!\n')
  flush.console()  # 刷新控制台输出
  
  # 初始化进度条
  pb = txtProgressBar(1, n, 1, style = 3)
  
  # 初始化变量以跟踪存活的特征
  i.surviving = 1:n
  i.ranked    = n
  ranked.list = vector(length = n)
  
  # 循环执行特征消除过程，直到没有剩余特征
  while(length(i.surviving) > 0) {
    if(k > 1) {
      # 多重SVM-RFE，通过子样本获得多个权重向量
      folds = rep(1:k, len = nrow(X))[sample(nrow(X))]
      folds = lapply(1:k, function(x) which(folds == x))
      
      # 获取每个训练集的权重
      w = lapply(folds, getWeights, X[, c(1, 1 + i.surviving)])
      w = do.call(rbind, w)
      
      # 对每个权重向量进行标准化
      w = t(apply(w, 1, function(x) x / sqrt(sum(x^2))))
      
      # 计算排序标准
      v    = w * w
      vbar = apply(v, 2, mean)
      vsd  = apply(v, 2, sd)
      c    = vbar / vsd
    } else {
      # 执行一次标准的SVM-RFE
      w = getWeights(NULL, X[, c(1, 1 + i.surviving)])
      c = w * w
    }
    
    # 对特征进行排序
    ranking = sort(c, index.return = T)$ix
    if(length(i.surviving) == 1) {
      ranking = 1
    }
    
    # 如果特征数大于指定阈值，将特征数量减半
    if(length(i.surviving) > halve.above) {
      nfeat = length(i.surviving)
      ncut  = round(nfeat / 2)
      n     = nfeat - ncut
      
      cat('Features halved from', nfeat, 'to', n, '\n')
      flush.console()  # 刷新控制台输出
      
      pb = txtProgressBar(1, n, 1, style = 3)
      
    } else ncut = 1
    
    # 更新特征列表
    ranked.list[i.ranked:(i.ranked - ncut + 1)] = i.surviving[ranking[1:ncut]]
    i.ranked    = i.ranked - ncut
    i.surviving = i.surviving[-ranking[1:ncut]]
    
    # 更新进度条
    setTxtProgressBar(pb, n - length(i.surviving))
    flush.console()
  }
  
  # 关闭进度条
  close(pb)
  
  # 返回特征排名列表
  return (ranked.list)
}

# 定义函数，用于获取特征权重
getWeights <- function(test.fold, X) {
  # 训练线性SVM模型，并获取特征权重
  train.data = X
  if(!is.null(test.fold)) train.data = X[-test.fold, ]
  
  # 训练SVM模型
  svmModel = svm(train.data[, -1], train.data[, 1], cost = 10, cachesize = 500,
                 scale = F, type = "C-classification", kernel = "linear")
  
  # 返回特征权重
  t(svmModel$coefs) %*% svmModel$SV
}

# 定义函数，用于编写特征排序结果
WriteFeatures <- function(results, input, save = T, file = 'features_ranked.txt') {
  # 汇总多个折叠的特征排名
  featureID = sort(apply(sapply(results, function(x) sort(x$feature, index.return = T)$ix), 1, mean), index = T)$ix
  avg.rank  = sort(apply(sapply(results, function(x) sort(x$feature, index.return = T)$ix), 1, mean), index = T)$x
  feature.name = colnames(input[, -1])[featureID]
  features.ranked = data.frame(FeatureName = feature.name, FeatureID = featureID, AvgRank = avg.rank)
  if(save == T) {
    write.table(features.ranked, file = file, quote = F, row.names = F)
  } else {
    features.ranked
  }
}

# 定义一个函数，用于在所有折叠上估计给定特征数量的泛化误差
FeatSweep.wrap <- function(i, results, input) {
  svm.list = lapply(results, function(x) tune(svm,
                                              train.x      = input[x$train.data.ids, 1 + x$feature.ids[1:i]],
                                              train.y      = input[x$train.data.ids, 1],
                                              validation.x = input[x$test.data.ids, 1 + x$feature.ids[1:i]],
                                              validation.y = input[x$test.data.ids, 1],
                                              # 优化SVM超参数
                                              ranges       = tune(svm,
                                                                  train.x = input[x$train.data.ids, 1 + x$feature.ids[1:i]],
                                                                  train.y = input[x$train.data.ids, 1],
                                                                  ranges  = list(gamma = 2^(-12:0), cost = 2^(-6:6)))$best.par,
                                              tunecontrol  = tune.control(sampling = 'fix'))$perf)
  
  error = mean(sapply(svm.list, function(x) x$error))
  return(list(svm.list = svm.list, error = error))
}

# 定义函数，用于绘制特征数量与平均泛化误差的关系图
PlotErrors <- function(errors, errors2 = NULL, no.info = 0.5, 
                       ylim = range(c(errors, errors2), na.rm = T), 
                       xlab = 'Number of Features',  ylab = '5 x CV Error') {
  AddLine <- function(x, col = 'dodgerblue') {
    lines(which(!is.na(errors)), na.omit(x), col = col, lwd = 3)
    points(which.min(x), min(x, na.rm = T), col = 'firebrick3')
    text(which.min(x), min(x, na.rm = T), paste0("n=", which.min(x), " (", 
                                                 format(min(x, na.rm = T), dig = 3), ")"), pos = 2, col = 'red', cex = 1)
  }
  
  plot(errors, type = 'n', ylim = ylim, xlab = xlab, ylab = ylab)
  AddLine(errors)
  if(!is.null(errors2)) AddLine(errors2, 'gray30')
  abline(h = no.info, lty = 2)
}

# 定义函数，用于绘制特征数量与平均准确率的关系图
Plotaccuracy <- function(errors, errors2 = NULL, no.info = 0.5, 
                         ylim = range(c(errors, errors2), na.rm = T), 
                         xlab = 'Number of Features',  ylab = '5 x CV Accuracy') {
  AddLine <- function(x, col = 'dodgerblue') {
    lines(which(!is.na(errors)), na.omit(x), col = col, lwd = 3)
    points(which.max(x), max(x, na.rm = T), col = 'firebrick3')
    text(which.max(x), max(x, na.rm = T), paste0("n=", which.max(x), " (", 
                                                 format(max(x, na.rm = T), dig = 3), ")"), pos = 2, col = 'red', cex = 1)
  }
  
  plot(errors, type = 'n', ylim = ylim, xlab = xlab, ylab = ylab)
  AddLine(errors)
  if(!is.null(errors2)) AddLine(errors2, 'gray30')
  abline(h = no.info, lty = 2)
}

# 读取输入数据文件
data = read.table(inputFile, header = T, sep = "\t", check.names = F, row.names = 1)

# 转置数据，并转换为数据框格式
data = as.data.frame(t(data))

# 提取样本的分组信息
group = gsub("(.*)\\_(.*)", "\\2", row.names(data))

# 将分组信息添加到数据框中
data = cbind(group, data)

# 将分组信息转换为因子变量
data$group = factor(data$group, levels = c("Control", "Treat"))

# 运行SVM-RFE算法进行特征选择
svmRFE(data, k = 10, halve.above = 50)

# 设置交叉验证的折数为5
nfold = 5

# 获取样本的数量
geneNum = nrow(data)

# 生成交叉验证折的索引
folds = rep(1:nfold, len = geneNum)[sample(geneNum)]
folds = lapply(1:nfold, function(x) which(folds == x))

# 在每个折叠上运行SVM-RFE，并保存结果
results = lapply(folds, svmRFE.wrap, data, k = 10, halve.above = 50)

# 保存重要特征的排序结果
top.features = WriteFeatures(results, data, save = F)

# 将特征排序结果写入文件
write.table(top.features, file = "feature_svm.txt", sep = "\t", quote = F, row.names = F)

# 对前30个特征进行泛化误差验证
featsweep = lapply(1:30, FeatSweep.wrap, results, data)

# 获取数据中最小的分布比例
no.info = min(prop.table(table(data[,1])))

# 计算每个特征数量的泛化误差
errors = sapply(featsweep, function(x) ifelse(is.null(x), NA, x$error))

# 绘制泛化误差的曲线图，并保存为PDF文件
pdf(file = "errors.pdf", width = 5, height = 5)
PlotErrors(errors, no.info = no.info)
dev.off()

# 绘制准确率的曲线图，并保存为PDF文件
pdf(file = "accuracy.pdf", width = 5, height = 5)
Plotaccuracy(1 - errors, no.info = no.info)
dev.off()

# 根据SVM-RFE的结果，选择最优的特征并写入文件
featureGenes = top.features[1:which.min(errors),1,drop = F]
write.table(file = "SVM-RFE.gene.txt", featureGenes, sep = "\t", quote = F, row.names = F, col.names = F)

#####
