# Supplementary material for: Utilizing bioinformatics and machine learning to identify CXCR4 gene-related therapeutic targets in diabetic foot ulcers
Source: Front Endocrinol (Lausanne). 2025 Feb 7;16:1520845. doi: 10.3389/fendo.2025.1520845 (PMC11842251; doi:10.3389/fendo.2025.1520845)
Supplement: Supplementary file 1 [file DataSheet1.zip › 1520845Supplementary files/15随机森林、SVM-RFE和lasso三者取交集/随机森林、SVM-RFE和lasso三者取交集.R]

# 安装必要的R包
# install.packages("VennDiagram")  # 如果还未安装VennDiagram包，可以取消注释并运行此行

# 加载VennDiagram包，用于绘制维恩图
library(VennDiagram)

# 设置当前工作目录，确保文件读写操作都在指定的文件夹中进行
setwd("D:\\教程\\02240818非肿瘤\\16随机森林、SVM-RFE和lasso三者取交集")

# 获取当前目录下的所有文件名
files = dir()

# 筛选出以".txt"结尾的文件（通常是包含基因列表的文件）
files = grep("txt$", files, value = TRUE)

# 初始化一个列表，用于存储每个文件中的基因信息
geneList = list()

# 遍历所有的txt文件，读取其中的基因信息并存储在geneList列表中
for(i in 1:length(files)) {
  inputFile = files[i]
  # 跳过名为 "interGenes.txt" 的文件（通常这个文件是用于存储交集结果的，避免干扰）
  if(inputFile == "interGenes.txt") {next}
  
  # 读取当前txt文件的内容
  rt = read.table(inputFile, header = FALSE, sep = "\t", check.names = FALSE)
  
  # 提取第一列（基因名）作为基因列表
  geneNames = as.vector(rt[, 1])
  
  # 去除基因名开头和结尾的空格
  geneNames = gsub("^ | $", "", geneNames)
  
  # 去除重复的基因名，保留唯一的基因
  uniqGene = unique(geneNames)
  
  # 从文件名中提取前缀作为列表的名字
  header = unlist(strsplit(inputFile, "\\.|\\-"))
  
  # 将当前文件的基因列表存储在geneList中，键名为文件名前缀
  geneList[[header[1]]] = uniqGene
  
  # 打印文件名前缀及基因列表的长度
  uniqLength = length(uniqGene)
  print(paste(header[1], uniqLength, sep = " "))
}

# 绘制维恩图，表示多个基因列表之间的交集情况
venn.plot = venn.diagram(geneList, filename = NULL, fill = rainbow(length(geneList)), scaled = FALSE)

# 将维恩图保存为PDF文件
pdf(file = "venn.pdf", width = 5, height = 5)
grid.draw(venn.plot)
dev.off()

# 计算多个基因列表的交集，即找到同时出现在所有文件中的基因
intersectGenes = Reduce(intersect, geneList)

# 将交集结果写入文件 "interGenes.txt"
write.table(file = "interGenes.txt", intersectGenes, sep = "\t", quote = FALSE, col.names = FALSE, row.names = FALSE)
