# Supplementary material for: Utilizing bioinformatics and machine learning to identify CXCR4 gene-related therapeutic targets in diabetic foot ulcers
Source: Front Endocrinol (Lausanne). 2025 Feb 7;16:1520845. doi: 10.3389/fendo.2025.1520845 (PMC11842251; doi:10.3389/fendo.2025.1520845)
Supplement: Supplementary file 1 [file DataSheet1.zip › 1520845Supplementary files/16识别核心基因的差异分析箱线图及ROC/填充ROC曲线.R]

# 安装必要的R包
# if (!requireNamespace("BiocManager", quietly = TRUE))
#     install.packages("BiocManager")
# BiocManager::install("limma")
# install.packages("ggpubr")

# 加载必要的R包
library(limma)  # 加载用于微阵列数据分析的包
library(ggpubr)  # 加载用于绘制美观的统计图形的包
library(pROC)  # 加载用于绘制和分析ROC曲线的包

# 指定输入文件路径
expFile = "geneMatrix.txt"  # 基因表达矩阵文件
conFile = "sample1.txt"  # 对照组样本信息文件
treatFile = "sample2.txt"  # 实验组样本信息文件
geneFile = "interGenes.txt"  # 基因列表文件
setwd("D:\\教程\\02240818非肿瘤\\17识别核心基因的差异分析箱线图及ROC")  # 设置工作目录

# 读取表达矩阵文件并处理数据
rt = read.table(expFile, header = TRUE, sep = "\t", check.names = FALSE)
rt = as.matrix(rt)
rownames(rt) = rt[, 1]  # 设置基因名称为行名
exp = rt[, 2:ncol(rt)]  # 提取基因表达数据
dimnames = list(rownames(exp), colnames(exp))
data = matrix(as.numeric(as.matrix(exp)), nrow = nrow(exp), dimnames = dimnames)
rt = avereps(data)  # 对重复数据进行平均

# 对表达数据进行log2转换（如果数据分布特征符合条件）
qx = as.numeric(quantile(rt, c(0, 0.25, 0.5, 0.75, 0.99, 1.0), na.rm = TRUE))
LogC = ((qx[5] > 100) || ((qx[6] - qx[1]) > 50 && qx[2] > 0))
if (LogC) {
  rt[rt < 0] = 0  # 将负值设为0
  rt = log2(rt + 1)  # 进行log2转换
}
data = normalizeBetweenArrays(rt)  # 在数组间进行归一化处理

# 读取对照组和实验组的样本信息，并提取对应的表达数据
con = read.table(conFile, header = FALSE, sep = "\t", check.names = FALSE)
treat = read.table(treatFile, header = FALSE, sep = "\t", check.names = FALSE)
conData = data[, as.vector(con[, 1])]
treatData = data[, as.vector(treat[, 1])]
data = cbind(conData, treatData)  # 合并对照组和实验组的数据
conNum = ncol(conData)
treatNum = ncol(treatData)

# 给样本分配标签，并输出标准化后的表达矩阵
Type = c(rep("con", conNum), rep("treat", treatNum))
outData = rbind(id = paste0(colnames(data), "_", Type), data)
write.table(outData, file = "test.normalize.txt", sep = "\t", quote = FALSE, col.names = FALSE)

# 读取基因列表文件，并筛选目标基因的表达数据
geneRT = read.table(geneFile, header = FALSE, sep = "\t", check.names = FALSE)
data = data[as.vector(geneRT[, 1]), , drop = FALSE]

# 设置比较组（对照组和实验组）的名称
Type = c(rep("Con", conNum), rep("Treat", treatNum))
my_comparisons = list()
my_comparisons[[1]] = levels(factor(Type))

# 遍历每个基因，绘制箱线图并保存
newGeneLists = c()
outTab = data.frame()
for (i in row.names(data)) {
  rt1 = data.frame(expression = data[i, ], Type = Type)
  
  # 绘制箱线图并添加显著性比较
  boxplot = ggboxplot(rt1, x = "Type", y = "expression", color = "Type",
                      xlab = "", ylab = paste(i, "expression"),
                      legend.title = "", palette = c("blue", "orange"),
                      add = "jitter") + 
    stat_compare_means(comparisons = my_comparisons)
  
  # 保存箱线图到PDF文件
  pdf(file = paste0("boxplot.", i, ".pdf"), width = 5, height = 4.5)
  print(boxplot)
  dev.off()
}

# 读取标准化后的表达矩阵和基因列表文件
expFile = "test.normalize.txt"
geneFile = "interGenes.txt"
rt = read.table(expFile, header = TRUE, sep = "\t", check.names = FALSE, row.names = 1)
y = gsub("(.*)\\_(.*)", "\\2", colnames(rt))  # 提取样本的分组标签
y = ifelse(y == "con", 0, 1)  # 对照组为0，实验组为1

# 读取基因列表文件
geneRT = read.table(geneFile, header = FALSE, sep = "\t", check.names = FALSE)

# 遍历每个基因，计算并绘制ROC曲线
for (x in as.vector(geneRT[, 1])) {
  # 计算ROC曲线
  roc1 = roc(y, as.numeric(rt[x, ]))
  ci1 = ci.auc(roc1, method = "bootstrap")  # 计算AUC的95%置信区间
  ciVec = as.numeric(ci1)
  
  # 绘制并保存ROC曲线
  pdf(file = paste0("ROC1.", x, ".pdf"), width = 5, height = 5)
  plot(roc1, print.auc = TRUE, col = "orange", legacy.axes = TRUE, main = x)
  
  # 添加填充颜色
  polygon(c(roc1$specificities, rev(roc1$specificities)),
          c(roc1$sensitivities, rep(0, length(roc1$sensitivities))),
          col = rgb(1, 0.5, 0, alpha = 0.2), border = NA)
  
  # 添加AUC和95%置信区间文本
  text(0.39, 0.43, paste0("95% CI: ", sprintf("%.03f", ciVec[1]), "-", sprintf("%.03f", ciVec[3])), col = "orange")
  dev.off()
}
