# Supplementary material for: Utilizing bioinformatics and machine learning to identify CXCR4 gene-related therapeutic targets in diabetic foot ulcers
Source: Front Endocrinol (Lausanne). 2025 Feb 7;16:1520845. doi: 10.3389/fendo.2025.1520845 (PMC11842251; doi:10.3389/fendo.2025.1520845)
Supplement: Supplementary file 1 [file DataSheet1.zip › 1520845Supplementary files/17筛选核心基因的GSEA通路分析/筛选核心基因的GSEA通路分析.R]

# 安装必要的R包
# if (!requireNamespace("BiocManager", quietly = TRUE))  # 检查BiocManager包是否已安装，如果没有则安装
#     install.packages("BiocManager")  # 安装BiocManager包
# BiocManager::install("limma")  # 安装limma包，用于差异表达分析
# BiocManager::install("org.Hs.eg.db")  # 安装org.Hs.eg.db包，用于基因注释
# BiocManager::install("DOSE")  # 安装DOSE包，用于基因本体论分析
# BiocManager::install("clusterProfiler")  # 安装clusterProfiler包，用于富集分析
# BiocManager::install("enrichplot")  # 安装enrichplot包，用于富集结果的可视化

# 加载必要的R包
library(limma)  # 加载limma包
library(org.Hs.eg.db)  # 加载org.Hs.eg.db包
library(clusterProfiler)  # 加载clusterProfiler包
library(enrichplot)  # 加载enrichplot包

# 指定输入文件
expFile = "test.normalize.txt"  # 基因表达文件路径
gene = "CXCR4"  # 目标基因名称
gmtFile = "c2.cp.kegg.symbols.gmt"  # 通路文件路径
setwd("D:\\教程\\02240818非肿瘤\\20筛选核心基因的GSEA通路分析")  # 设置当前工作目录

# 读取表达矩阵文件并处理数据
rt = read.table(expFile, header = TRUE, sep = "\t", check.names = FALSE)  # 读取基因表达矩阵文件
rt = as.matrix(rt)  # 将数据框转换为矩阵
rownames(rt) = rt[, 1]  # 设置行名为基因名
exp = rt[, 2:ncol(rt)]  # 去除基因名列，提取表达数据
dimnames = list(rownames(exp), colnames(exp))  # 创建维度名称列表
data = matrix(as.numeric(as.matrix(exp)), nrow = nrow(exp), dimnames = dimnames)  # 将表达数据转换为数值矩阵
data = avereps(data)  # 计算重复基因的平均值

# 将样本按照目标基因的表达量分为高表达和低表达组，计算logFC
dataL = data[, data[gene, ] < median(data[gene, ]), drop = FALSE]  # 低表达组样本数据
dataH = data[, data[gene, ] >= median(data[gene, ]), drop = FALSE]  # 高表达组样本数据
meanL = rowMeans(dataL)  # 计算低表达组的基因平均表达量
meanH = rowMeans(dataH)  # 计算高表达组的基因平均表达量
meanL[meanL < 0.00001] = 0.00001  # 防止平均表达量为零的情况，将其设为一个小值
meanH[meanH < 0.00001] = 0.00001  # 同上，防止为零
logFC = log2(meanH) - log2(meanL)  # 计算logFC（对数倍数变化）
logFC = sort(logFC, decreasing = TRUE)  # 按logFC降序排序
genes = names(logFC)  # 提取基因名列表

# 读取通路文件
gmt = read.gmt(gmtFile)  # 读取通路文件

# GSEA分析
kk = GSEA(logFC, TERM2GENE = gmt, pvalueCutoff = 1)  # 执行GSEA分析
kkTab = as.data.frame(kk)  # 将结果转换为数据框
kkTab = kkTab[kkTab$pvalue < 0.05, ]  # 筛选p值小于0.05的显著通路
write.table(kkTab, file = "GSEA.result.txt", sep = "\t", quote = FALSE, row.names = FALSE)  # 将结果写入文件

# 分别绘制上调和下调通路的GSEA图
termNum = 5  # 设置要显示的通路数量

if (nrow(kkTab) > 0) {  # 如果存在显著通路
  # 提取上调通路
  upTerms = row.names(kkTab[kkTab$NES > 0, ])  # 提取上调的通路
  if (length(upTerms) > termNum) {  # 如果上调通路数量超过指定数量
    upTerms = upTerms[1:termNum]  # 只保留前n个通路
  }
  
  # 提取下调通路
  downTerms = row.names(kkTab[kkTab$NES < 0, ])  # 提取下调的通路
  if (length(downTerms) > termNum) {  # 如果下调通路数量超过指定数量
    downTerms = downTerms[1:termNum]  # 只保留前n个通路
  }
  
  # 绘制上调通路的GSEA图
  if (length(upTerms) > 0) {  # 如果存在上调通路
    gseaplot_up = gseaplot2(kk, upTerms, base_size = 8, title = paste(gene, "Upregulated Pathways"))  # 生成上调通路的GSEA图
    pdf(file = "GSEA_Upregulated.pdf", width = 7.5, height = 5.5)  # 创建PDF文件
    print(gseaplot_up)  # 保存图像到PDF
    dev.off()  # 关闭PDF设备
  }
  
  # 绘制下调通路的GSEA图
  if (length(downTerms) > 0) {  # 如果存在下调通路
    gseaplot_down = gseaplot2(kk, downTerms, base_size = 8, title = paste(gene, "Downregulated Pathways"))  # 生成下调通路的GSEA图
    pdf(file = "GSEA_Downregulated.pdf", width = 7.5, height = 5.5)  # 创建PDF文件
    print(gseaplot_down)  # 保存图像到PDF
    dev.off()  # 关闭PDF设备
  }
  
  # 绘制综合上调和下调通路的GSEA图
  if (length(upTerms) > 0 || length(downTerms) > 0) {  # 如果存在上调或下调通路
    combinedTerms = c(upTerms, downTerms)  # 汇集上调和下调通路
    gseaplot_combined = gseaplot2(kk, combinedTerms, base_size = 8, title = paste(gene, "Combined Pathways"))  # 生成综合通路的GSEA图
    pdf(file = "GSEA_Combined.pdf", width = 7.5, height = 5.5)  # 创建PDF文件
    print(gseaplot_combined)  # 保存图像到PDF
    dev.off()  # 关闭PDF设备
  }
}
